# Supplementary material for: Circular RNA differential expression in blood cell populations and exploration of circRNA deregulation in pediatric acute lymphoblastic leukemia
Source: Sci Rep. 2019 Oct 11;9:14670. doi: 10.1038/s41598-019-50864-z (PMC6789028; doi:10.1038/s41598-019-50864-z)
Supplement: Supplementary file 2 — Supplementary Table 2 [file 41598_2019_50864_MOESM2_ESM.xlsx]

## Sheet: STable2_allcircs
Circular RNA differential expression in blood cell populations and exploration of circRNA deregulation in pediatric acute lymphoblastic leukemia
Enrico Gaffo, Elena Boldrin, Anna Dal Molin, Silvia Bresolin, Annagiulia Bonizzato, Luca Trentin, Chiara Frasson, Klaus-Michael Debatin, Lueder H. Meyer, Geertruij te Kronnie and Stefania Bortoluzzi
Supplementary Table 2. Annotation and expression data for the 6,228 high confidence circRNAs identified by at least two methods in the 12 samples of B-cell, T-cell and Monocyte populations and expressed in all replicates of at least one cell type.
CircRNA annotation						Expression (RPM)
Circ_id	Confidence	Strand	Gene names	Gene IDs	Gene region	B_05	B_07	B_13	B_14	T_01	T_07	T_12	T_14	M_05	M_06	M_07	M_08
1:146074271-146111332	high	-	NBPF10	ENSG00000271425	exon	1089.48	1148.33	2189.16	1027.95	1792.3	960.023	714.89	693.926	4252.11	2537.21	2193.4	2469.56
5:123545417-123545841	high	+	CSNK1G3	ENSG00000151292	exon	2286.99	1705.1	1505.77	2531.57	1277.41	1073.91	1149.29	1356.85	397.59	334.839	362.356	329.708
5:123545417-123553147	high	+	CSNK1G3	ENSG00000151292	exon	2393.98	1770.68	1642.45	2627.31	1319.72	1035.22	1113.68	1398.92	315.396	0	0	282.341
4:143543509-143543972	high	+	SMARCA5	ENSG00000153147	exon	2777.72	1884.44	2084.92	2585.99	367.333	254.789	283.666	1680.19	43.0085	100.452	54.1241	66.8703
5:123545417-123557564	high	+	CSNK1G3	ENSG00000151292	exon	2000.98	1478.91	1325.08	2348.16	1007.07	855.625	902.517	1146.45	336.422	255.989	257.778	266.553
6:32521905-32554971	high	-	HLA-DRB5|HLA-DRB6	ENSG00000198502|ENSG00000229391	exon	1204.71	1579.29	1033.19	0	8.25467	40.8831	24.1689	0	1123	3336.5	1348.52	1676.4
1:120461254-120465371	high	+	NBPF8	ENSG00000270231	exon	863.15	1173.76	13.8994	952.364	0	730.785	536.803	637.821	4012.22	24.8429	2304.4	0
6:31270386-31355492	high	-	HLA-B|HLA-C	ENSG00000204525|ENSG00000234745	exon	126.54	1903.18	0	1189.19	0	2403.34	665.916	1049.01	868.772	474.175	2130.1	392.863
5:123545417-123575963	high	+	CSNK1G3	ENSG00000151292	exon	1813.75	1337.04	1160.6	2089.15	891.504	765.828	831.282	1045.32	306.794	207.384	228.422	234.046
1:117402186-117405645	high	+	MAN1A2	ENSG00000198162	exon	747.926	622.347	671.807	762.899	1381.63	1241.09	1055.8	1144.24	558.155	516.299	508.216	362.214
6:31271233-31356326	high	-	HLA-B|HLA-C	ENSG00000204525|ENSG00000234745	exon	407.398	1308.94	389.185	1094.46	250.736	1203.86	611.854	935.323	801.87	443.931	1301.73	665.917
1:117402186-117414831	high	+	MAN1A2	ENSG00000198162	exon	724.264	599.594	660.224	812.281	1153.59	1033.03	910.149	1154.57	478.828	467.694	419.233	339.924
4:152411303-152412529	high	-	FBXW7	ENSG00000109670	exon	585.378	722.725	349.803	723.595	989.529	1205.32	1340.74	1046.06	342.157	365.082	383.456	243.334
1:117402186-117420649	high	+	MAN1A2	ENSG00000198162	exon	667.681	568.811	586.093	730.649	1044.22	972.434	809.657	1018	431.041	410.447	377.034	262.838
5:123532569-123557564	high	+	CSNK1G3	ENSG00000151292	exon	1227.34	868.609	762.153	1402.85	599.495	546.811	574.965	688.02	210.264	156.618	162.372	44.5802
1:117402186-117442325	high	+	MAN1A2	ENSG00000198162	exon	613.155	513.938	569.877	673.205	964.765	873.876	723.158	938.276	364.139	375.883	326.579	243.334
5:50402286-50411383	high	-	EMB	ENSG00000170571	exon	301.434	248.939	210.808	268.073	588.145	686.252	760.683	938.276	777.976	797.132	693.523	745.79
7:158759486-158764853	high	-	ESYT2	ENSG00000117868	exon	258.225	323.888	143.628	275.127	711.965	769.478	1188.09	1215.85	275.255	290.553	303.645	411.438
1:148534684-148557542	high	-	NBPF14	ENSG00000270629	exon	391.967	535.352	602.309	370.868	333.282	0	209.252	257.638	1354.29	688.039	826.539	583.258
9:37126312-37126942	high	+	ZCCHC7	ENSG00000147905	exon	1274.66	947.573	931.263	1038.03	298.2	349.697	508.182	383.874	81.2383	105.852	111.918	76.1579
16:68121987-68123121	high	+	NFATC3|RP11-67A1.2	ENSG00000072736|ENSG00000261864	exon	294.232	246.262	252.507	211.636	1108.19	1312.64	955.943	570.643	260.918	245.188	293.555	265.624
12:46239679-46243314	high	-	SLC38A1	ENSG00000111371	exon	934.136	736.109	565.244	627.855	861.581	732.246	851.635	673.256	0	19.4422	11.9257	0
8:51860845-51861246	high	-	PCMTD1	ENSG00000168300	exon	1123.43	856.563	713.505	900.966	304.391	351.887	557.156	752.983	106.088	126.375	65.1324	91.018
12:46229153-46243314	high	-	SLC38A1	ENSG00000111371	exon	959.855	746.816	590.727	622.816	674.819	607.406	891.068	708.69	0	19.4422	6.42151	3.71502
12:28225795-28307749	high	+	CCDC91	ENSG00000123106	exon	1019.52	737.447	481.848	867.709	566.477	327.795	671.64	876.266	53.5217	77.769	78.8928	54.7965
7:158759486-158773396	high	-	ESYT2	ENSG00000117868	exon	265.426	317.196	0	291.252	643.864	760.718	1165.83	1221.75	269.52	220.345	233.009	268.41
4:152411303-152411872	high	-	FBXW7	ENSG00000109670	exon	479.413	588.887	305.788	598.629	574.731	829.343	902.517	649.633	246.582	231.147	0	140.242
5:97101759-97102132	high	-|+	CTD-2215E18.1|LIX1	ENSG00000145721|ENSG00000251513	exon	2330.2	928.836	1563.69	657.081	0	0	0	0	0	0	0.917358	0
16:68121987-68126610	high	+	NFATC3|RP11-67A1.2	ENSG00000072736|ENSG00000261864	exon	258.225	230.201	245.557	192.488	970.956	1115.52	783.58	523.397	234.157	209.544	256.86	234.046
6:32521905-32581838	high	-	HLA-DRB1|HLA-DRB5	ENSG00000196126|ENSG00000198502	exon	847.718	285.075	210.808	1599.37	0	0	2.54409	70.1308	577.27	729.084	282.546	639.912
3:149846011-149912083	high	-|+	ANKUB1|RNF13	ENSG00000082996|ENSG00000206199	exon	1058.62	388.13	546.712	1130.74	365.269	0	300.839	428.167	304.883	274.352	251.356	176.463
8:51845661-51861246	high	-	PCMTD1	ENSG00000168300	exon	804.509	776.26	676.44	843.522	281.691	311.734	389.246	712.381	97.486	122.054	58.7109	65.0128
15:64499293-64500166	high	+	ZNF609	ENSG00000180357	exon	252.052	228.863	199.225	335.595	644.896	653.4	953.398	719.025	272.387	348.88	243.1	273.983
3:149846011-149902162	high	-|+	ANKUB1|RNF13	ENSG00000082996|ENSG00000206199	exon	916.646	493.862	495.747	999.73	233.194	370.868	281.758	367.633	268.564	249.509	260.53	170.891
3:149846011-149921227	high	-|+	ANKUB1|RNF13	ENSG00000082996|ENSG00000206199	exon	959.855	479.14	493.43	1020.89	328.123	331.445	247.413	389.78	242.759	219.265	232.092	161.603
5:97101759-97103094	high	-|+	CTD-2215E18.1|LIX1	ENSG00000145721|ENSG00000251513	exon	2053.45	880.654	1406.16	584.52	4.12733	0	8.90432	5.16753	0	0	0	3.71502
8:51860861-51861246	high	-	PCMTD1	ENSG00000168300	exon	818.912	840.503	537.445	867.709	0	352.617	498.642	744.125	106.088	125.294	54.1241	0
12:28255581-28307749	high	+	CCDC91	ENSG00000123106	exon	675.911	500.554	500.38	679.252	569.572	340.936	615.034	721.24	106.088	78.8491	84.3969	56.654
5:50399107-50411383	high	-	EMB	ENSG00000170571	exon	265.426	240.908	206.175	253.964	337.41	421.972	497.37	724.193	500.81	529.261	496.291	422.583
12:28255581-28259442	high	+	CCDC91	ENSG00000123106	exon	978.373	480.478	667.174	658.088	330.187	254.789	434.404	717.549	84.1055	56.1665	67.8845	44.5802
13:32517857-32527532	high	-	N4BP2L2	ENSG00000244754	exon	512.334	493.862	289.572	597.621	302.327	515.419	533.623	769.962	161.521	216.025	163.29	214.542
7:158759486-158799072	high	-	ESYT2	ENSG00000117868	exon	0	0	0	124.966	724.347	453.364	917.781	1399.66	205.485	308.916	321.993	276.769
7:155672867-155680908	high	+	RBM33	ENSG00000184863	exon	587.436	491.185	414.667	488.779	512.821	432.923	556.52	392.732	153.875	271.111	186.224	240.548
18:9182382-9221999	high	+	ANKRD12|RP11-21J18.1	ENSG00000101745|ENSG00000265257	exon	324.067	358.686	273.356	430.327	717.124	530.02	671.64	409.711	250.405	209.544	281.629	254.479
21:36338779-36344707	high	+	MORC3	ENSG00000159256	exon	725.293	529.998	400.767	598.629	305.423	516.879	459.209	504.204	125.203	208.464	127.513	164.39
3:149846011-149895560	high	-|+	ANKUB1|RNF13	ENSG00000082996|ENSG00000206199	exon	848.747	307.827	463.315	950.348	245.576	354.077	279.85	349.916	256.14	221.425	178.885	165.318
12:28305649-28307749	high	+	CCDC91	ENSG00000123106	exon	458.838	433.635	361.386	597.621	596.4	478.916	633.479	660.706	110.866	84.2497	99.0747	72.4429
3:149846011-149872154	high	-|+	ANKUB1|RNF13	ENSG00000082996|ENSG00000206199	exon	826.113	428.282	454.049	929.184	310.582	337.286	162.822	339.581	241.803	200.903	153.199	146.743
9:37126312-37305714	high	+	ZCCHC7	ENSG00000147905	exon	1118.29	852.548	771.419	768.945	59.8464	115.349	321.828	236.23	69.7694	75.6087	77.9754	0
7:155665175-155680908	high	+	RBM33	ENSG00000184863	exon	563.773	473.787	400.767	494.826	489.089	360.647	528.535	393.471	148.14	240.868	152.281	219.186
12:46239679-46254936	high	-	SLC38A1	ENSG00000111371	exon	703.688	560.781	414.667	455.522	637.673	499.358	660.192	503.465	0	21.6025	0	0
5:137985257-137988315	high	-	FAM13B	ENSG00000031003	exon	883.725	824.442	588.41	709.486	201.208	208.066	255.681	434.811	58.3004	109.093	84.3969	86.3742
1:150747777-150757980	high	-	CTSS	ENSG00000163131	exon	0	0	0	5.03896	0	59.1345	22.2608	0	966.258	1131.97	1350.35	884.175
4:152411303-152469988	high	-	FBXW7	ENSG00000109670	exon	319.952	414.898	0	401.101	524.172	732.246	695.809	562.523	184.459	204.144	214.662	72.4429
6:31271906-31356994	high	-|+	HLA-B|HLA-C|XXbac-BPG248L24.12	ENSG00000204525|ENSG00000234745|ENSG00000271581	exon	0	409.544	101.929	657.081	12.382	873.146	341.544	1032.03	0	27.0031	414.646	434.657
1:155676548-155679512	high	-	YY1AP1	ENSG00000163374	exon	671.796	690.604	609.259	754.836	187.794	252.599	170.454	566.952	63.0792	120.974	95.4052	82.6592
18:9208657-9221999	high	+	ANKRD12	ENSG00000101745	exon	303.491	327.903	257.14	397.07	558.222	519.069	587.685	356.56	239.892	216.025	277.042	182.965
22:22900976-22905025	high	+	IGLC2|IGLJ3	ENSG00000211677|ENSG00000211678	exon	622.414	2239.11	901.148	417.226	0	0	0	0	0	0	0	0
18:9195551-9221999	high	+	ANKRD12	ENSG00000101745	exon	290.117	342.625	252.507	390.016	538.617	495.708	569.877	357.298	233.202	210.624	267.869	163.461
12:28225795-28259442	high	+	CCDC91	ENSG00000123106	exon	881.668	515.276	606.943	633.901	207.399	178.864	293.207	540.376	49.6987	35.6441	44.0332	39.9365
6:31269966-31354665	high	-	HLA-B|HLA-C	ENSG00000204525|ENSG00000234745	exon	37.0362	228.863	220.075	35.2727	335.346	243.108	286.21	72.3455	383.254	814.414	591.696	769.938
11:85996826-86031611	high	-	PICALM	ENSG00000073921	exon	305.549	206.111	143.628	256.987	227.003	318.304	287.482	442.931	482.651	483.896	472.439	369.644
9:37126312-37327834	high	+	ZCCHC7	ENSG00000147905	exon	1112.12	840.503	769.103	759.875	0	0	234.692	235.492	0	0	0	41.794
4:128992167-129003876	high	-	SCLT1	ENSG00000151466	exon	587.436	451.034	451.732	463.584	210.494	213.176	220.7	411.926	217.91	315.396	163.29	260.051
18:9204476-9221999	high	+	ANKRD12	ENSG00000101745	exon	296.29	335.933	243.24	386.992	540.681	386.929	564.152	352.869	222.689	222.506	255.943	93.8042
14:99458279-99465813	high	-	SETD3	ENSG00000183576	exon	164.605	204.772	185.326	248.925	253.831	261.36	410.235	543.329	415.749	435.29	359.604	398.436
12:46229153-46254936	high	-	SLC38A1	ENSG00000111371	exon	599.781	568.811	372.969	449.475	384.874	496.438	575.601	361.727	0.955745	8.641	0	0
16:68121987-68158068	high	+	NFATC3|RP11-67A1.2	ENSG00000072736|ENSG00000261864	exon	251.023	0	236.291	188.457	916.268	703.043	475.109	500.512	218.866	0	254.108	0
6:116689320-116705160	high	+	KPNA5	ENSG00000196911	exon	696.487	465.756	442.466	652.042	271.372	162.072	221.972	715.334	24.8494	32.4037	18.3472	8.35879
6:29829418-29888742	high	+	HLA-G|HLA-H	ENSG00000204632|ENSG00000206341	exon	28.8059	548.736	120.462	350.712	86.674	787.73	17.1726	366.895	82.1941	303.515	659.58	356.642
18:9182382-9211784	high	+	ANKRD12|RP11-21J18.1	ENSG00000101745|ENSG00000265257	exon	0	0	222.391	234.816	805.862	375.979	657.012	363.204	292.458	158.778	308.232	272.125
5:34179013-34182867	high	-	RP11-1023L17.1	ENSG00000215158	exon	193.411	487.17	653.274	351.719	504.567	432.193	226.424	335.151	65.9464	124.214	99.0747	177.392
3:149846011-149895570	high	-|+	ANKUB1|RNF13	ENSG00000082996|ENSG00000206199	exon	833.315	299.797	460.998	934.223	0	75.9258	266.494	344.748	244.671	152.298	0	0
4:128997874-129003876	high	-	SCLT1	ENSG00000151466	exon	687.228	517.953	542.079	402.109	0	0	0	484.272	266.653	336.999	138.521	221.044
11:86022367-86031611	high	-	PICALM	ENSG00000073921	exon	272.628	173.989	113.512	234.816	237.322	278.881	267.13	392.732	466.403	450.412	420.15	286.985
11:86011030-86031611	high	-	PICALM	ENSG00000073921	exon	277.772	179.343	120.462	239.855	254.863	289.102	261.405	400.115	441.554	434.21	422.902	273.054
11:33286413-33287511	high	+	HIPK3	ENSG00000110422	exon	116.253	198.08	90.3464	199.543	92.865	178.864	190.171	284.214	510.368	594.068	597.2	509.886
10:15833630-15847943	high	-	FAM188A	ENSG00000148481	exon	376.535	219.494	236.291	374.899	548.936	437.303	449.032	432.596	125.203	122.054	94.4879	135.598
18:9182382-9208803	high	+	ANKRD12|RP11-21J18.1	ENSG00000101745|ENSG00000265257	exon	221.189	207.449	210.808	330.556	626.323	338.016	531.715	337.366	218.866	168.499	189.893	155.102
3:149895473-149921227	high	-|+	ANKUB1|RNF13	ENSG00000082996|ENSG00000206199	exon	686.199	376.085	328.954	787.086	191.921	46.7235	211.16	279.047	213.131	122.054	200.901	89.1605
1:155675010-155679512	high	-	YY1AP1	ENSG00000163374	exon	570.975	542.044	488.797	616.769	139.298	212.446	148.829	477.628	57.3447	119.894	87.149	66.8703
15:25405461-25411971	high	-|+	SNHG14|UBE3A	ENSG00000114062|ENSG00000224078	exon	556.572	559.443	444.782	502.888	215.653	98.5575	241.689	575.811	62.1234	106.932	49.5373	89.1605
15:25405461-25415842	high	-|+	SNHG14|UBE3A	ENSG00000114062|ENSG00000224078	exon	547.313	566.135	426.25	519.013	204.303	96.3673	221.972	578.764	63.0792	103.692	35.777	88.2317
12:28305649-28391411	high	+	CCDC91	ENSG00000123106	exon	327.153	313.181	252.507	451.491	514.885	399.34	455.392	496.083	64.9906	58.3267	62.3803	53.8678
8:51831444-51861246	high	-	PCMTD1	ENSG00000168300	exon	477.356	0	472.581	826.39	270.34	256.249	380.342	517.491	98.4417	86.41	55.9588	0
2:61522611-61526521	high	-	XPO1	ENSG00000082898	exon	541.14	492.524	456.365	534.13	247.64	137.25	221.336	369.109	112.778	124.214	53.2068	135.598
12:28225795-28391411	high	+	CCDC91	ENSG00000123106	exon	748.955	323.888	491.114	417.226	277.563	188.354	344.724	566.952	17.2034	0	0	25.0764
11:86007542-86031611	high	-	PICALM	ENSG00000073921	exon	268.513	119.116	76.447	231.792	234.226	283.261	256.317	386.088	431.997	413.688	411.894	270.268
12:28304626-28307749	high	+	CCDC91	ENSG00000123106	exon	383.736	351.994	317.371	458.545	452.975	248.949	480.833	510.109	0	60.487	71.5539	38.0789
10:15816835-15847943	high	-	FAM188A	ENSG00000148481	exon	290.117	186.035	264.09	350.712	595.368	448.984	372.709	365.418	99.3975	136.096	79.8101	139.313
2:61522611-61533903	high	-	XPO1	ENSG00000082898	exon	488.672	481.817	463.315	495.834	233.194	173.023	209.252	356.56	107.043	128.535	75.2233	111.451
9:37126312-37147445	high	+	ZCCHC7	ENSG00000147905	exon	784.962	536.69	516.596	578.473	139.298	82.4963	284.938	217.036	45.8758	45.3652	48.62	41.794
10:15821656-15847943	high	-	FAM188A	ENSG00000148481	exon	337.441	199.419	240.924	342.649	546.872	399.34	394.97	406.759	121.38	127.455	66.9671	129.097
11:85974708-86031611	high	-	PICALM	ENSG00000073921	exon	103.907	192.727	113.512	187.449	0	394.96	185.083	463.601	465.448	490.376	473.357	223.83
5:50399859-50411383	high	-	EMB	ENSG00000170571	exon	108.022	0	118.145	0	333.282	0	431.86	800.968	269.52	389.925	464.183	370.573
5:168488602-168494650	high	+	RARS	ENSG00000113643	exon	314.808	227.525	215.441	289.236	307.486	257.71	398.15	369.848	230.335	236.547	211.91	206.184
5:97101759-97183669	high	-|+	CTD-2215E18.1|LIX1	ENSG00000145721|ENSG00000251513	exon	1612.1	471.11	715.822	451.491	0	0	0	2.95288	0	0	0	0
15:58912563-58916999	high	-|+	RNF111|SLTM	ENSG00000137776|ENSG00000157450	exon	490.73	461.741	319.687	524.052	277.563	267.2	152.009	465.816	69.7694	103.692	44.9505	51.0815
11:86012281-86031611	high	-	PICALM	ENSG00000073921	exon	289.088	183.358	0	259.003	0	294.942	188.899	411.926	444.421	454.732	399.051	283.27
6:116689320-116692156	high	+	KPNA5	ENSG00000196911	exon	701.631	382.777	423.933	665.143	0	0	201.619	733.79	0	34.564	0	0
4:128936655-129003876	high	-	SCLT1	ENSG00000151466	exon	552.457	428.282	0	318.462	231.131	0	152.009	392.732	240.848	332.678	213.744	274.911
9:37126312-37127263	high	+	ZCCHC7	ENSG00000147905	exon	732.494	517.953	479.531	567.387	127.947	137.25	255.681	196.366	25.8051	30.2435	49.5373	0
6:32554619-32581485	high	-	HLA-DRB1|HLA-DRB6	ENSG00000196126|ENSG00000229391	exon	644.019	491.185	400.767	105.818	0	0	0	1.47644	890.754	136.096	358.687	83.5879
1:155676548-155680456	high	-	YY1AP1	ENSG00000163374	exon	556.572	559.443	532.812	633.901	0	165.723	91.5873	459.172	45.8758	0	63.2977	0
3:170145423-170149244	high	-	PHC3	ENSG00000173889	exon	327.153	380.1	271.039	339.626	437.497	378.899	378.434	258.377	59.2562	114.493	69.7192	71.5141
5:50403178-50411383	high	-	EMB	ENSG00000170571	exon	0	0	0	0	462.262	643.179	705.349	894.721	352.67	0	0	0
15:32526813-32533368	high	-	RP11-632K20.7	ENSG00000223509	exon	183.124	137.853	53.2812	128.997	168.189	293.482	295.115	144.691	534.261	541.142	444.919	130.026
12:28255581-28391411	high	+	CCDC91	ENSG00000123106	exon	429.003	203.434	331.27	491.803	316.773	223.397	354.901	485.748	79.3268	0	71.5539	53.8678
3:51541498-51552063	high	+	RAD54L2	ENSG00000164080	exon	405.341	417.575	416.983	650.026	288.913	237.998	213.704	335.89	2.86723	12.9615	3.66943	18.5751
11:85981129-86031611	high	-	PICALM	ENSG00000073921	exon	0	198.08	0	0	204.303	345.316	258.225	419.308	440.598	423.409	431.158	279.555
11:85990250-86031611	high	-	PICALM	ENSG00000073921	exon	257.196	61.5655	0	157.216	224.94	273.041	237.873	377.23	395.678	391.005	368.778	245.191
5:97098937-97103094	high	-|+	CTD-2215E18.1|LIX1	ENSG00000145721|ENSG00000251513	exon	1282.89	500.554	857.133	320.478	0	0	0	0	0	0	0	0
5:168488602-168497348	high	+	RARS	ENSG00000113643	exon	307.606	216.818	148.261	278.151	262.086	210.986	359.989	352.869	218.866	226.826	185.306	193.181
1:1223244-1223968	high	-	SDF4	ENSG00000078808	exon	310.693	378.762	338.22	884.842	93.8969	143.821	62.9663	592.79	29.6281	30.2435	50.4547	26.9339
11:108227595-108229323	high	+	ATM	ENSG00000149311	exon	360.074	299.797	185.326	291.252	455.039	439.493	368.257	360.251	0	60.487	67.8845	39.0077
3:170136419-170149244	high	-	PHC3	ENSG00000173889	exon	335.383	362.701	266.406	330.556	389.001	332.905	318.648	246.565	67.8579	108.012	61.463	80.8017
6:32554012-32580901	high	-	HLA-DRB1|HLA-DRB6	ENSG00000196126|ENSG00000229391	intron	591.551	389.469	437.833	110.857	0	0	2.54409	1.47644	794.224	135.016	328.414	103.092
1:243613671-243843282	high	-	AKT3	ENSG00000117020	exon	423.859	346.64	254.823	499.865	235.258	216.096	373.982	363.204	43.9643	37.8044	62.3803	0
14:71413948-71418196	high	+	SIPA1L1	ENSG00000197555	exon	693.4	578.18	537.445	665.143	63.9737	0	65.5104	162.408	24.8494	28.0832	0	0
3:149902072-149921227	high	-|+	ANKUB1|RNF13	ENSG00000082996|ENSG00000206199	exon	710.89	136.515	0	793.132	227.003	78.846	114.484	287.905	206.441	95.0509	155.033	0
15:58912563-58913696	high	-|+	RNF111|SLTM	ENSG00000137776|ENSG00000157450	exon	470.154	457.726	326.637	513.974	278.595	0	94.1314	452.528	64.0349	105.852	37.6117	0
12:116230533-116237705	high	-	MED13L	ENSG00000123066	exon	248.966	258.307	199.225	465.6	142.393	127.03	232.784	296.026	193.06	241.948	161.455	221.972
11:108227595-108235834	high	+	ATM	ENSG00000149311	exon	340.527	282.398	176.06	281.174	426.147	386.199	329.46	351.392	30.5838	52.9261	68.8018	39.0077
5:57246300-57249576	high	+	GPBP1	ENSG00000062194	exon	356.988	317.196	308.104	401.101	290.977	213.906	280.486	191.937	102.265	97.2112	93.5705	74.3004
14:99257471-99257839	high	-	BCL11B	ENSG00000127152	exon	42.1801	44.1665	0	19.1481	235.258	183.974	413.415	1773.94	0	8.641	2.75207	1.85751
13:50927407-50949505	high	+	RNASEH2B	ENSG00000136104	exon	430.032	278.383	222.391	419.242	213.59	151.852	188.263	231.801	173.946	127.455	123.843	121.667
9:37126312-37165935	high	+	ZCCHC7	ENSG00000147905	exon	683.112	475.125	474.898	518.005	130.011	0	152.009	182.34	0	14.0416	48.62	0
1:247156406-247159813	high	-	ZNF124	ENSG00000196418	exon	244.851	240.908	164.477	237.839	73.2602	244.569	135.473	221.466	308.706	212.785	324.745	254.479
10:32543300-32584304	high	+	AL356053.1|CCDC7	ENSG00000150076|ENSG00000216937	exon	189.296	133.838	125.095	201.558	612.909	438.033	301.475	549.973	38.2298	28.0832	15.5951	23.2189
7:116110708-116112038	high	-	TFEC	ENSG00000105967	exon	396.082	836.487	442.466	966.473	0	0	0	0	0	0	0	0
14:22909483-22911403	high	-	RBM23	ENSG00000100461	exon	476.327	484.494	389.185	447.46	93.8969	186.164	136.109	221.466	53.5217	58.3267	38.529	54.7965
5:56864734-56865977	high	+	MAP3K1	ENSG00000095015	exon	431.06	333.257	250.19	501.881	148.584	126.3	199.075	153.55	124.247	155.538	92.6531	102.163
5:97096381-97103094	high	-|+	CTD-2215E18.1|LIX1	ENSG00000145721|ENSG00000251513	exon	1119.32	440.327	755.203	294.275	0	0	5.72421	0	0	0	0	0
10:5794885-5800705	high	-	GDI2	ENSG00000057608	exon	313.779	381.438	222.391	344.665	154.775	100.748	115.756	206.701	237.025	192.262	208.24	127.239
5:50274988-50411383	high	-	EMB	ENSG00000170571	exon	155.346	81.6412	0	154.192	193.985	152.582	298.931	433.335	317.307	253.829	303.645	240.548
6:116689320-116692392	high	+	KPNA5	ENSG00000196911	exon	427.974	279.721	347.486	411.179	258.99	156.962	162.822	442.193	17.2034	44.2851	15.5951	0
5:57246300-57247215	high	+	GPBP1	ENSG00000062194	exon	320.981	293.105	289.572	383.969	306.455	322.684	268.402	190.46	87.9285	93.9708	0	0
1:155670320-155679512	high	-	YY1AP1	ENSG00000163374	exon	235.591	455.049	435.516	490.795	112.47	67.1651	94.1314	380.183	40.1413	99.3714	65.1324	52.0103
1:243545510-243843282	high	-	AKT3	ENSG00000117020	exon	366.247	291.767	194.592	399.086	175.412	227.777	311.015	369.109	42.0528	33.4839	65.1324	36.2214
15:80120328-80122800	high	+	ZFAND6	ENSG00000086666	exon	351.844	393.484	178.376	588.551	116.597	154.772	165.366	275.356	77.4153	90.7304	44.0332	73.3716
10:32565558-32584304	high	+	AL356053.1|CCDC7	ENSG00000150076|ENSG00000216937	exon	189.296	144.545	122.778	211.636	497.344	373.788	288.118	543.329	39.1855	36.7242	18.3472	27.8626
10:15833630-15843272	high	-	FAM188A	ENSG00000148481	exon	270.57	188.712	60.2309	293.268	361.142	351.887	354.265	258.377	107.043	75.6087	66.9671	98.448
1:243637611-243843282	high	-	AKT3	ENSG00000117020	exon	354.93	305.151	217.758	411.179	189.857	164.993	328.824	344.01	32.4953	31.3236	76.1407	25.0764
11:77619606-77625818	high	-	CLNS1A	ENSG00000074201	exon	364.189	299.797	192.276	309.392	192.953	239.458	221.336	256.162	106.088	102.612	96.3226	68.7279
12:116096669-116237705	high	-	MED13L	ENSG00000123066	exon	226.332	240.908	206.175	443.429	89.7695	0	199.075	278.309	208.352	284.073	83.4796	178.321
4:102722871-102726683	high	-	MANBA	ENSG00000109323	exon	412.542	270.353	173.743	360.79	69.1329	70.8154	96.0395	129.927	209.308	233.307	235.761	168.105
9:37126312-37247130	high	+	ZCCHC7	ENSG00000147905	exon	688.256	238.232	460.998	528.083	73.2602	86.8766	86.4991	185.293	0	27.0031	47.7026	0
14:22906195-22911403	high	-	RBM23	ENSG00000100461	exon	451.636	455.049	338.22	437.382	77.3875	148.931	113.848	216.298	47.7872	45.3652	36.6943	49.224
9:85618983-85633374	high	-	AGTPBP1	ENSG00000135049	exon	45.2665	52.1968	27.7989	64.4987	196.048	197.115	164.73	273.879	429.129	321.877	360.522	282.341
3:170136419-170145521	high	-	PHC3	ENSG00000173889	exon	307.606	313.181	247.874	282.182	406.542	265.01	328.824	197.843	0	0	0	64.0841
5:65988635-65994864	high	+	ERBIN	ENSG00000112851	exon	335.383	313.181	189.959	363.813	184.698	212.446	166.638	321.125	67.8579	88.5702	75.2233	74.3004
5:97088700-97103094	high	-|+	CTD-2215E18.1|LIX1	ENSG00000145721|ENSG00000251513	exon	1075.08	420.251	732.038	152.177	0	0	0	0	0	0	0	0
5:65988635-66014725	high	+	ERBIN	ENSG00000112851	exon	332.297	311.843	194.592	342.649	191.921	214.636	162.822	327.031	56.3889	84.2497	70.6366	75.2291
4:102714438-102726683	high	-	MANBA	ENSG00000109323	exon	375.506	251.615	176.06	338.618	62.9419	86.8766	75.6867	135.094	211.22	230.066	214.662	192.252
11:108227595-108267342	high	+	ATM	ENSG00000149311	exon	328.182	0	0	282.182	494.248	418.322	369.529	372.801	0	0	58.7109	0
14:45118028-45130790	high	-	FKBP3	ENSG00000100442	exon	184.152	180.681	122.778	250.94	407.574	336.556	293.207	249.518	72.6366	65.8876	91.7358	65.9416
6:116692055-116705160	high	+	KPNA5	ENSG00000196911	exon	234.563	317.196	338.22	462.577	264.149	0	163.458	471.722	22.9379	35.6441	0	0
12:28225795-28226199	high	+	CCDC91	ENSG00000123106	exon	704.717	286.413	315.054	334.587	68.101	0	171.726	425.214	0	0	0	0
3:170136419-170178938	high	-	PHC3	ENSG00000173889	exon	254.11	283.737	215.441	277.143	361.142	319.034	197.803	170.529	64.9906	108.012	52.2894	0
1:243563720-243843282	high	-	AKT3	ENSG00000117020	exon	336.412	273.03	180.693	374.899	188.826	197.845	283.03	311.528	37.274	28.0832	60.5456	23.2189
15:58913499-58916999	high	-|+	RNF111|SLTM	ENSG00000137776|ENSG00000157450	exon	481.471	299.797	273.356	397.07	266.213	0	0	462.125	23.8936	84.2497	0	0
20:35721740-35725155	high	-	RBM39	ENSG00000131051	exon	134.771	204.772	157.527	243.886	210.494	189.814	223.88	288.644	136.672	162.019	162.372	166.247
1:243572926-243843282	high	-	AKT3	ENSG00000117020	exon	328.182	250.277	187.643	380.945	171.284	232.158	300.203	310.052	23.8936	21.6025	60.5456	0
5:97101759-97133409	high	-|+	CTD-2215E18.1|LIX1	ENSG00000145721|ENSG00000251513	exon	969.114	401.514	602.309	273.112	0	0	0	0	0	0	0	0
11:77624963-77625818	high	-	CLNS1A	ENSG00000074201	exon	355.959	271.691	187.643	271.096	160.966	204.416	232.148	245.827	93.663	102.612	117.422	0
1:243695591-243843282	high	-	AKT3	ENSG00000117020	exon	349.786	264.999	192.276	383.969	163.03	194.195	304.019	304.146	31.5396	30.2435	0	0
14:71413948-71529370	high	+	SIPA1L1	ENSG00000197555	exon	538.054	409.544	447.099	483.74	58.8145	11.6809	36.2533	109.256	27.7166	31.3236	36.6943	24.1476
12:116236821-116237705	high	-	MED13L	ENSG00000123066	exon	197.526	214.141	166.793	367.844	121.756	89.7968	188.263	262.068	165.344	151.217	125.678	144.886
14:71413948-71512845	high	+	SIPA1L1	ENSG00000197555	exon	578.176	433.635	495.747	532.114	0	0	0	124.021	23.8936	0	0	0
3:149872029-149921227	high	-|+	ANKUB1|RNF13	ENSG00000082996|ENSG00000206199	exon	681.055	263.661	310.421	513.974	0	0	0	0	179.68	115.573	122.926	0
15:80098416-80122800	high	+	ZFAND6	ENSG00000086666	exon	248.966	388.13	94.9796	559.325	100.088	131.41	158.37	262.068	54.4775	76.6888	38.529	66.8703
1:205616478-205623891	high	-	ELK4	ENSG00000158711	exon	132.713	186.035	113.512	92.7169	425.115	483.297	363.169	22.1466	100.353	92.8907	98.1573	65.0128
5:50382571-50411383	high	-	EMB	ENSG00000170571	exon	154.318	2.67676	118.145	151.169	54.6872	0	291.299	417.832	306.794	239.788	299.059	138.384
10:7797047-7802854	high	+	ATP5C1	ENSG00000165629	exon	253.081	167.297	176.06	293.268	236.29	182.514	201.619	177.173	137.627	129.615	106.414	106.807
6:32519370-32580856	high	-	HLA-DRB1|HLA-DRB5	ENSG00000196126|ENSG00000198502	exon	0	588.887	0	118.919	0	0	0	1.47644	202.618	293.794	781.589	178.321
11:108227595-108247127	high	+	ATM	ENSG00000149311	exon	0	271.691	0	277.143	436.466	383.279	310.379	343.272	0	50.7658	64.2151	0
10:5785142-5800705	high	-	GDI2	ENSG00000057608	exon	228.39	274.368	213.125	347.688	115.565	61.3247	80.7749	194.89	212.175	157.698	155.033	92.8755
9:37126312-37208185	high	+	ZCCHC7	ENSG00000147905	exon	675.911	471.11	454.049	241.87	65.0055	0	0	180.864	12.4247	0	22.0166	0
12:66203711-66217235	high	+	IRAK3	ENSG00000090376	exon	16.4605	20.0757	9.2663	0	0	0	0	0	543.819	563.825	508.216	459.734
21:15762891-15766141	high	+	USP25	ENSG00000155313	exon	244.851	239.57	261.773	252.956	122.788	142.361	147.557	380.921	64.0349	83.1696	88.9837	86.3742
14:99231345-99257839	high	-	BCL11B	ENSG00000127152	exon	0	0	0	0	183.666	158.422	312.923	1448.39	0	7.56087	0	0
10:5773842-5800705	high	-	GDI2	ENSG00000057608	exon	234.563	275.706	213.125	343.657	116.597	0	85.8631	200.796	197.839	147.977	171.546	112.379
4:36228582-36229645	high	-	ARAP2	ENSG00000047365	exon	162.548	120.454	162.16	220.707	192.953	281.071	209.252	382.397	87.9285	122.054	83.4796	73.3716
11:33286413-33328633	high	+	HIPK3	ENSG00000110422	exon	111.109	0	0	188.457	0	0	0	0	349.803	555.184	403.637	485.739
13:50927407-50934999	high	+	RNASEH2B	ENSG00000136104	exon	385.794	168.636	166.793	373.891	0	125.57	215.612	214.083	95.5745	105.852	108.248	130.026
5:97101759-97113354	high	-|+	CTD-2215E18.1|LIX1	ENSG00000145721|ENSG00000251513	exon	953.683	396.16	595.36	139.075	0	0	0	0	0	0	0	0
6:116689320-116716318	high	+	KPNA5	ENSG00000196911	exon	527.766	254.292	132.045	0	228.035	151.852	172.362	570.643	0	20.5224	15.5951	4.64377
11:77675036-77693611	high	-	RSF1	ENSG00000048649	exon	362.132	248.939	273.356	344.665	138.266	136.52	162.822	274.617	25.8051	59.4068	34.8596	14.8601
4:102689574-102726683	high	-	MANBA	ENSG00000109323	exon	389.909	263.661	118.145	353.735	50.5599	80.3061	0	142.476	144.317	199.823	184.389	146.743
5:57246300-57251141	high	+	GPBP1	ENSG00000062194	exon	228.39	194.065	312.738	253.964	252.799	199.305	178.086	131.403	54.4775	104.772	63.2977	97.5193
18:9182382-9195698	high	+	ANKRD12|RP11-21J18.1	ENSG00000101745|ENSG00000265257	exon	223.246	207.449	143.628	334.587	0	0	479.561	342.534	205.485	0	115.587	0
17:83084938-83085323	high	+	METRNL	ENSG00000176845	exon	26.7484	57.5503	30.1155	316.447	31.9868	67.1651	54.698	513.8	150.052	428.809	164.207	208.041
X:65051462-65075912	high	.	CC20302_X:65046176-65163942	.	intergenic	206.786	178.005	220.075	251.948	622.196	156.232	196.531	202.272	4.77872	4.3205	0	2.78626
9:85596362-85633374	high	-	AGTPBP1	ENSG00000135049	exon	44.2377	38.813	0	54.4208	117.629	93.4471	161.55	238.445	383.254	295.954	328.414	288.843
12:66203711-66211597	high	+	IRAK3	ENSG00000090376	exon	0	0	0	12.0935	0	0	0	0	550.509	557.344	473.357	443.016
1:243552729-243843282	high	-	AKT3	ENSG00000117020	exon	340.527	263.661	192.276	201.558	115.565	213.906	323.1	338.842	24.8494	21.6025	0	0
11:77622500-77625818	high	-	CLNS1A	ENSG00000074201	exon	348.758	298.459	194.592	280.166	166.125	0	191.443	242.136	92.7072	48.6056	87.149	75.2291
12:116230433-116237705	high	-	MED13L	ENSG00000123066	exon	196.498	196.742	148.261	359.782	107.311	64.2449	165.366	237.706	141.45	144.737	113.752	145.815
11:77619606-77629899	high	-	CLNS1A	ENSG00000074201	exon	303.491	258.307	127.412	235.823	151.68	206.606	191.443	208.916	88.8843	95.0509	84.3969	65.9416
3:56592970-56594028	high	+	CCDC66	ENSG00000180376	exon	240.735	157.929	143.628	291.252	160.966	177.403	275.398	338.104	53.5217	58.3267	45.8679	70.5854
1:155672560-155679512	high	-	YY1AP1	ENSG00000163374	exon	445.463	436.312	0	479.709	46.4325	144.551	104.308	185.293	28.6723	75.6087	59.6283	0
20:2964272-2965202	high	+	PTPRA	ENSG00000132670	exon	206.786	200.757	71.8138	213.652	234.226	274.501	237.237	259.853	71.6809	87.4901	69.7192	78.0154
14:24210348-24211829	high	-	AL136419.6|CHMP4A|RP11-468E2.1	ENSG00000254505|ENSG00000254692|ENSG00000260669	exon	155.346	117.777	0	144.114	313.677	183.974	499.278	312.267	65.9464	55.0863	73.3886	81.7304
1:247155566-247159813	high	-	ZNF124	ENSG00000196418	exon	266.455	246.262	155.211	225.745	48.4962	172.293	75.0507	177.911	187.326	115.573	187.141	144.886
20:35714185-35725155	high	-	RBM39	ENSG00000131051	exon	124.483	183.358	152.894	235.823	178.507	178.864	167.274	260.591	127.114	117.734	144.943	128.168
1:243664772-243843282	high	-	AKT3	ENSG00000117020	exon	323.038	264.999	166.793	381.953	0	245.299	214.976	301.193	25.8051	0	59.6283	0
6:116689320-116698798	high	+	KPNA5	ENSG00000196911	exon	449.578	299.797	0	0	238.354	142.361	218.792	634.13	0	0	0	0
11:77683710-77693611	high	-	RSF1	ENSG00000048649	exon	386.823	243.585	236.291	335.595	123.82	113.889	143.741	274.617	24.8494	38.8845	33.0249	14.8601
1:243512324-243843282	high	-	AKT3	ENSG00000117020	exon	316.865	250.277	76.447	354.743	145.489	122.649	259.497	296.026	27.7166	27.0031	49.5373	0
5:50399107-50428227	high	-	EMB	ENSG00000170571	exon	67.8997	76.2877	0	67.5221	183.666	0	171.726	401.591	285.768	228.986	297.224	134.669
11:77685105-77693611	high	-	RSF1	ENSG00000048649	exon	447.521	289.09	261.773	424.281	130.011	0	0	326.293	0	31.3236	0	0
1:113829592-113855049	high	-	PTPN22	ENSG00000134242	exon	247.937	226.186	0	139.075	166.125	146.011	181.267	504.942	116.601	101.532	75.2233	0
10:5768213-5800705	high	-	GDI2	ENSG00000057608	exon	230.448	269.014	206.175	252.956	112.47	56.9443	36.8893	197.104	188.282	112.333	154.116	86.3742
2:226864604-226867318	high	+	RHBDD1	ENSG00000144468	exon	205.757	260.984	203.859	291.252	189.857	137.98	148.829	129.188	76.4596	81.0093	91.7358	85.4454
5:56856600-56865977	high	-|+	AC008937.2|MAP3K1	ENSG00000095015|ENSG00000237705	exon	204.728	342.625	67.1807	468.623	148.584	0	104.944	151.335	127.114	141.496	77.0581	66.8703
10:97437191-97437750	high	-	EXOSC1	ENSG00000171311	exon	452.665	321.211	215.441	362.805	68.101	0	52.7899	372.062	15.2919	15.1217	11.9257	13.0026
4:128992167-129039096	high	-	SCLT1	ENSG00000151466	exon	210.901	398.837	273.356	300.322	0	0	0	353.607	0	265.711	97.2399	0
20:2947982-2965202	high	+	PTPRA	ENSG00000132670	exon	196.498	203.434	64.8641	209.621	203.271	256.249	216.248	245.827	66.9021	90.7304	69.7192	76.1579
7:24623666-24668660	high	+	MPP6	ENSG00000105926	exon	228.39	289.09	266.406	267.065	239.385	96.3673	208.616	181.602	22.9379	30.2435	59.6283	7.43004
21:36247517-36248568	high	+	DOPEY2	ENSG00000142197	exon	600.81	301.135	268.723	322.494	14.4457	73.7356	45.1576	149.858	45.8758	23.7627	39.4464	11.1451
9:83678441-83686155	high	-	UBQLN1	ENSG00000135018	exon	213.987	187.373	115.829	257.995	149.616	96.3673	154.554	241.398	115.645	110.173	122.009	130.954
1:247159006-247159813	high	-	ZNF124	ENSG00000196418	exon	280.858	267.676	0	246.909	56.7509	187.624	56.606	182.34	210.264	139.336	146.777	117.023
20:35716740-35725155	high	-	RBM39	ENSG00000131051	exon	121.396	179.343	99.6127	228.769	177.475	168.643	166.002	258.377	104.176	123.134	139.438	124.453
3:51541498-51590559	high	+	RAD54L2	ENSG00000164080	exon	272.628	259.646	287.255	404.125	163.03	56.9443	152.646	254.686	3.82298	17.282	7.33886	8.35879
2:226864604-226914351	high	+	RHBDD1	ENSG00000144468	exon	246.908	285.075	220.075	298.307	168.189	74.4657	145.013	138.047	71.6809	79.9292	89.9011	69.6566
5:97101759-97115859	high	-|+	CTD-2215E18.1|LIX1	ENSG00000145721|ENSG00000251513	exon	951.625	198.08	597.676	125.974	0	0	0	3.69109	0	0	0	0
1:20770930-20773610	high	-	HP1BP3	ENSG00000127483	exon	168.721	183.358	145.944	223.73	127.947	148.931	155.826	230.324	87.9285	140.416	125.678	137.456
9:83679775-83686155	high	-	UBQLN1	ENSG00000135018	exon	209.872	178.005	76.447	238.847	183.666	97.8274	150.737	238.445	113.734	125.294	128.43	129.097
5:50399107-50411312	high	-	EMB	ENSG00000170571	exon	0	96.3634	76.447	83.6468	196.048	138.711	190.171	421.523	307.75	243.028	115.587	0
19:23358430-23362725	high	-	ZNF91	ENSG00000167232	exon	42.1801	143.207	152.894	185.434	329.155	230.698	268.402	353.607	48.743	23.7627	54.1241	34.3639
2:24135119-24147086	high	+	FAM228B|RP11-507M3.1	ENSG00000219626|ENSG00000276087	exon	389.909	282.398	224.708	452.499	22.7003	36.5028	95.4034	129.927	62.1234	74.5286	35.777	56.654
10:101667886-101676436	high	-	FBXW4	ENSG00000107829	exon	168.721	224.848	247.874	209.621	120.725	196.385	220.7	241.398	32.4953	48.6056	52.2894	96.5905
7:24623666-24650712	high	+	MPP6	ENSG00000105926	exon	242.793	291.767	268.723	269.081	222.876	66.435	214.34	173.481	23.8936	29.1634	40.3637	13.9313
7:100023419-100024307	high	+	ZKSCAN1	ENSG00000106261	exon	180.037	155.252	148.261	191.481	157.871	144.551	165.366	196.366	110.866	139.336	115.587	139.313
3:71041328-71053773	high	-	FOXP1	ENSG00000114861	exon	156.375	164.621	185.326	277.143	432.338	208.066	268.402	87.8481	11.4689	11.8814	22.0166	10.2163
13:50927407-50943394	high	+	RNASEH2B	ENSG00000136104	exon	392.995	0	0	395.055	0	0	209.888	239.921	152.919	152.298	139.438	152.316
20:35713019-35725155	high	-	RBM39	ENSG00000131051	exon	123.454	169.974	94.9796	224.738	171.284	171.563	154.554	246.565	96.5302	106.932	141.273	121.667
5:50319621-50411383	high	-	EMB	ENSG00000170571	exon	74.0724	60.2271	0	0	4.12733	135.79	298.295	423.738	307.75	248.429	186.224	83.5879
6:138943513-138944622	high	-	REPS1	ENSG00000135597	exon	235.591	234.216	143.628	243.886	151.68	275.961	170.454	290.858	12.4247	32.4037	11.9257	15.7888
14:24211415-24211829	high	-	AL136419.6|CHMP4A|RP11-468E2.1	ENSG00000254505|ENSG00000254692|ENSG00000260669	exon	127.569	103.055	189.959	83.6468	0	360.647	546.98	272.403	0	57.2466	0	73.3716
5:139600372-139614966	high	+	UBE2D2	ENSG00000131508	exon	344.643	311.843	243.24	318.462	83.5785	94.1771	113.848	217.036	0	31.3236	21.0992	34.3639
1:24514314-24514567	high	+	RCAN3	ENSG00000117602	exon	191.354	131.161	132.045	196.519	263.118	121.919	223.244	516.753	10.5132	8.641	7.33886	7.43004
6:144537582-144539443	high	+	UTRN	ENSG00000152818	exon	346.7	325.226	347.486	396.062	49.528	60.5946	58.5141	169.79	23.8936	0	0	30.6489
1:20757166-20773610	high	-	HP1BP3	ENSG00000127483	exon	163.577	178.005	141.311	227.761	119.693	160.612	137.381	213.345	108.955	122.054	117.422	113.308
9:37126312-37219098	high	+	ZCCHC7	ENSG00000147905	exon	680.026	238.232	222.391	513.974	0	42.3432	0	99.6596	0	0	0	0
5:97101759-97146372	high	-|+	CTD-2215E18.1|LIX1	ENSG00000145721|ENSG00000251513	exon	953.683	398.837	310.421	128.997	0	0	0	0	0	0	0	0
12:66203711-66228370	high	+	IRAK3	ENSG00000090376	exon	10.2878	13.3838	6.94972	13.1013	0	0	0	0	480.74	479.575	409.142	378.003
3:71690010-71699708	high	-	EIF4E3	ENSG00000163412	exon	11.3166	32.1211	0	17.1325	210.494	229.967	338.364	563.261	138.583	66.9677	80.7275	102.163
3:51541589-51552063	high	+	RAD54L2	ENSG00000164080	exon	258.225	238.232	271.039	392.031	105.247	178.864	130.385	204.487	3.82298	0	0	0
2:61498673-61533903	high	-	XPO1	ENSG00000082898	exon	0	310.504	324.32	317.455	173.348	75.9258	141.197	175.696	86.017	106.932	67.8845	0
14:99257471-99257836	high	-	BCL11B	ENSG00000127152	exon	33.9499	21.4141	0	17.1325	119.693	97.0974	272.854	1215.11	0	0	0	0
4:87195324-87195690	high	-	KLHL8	ENSG00000145332	exon	291.146	281.06	213.125	160.239	96.9924	92.717	70.5986	170.529	107.999	100.452	106.414	82.6592
5:168488602-168495436	high	+	RARS	ENSG00000113643	exon	0	0	0	190.473	0	0	370.801	358.774	216.954	235.467	195.397	202.469
12:120782655-120784593	high	-	SPPL3	ENSG00000157837	exon	322.009	317.196	308.104	374.899	99.056	32.1224	64.2383	174.958	16.2477	17.282	12.843	17.6463
16:30483827-30484263	high	-|+	ITGAL|RP11-297C4.2	ENSG00000005844|ENSG00000261346	exon	175.922	222.171	150.577	161.247	138.266	155.502	148.193	482.795	12.4247	56.1665	22.9339	28.7914
10:5796763-5800705	high	-	GDI2	ENSG00000057608	exon	247.937	178.005	229.341	350.712	130.011	0	86.4991	200.796	167.255	162.019	0	0
1:155853276-155853806	high	-	GON4L	ENSG00000116580	exon	122.425	116.439	71.8138	138.068	225.972	290.562	269.038	234.015	49.6987	70.2081	58.7109	94.733
11:72984088-72989097	high	-	FCHSD2	ENSG00000137478	exon	503.075	354.671	322.004	379.938	17.5412	35.7727	10.1764	49.4607	17.2034	24.8429	17.4298	9.28755
21:36247517-36251284	high	+	DOPEY2	ENSG00000142197	exon	558.63	271.691	252.507	299.314	23.7322	64.9749	23.5329	141	39.1855	17.282	35.777	13.0026
9:93471141-93476338	high	+	FAM120A	ENSG00000048828	exon	143.001	160.606	180.693	206.597	184.698	113.889	156.462	169.052	107.043	114.493	107.331	94.733
1:20765377-20773610	high	-	HP1BP3	ENSG00000127483	exon	180.037	191.388	148.261	245.901	101.12	140.171	172.998	231.801	98.4417	114.493	112.835	0
18:12999421-13019206	high	+	CEP192	ENSG00000101639	exon	74.0724	73.6109	111.196	140.083	168.189	113.889	139.925	172.005	179.68	179.301	216.496	165.318
2:24135119-24139450	high	+	FAM228B|RP11-507M3.1	ENSG00000219626|ENSG00000276087	exon	379.621	283.737	157.527	446.452	0	0	104.308	124.759	72.6366	61.5671	41.2811	61.2978
17:47402132-47414919	high	-|+	CTD-2026D20.2|EFCAB13	ENSG00000178852|ENSG00000253347	exon	425.916	273.03	227.024	347.688	68.101	127.03	62.3303	74.5601	40.1413	18.3621	37.6117	28.7914
6:32554748-32581614	high	-	HLA-DRB1|HLA-DRB6	ENSG00000196126|ENSG00000229391	exon	506.162	0	0	48.374	0	0	2.54409	2.21466	753.127	51.846	255.025	110.522
9:121161856-121162271	high	+	CNTRL	ENSG00000119397	exon	165.634	140.53	88.0298	178.379	261.054	207.336	246.141	201.534	90.7958	65.8876	77.9754	0
10:97436417-97437750	high	-	EXOSC1	ENSG00000171311	exon	383.736	283.737	238.607	301.33	71.1965	62.7848	43.2496	307.099	6.69021	4.3205	7.33886	7.43004
15:62007308-62013992	high	-	VPS13C	ENSG00000129003	exon	191.354	123.131	120.462	131.013	230.099	138.711	116.392	96.7067	132.849	176.06	132.1	107.736
9:85585463-85633374	high	-	AGTPBP1	ENSG00000135049	exon	41.1513	24.0908	0	54.4208	48.4962	0	59.7862	236.968	367.962	275.432	312.819	264.695
9:33948374-33956146	high	-	UBAP2	ENSG00000137073	exon	146.087	169.974	138.994	166.286	166.125	178.134	153.918	184.555	59.2562	117.734	68.8018	135.598
1:20749723-20773610	high	-	HP1BP3	ENSG00000127483	exon	165.634	171.313	143.628	221.714	106.279	142.361	126.569	204.487	95.5745	116.653	93.5705	96.5905
11:77624963-77629899	high	-	CLNS1A	ENSG00000074201	exon	255.138	198.08	138.994	194.504	120.725	174.483	188.263	206.701	0	59.4068	91.7358	53.8678
5:139614586-139614966	high	+	UBE2D2	ENSG00000131508	exon	334.355	326.565	236.291	311.408	72.2284	45.9935	99.2196	191.937	30.5838	31.3236	0	0
2:58221942-58232112	high	-	FANCL	ENSG00000115392	exon	317.894	362.701	273.356	405.132	26.8277	0	62.9663	143.214	32.4953	30.2435	0	19.5039
18:12999421-13030608	high	+	CEP192	ENSG00000101639	exon	72.0149	69.5958	104.246	127.99	170.253	120.459	134.201	163.885	169.167	178.221	211.91	152.316
9:37126312-37190651	high	+	ZCCHC7	ENSG00000147905	exon	264.397	477.802	222.391	513.974	0	0	151.373	0	0	14.0416	24.7687	0
9:85575315-85633374	high	-	AGTPBP1	ENSG00000135049	exon	0	0	0	0	0	0	147.557	255.424	388.032	313.236	314.654	249.835
15:41668828-41669958	high	+	MGA	ENSG00000174197	exon	156.375	145.883	104.246	114.888	115.565	130.68	244.233	268.712	99.3975	91.8106	102.744	91.018
10:32543300-32571893	high	+	CCDC7	ENSG00000216937	exon	0	0	85.7133	76.5922	392.097	398.61	267.766	444.408	0	0	0	0
4:38089932-38103157	high	+	TBC1D1	ENSG00000065882	exon	291.146	184.696	180.693	96.7481	103.183	70.0853	99.2196	55.3664	117.557	164.179	163.29	138.384
5:172769575-172770306	high	-|+	DUSP1|RP11-779O18.3	ENSG00000120129|ENSG00000253736	exon	0	0	0	17.1325	0	0	146.285	3.69109	244.671	469.854	410.059	366.858
10:15816835-15843272	high	-	FAM188A	ENSG00000148481	exon	0	107.07	0	214.66	374.556	308.813	219.428	141.738	100.353	55.0863	66.0498	59.4403
1:113834910-113855049	high	-	PTPN22	ENSG00000134242	exon	109.051	101.717	108.879	110.857	149.616	143.091	175.542	377.23	112.778	96.1311	99.0747	60.3691
10:110124017-110126503	high	+	ADD3	ENSG00000148700	exon	179.008	149.899	94.9796	215.668	181.603	147.471	330.096	127.712	44.92	52.9261	63.2977	56.654
6:144537582-144542870	high	+	UTRN	ENSG00000152818	exon	306.578	297.12	328.954	362.805	62.9419	0	54.062	163.885	32.4953	22.6826	11.9257	0
1:13731000-13742157	high	+	PRDM2	ENSG00000116731	exon	243.822	235.555	261.773	367.844	113.502	105.858	112.576	146.167	11.4689	17.282	9.17358	13.0026
6:90206569-90271941	high	-	BACH2	ENSG00000112182	exon	399.168	334.595	442.466	195.512	66.0374	31.3924	85.8631	81.9423	0	0	0	0
4:51863437-51877854	high	+	DCUN1D4	ENSG00000109184	exon	161.519	195.403	127.412	186.442	224.94	167.183	224.516	191.937	61.1677	46.4453	33.9422	12.0738
3:149822518-149921227	high	-|+	ANKUB1|RNF13	ENSG00000082996|ENSG00000206199	exon	453.694	136.515	199.225	447.46	88.7377	0	0	172.005	39.1855	55.0863	0	37.1502
9:33953285-33963791	high	-	UBAP2	ENSG00000137073	exon	135.799	168.636	97.2961	145.122	197.08	146.741	210.524	231.063	52.566	79.9292	61.463	101.234
12:120782655-120810886	high	-	SPPL3	ENSG00000157837	exon	302.462	289.09	282.622	362.805	98.0242	36.5028	61.0582	152.811	13.3804	15.1217	12.843	0
5:109713520-109716264	high	+	MAN2A1	ENSG00000112893	exon	120.368	159.267	60.2309	110.857	151.68	127.76	270.946	250.994	80.2826	108.012	76.1407	108.664
5:50399232-50411383	high	-	EMB	ENSG00000170571	exon	79.2163	0	76.447	82.639	131.043	275.961	186.991	422.261	182.547	0	181.637	0
14:22906195-22909595	high	-	RBM23	ENSG00000100461	exon	395.053	386.792	247.874	384.977	0	0	0	194.89	0	0	0	0
18:12999421-13042334	high	+	CEP192	ENSG00000101639	exon	73.0436	68.2574	76.447	126.982	159.934	117.539	134.201	168.314	162.477	168.499	197.232	151.387
10:101672915-101676436	high	-	FBXW4	ENSG00000107829	exon	169.749	234.216	162.16	225.745	107.311	154.042	232.784	194.152	27.7166	20.5224	0	65.9416
1:243613671-243695716	high	-	AKT3	ENSG00000117020	exon	211.929	215.479	189.959	291.252	166.125	0	231.512	201.534	36.3183	0	27.5207	21.3614
5:168493894-168502105	high	+	RARS	ENSG00000113643	exon	116.253	0	78.7635	0	252.799	248.219	314.195	171.267	136.672	150.137	120.174	0
4:77773081-77776392	high	-	CNOT6L	ENSG00000138767	exon	170.778	144.545	118.145	221.714	112.47	132.14	213.704	377.968	25.8051	24.8429	22.9339	23.2189
9:83682951-83686155	high	-	UBQLN1	ENSG00000135018	exon	205.757	161.944	111.196	223.73	156.839	75.9258	146.285	218.513	61.1677	104.772	0	117.952
3:196391813-196403019	high	-	UBXN7	ENSG00000163960	exon	310.693	310.504	236.291	285.205	57.7827	24.0918	32.4372	165.361	29.6281	56.1665	38.529	37.1502
15:82813103-82819488	high	+	WHAMM	ENSG00000156232	exon	131.684	91.0098	0	60.4675	136.202	186.894	169.818	86.3716	266.653	235.467	199.984	7.43004
9:33948374-33953474	high	-	UBAP2	ENSG00000137073	exon	140.943	168.636	118.145	168.301	165.093	145.281	143.105	170.529	55.4332	122.054	53.2068	118.881
4:177353308-177353728	high	-|+	NEIL3|RP11-376O6.2	ENSG00000109674|ENSG00000249084	exon	13.3742	40.1514	4.63315	10.0779	0	88.3367	21.6248	25.8377	341.201	429.89	277.959	314.848
8:102360071-102361626	high	-	UBR5	ENSG00000104517	exon	271.599	293.105	213.125	361.797	51.5917	75.1957	80.1389	152.811	11.4689	19.4422	17.4298	18.5751
10:110124017-110130486	high	+	ADD3	ENSG00000148700	exon	177.98	132.5	83.3967	213.652	172.316	134.33	290.663	132.141	41.097	68.0478	60.5456	57.5828
20:2923207-2965202	high	+	PTPRA	ENSG00000132670	exon	133.742	198.08	53.2812	159.231	202.239	259.9	162.822	200.057	31.5396	63.7273	27.5207	71.5141
10:5785852-5800705	high	-	GDI2	ENSG00000057608	exon	232.505	275.706	171.427	260.01	80.483	0	0	145.429	170.123	93.9708	133.017	0
10:110964125-110965061	high	+	SHOC2	ENSG00000108061	exon	113.166	112.424	85.7133	147.138	101.12	110.968	100.492	103.351	189.237	207.384	197.232	93.8042
1:113848540-113855049	high	-	PTPN22	ENSG00000134242	exon	109.051	109.747	106.562	128.997	100.088	166.453	124.661	375.015	108.955	63.7273	98.1573	66.8703
10:32558986-32584304	high	+	AL356053.1|CCDC7	ENSG00000150076|ENSG00000216937	exon	5.14392	0	48.6481	163.262	439.561	275.961	222.608	403.068	0	0	0	0
21:37420299-37472880	high	+	DYRK1A	ENSG00000157540	exon	179.008	220.833	138.994	193.496	130.011	123.379	80.7749	238.445	59.2562	93.9708	44.0332	55.7253
15:63532647-63563008	high	-|+	USP3|USP3-AS1	ENSG00000140455|ENSG00000259248	exon	146.087	107.07	118.145	123.958	102.152	81.7662	118.3	138.785	149.096	143.657	182.554	143.028
1:247157000-247159813	high	-	ZNF124	ENSG00000196418	exon	207.814	206.111	108.879	194.504	22.7003	0	76.9588	157.979	179.68	59.4068	187.141	152.316
3:71041328-71047095	high	-	FOXP1	ENSG00000114861	exon	132.713	137.853	164.477	204.582	383.842	185.434	264.586	73.8219	0	0	0	0
20:35721740-35732135	high	-	RBM39	ENSG00000131051	exon	0	184.696	90.3464	266.057	111.438	137.25	183.175	217.775	114.689	122.054	117.422	0
X:65075474-65075912	high	.	CC20302_X:65046176-65163942	.	intergenic	190.325	148.56	162.16	198.535	375.587	110.968	176.814	177.911	0	0	0	0
5:109713520-109729513	high	+	MAN2A1	ENSG00000112893	exon	108.022	144.545	57.9144	104.81	152.711	107.318	255.045	244.35	82.1941	102.612	61.463	112.379
6:116698704-116705160	high	+	KPNA5	ENSG00000196911	exon	227.361	160.606	259.456	237.839	167.157	83.9564	118.936	224.419	0	21.6025	21.0992	10.2163
1:13731000-13749487	high	+	PRDM2	ENSG00000116731	exon	204.728	218.156	254.823	343.657	118.661	84.6864	95.4034	129.927	24.8494	23.7627	14.6777	18.5751
12:120782655-120791557	high	-	SPPL3	ENSG00000157837	exon	302.462	286.413	284.939	370.868	0	23.3618	62.9663	157.979	4.77872	0	15.5951	19.5039
18:21765772-21779685	high	+	MIB1	ENSG00000101752	exon	135.799	115.101	115.829	140.083	93.8969	97.8274	127.205	151.335	151.008	146.897	117.422	135.598
3:71015549-71053773	high	-	FOXP1	ENSG00000114861	exon	119.339	113.762	122.778	246.909	399.32	195.655	239.145	73.8219	0	15.1217	0	0.928755
9:85677436-85712566	high	-	AGTPBP1	ENSG00000135049	exon	51.4392	68.2574	57.9144	83.6468	152.711	106.588	156.462	163.885	198.795	201.983	160.538	123.524
4:128970378-129003876	high	-	SCLT1	ENSG00000151466	exon	0	0	0	0	151.68	163.532	0	369.109	147.185	295.954	141.273	253.55
18:9182382-9239556	high	+	ANKRD12|RP11-21J18.1	ENSG00000101745|ENSG00000265257	exon	0	91.0098	0	211.636	360.11	0	302.111	94.492	133.804	52.9261	146.777	129.097
9:85632662-85633374	high	-	AGTPBP1	ENSG00000135049	exon	41.1513	25.4292	16.216	56.4364	0	0	0	242.874	448.244	331.598	355.017	0
7:24623666-24641868	high	+	MPP6	ENSG00000105926	exon	216.045	277.045	264.09	247.917	143.425	0	197.167	170.529	0	0	0	0
11:85996826-86003451	high	-	PICALM	ENSG00000073921	exon	100.821	65.5806	48.6481	54.4208	65.0055	96.3673	114.484	114.424	193.06	212.785	254.108	194.11
9:83677727-83686155	high	-	UBQLN1	ENSG00000135018	exon	223.246	192.727	0	236.831	0	81.0361	103.672	245.827	93.663	89.6503	106.414	136.527
11:72984088-73015885	high	-	FCHSD2	ENSG00000137478	exon	463.981	224.848	328.954	356.758	15.4775	0	10.8124	48.7224	18.1592	28.0832	11.9257	0
10:15821656-15843272	high	-	FAM188A	ENSG00000148481	exon	151.231	115.101	57.9144	176.364	207.399	208.796	203.527	155.764	83.1498	52.9261	46.7853	39.9365
19:18175040-18175697	high	+	AC007192.4|IFI30	ENSG00000216490|ENSG00000268173	exon	39.0938	40.1514	23.1657	35.2727	0	0	0	10.3351	240.848	373.723	432.076	302.774
4:51863437-51891851	high	+	DCUN1D4	ENSG00000109184	exon	164.605	186.035	115.829	185.434	193.985	128.49	202.891	172.005	56.3889	64.8075	24.7687	0
3:71690010-71710484	high	-	EIF4E3	ENSG00000163412	exon	14.403	28.106	0	15.1169	164.062	160.612	272.218	487.224	122.335	64.8075	58.7109	99.3768
4:51863437-51886638	high	+	DCUN1D4	ENSG00000109184	exon	173.864	140.53	106.562	132.021	222.876	181.784	220.064	191.199	46.8315	61.5671	0	9.28755
20:58438945-58441083	high	+	VAPB	ENSG00000124164	exon	299.376	212.802	206.175	269.081	65.0055	55.4842	82.683	209.654	28.6723	24.8429	16.5124	15.7888
13:99238427-99244624	high	+	UBAC2	ENSG00000134882	exon	275.714	175.328	180.693	157.216	221.844	167.913	90.3153	112.209	19.1149	37.8044	16.5124	28.7914
6:32529883-32589399	high	-	HLA-DRB1|HLA-DRB5	ENSG00000196126|ENSG00000198502	intron	274.685	255.631	303.471	0	0	1.46011	0	0	279.077	143.657	126.595	96.5905
1:155438327-155439068	high	-	ASH1L	ENSG00000116539	exon	64.8134	91.0098	122.778	144.114	173.348	125.57	146.921	150.597	87.9285	157.698	80.7275	134.669
9:121161856-121166180	high	+	CNTRL	ENSG00000119397	exon	168.721	136.515	83.3967	177.371	152.711	140.171	183.175	208.178	79.3268	51.846	52.2894	45.509
1:155438327-155459898	high	-	ASH1L	ENSG00000116539	exon	61.727	85.6563	99.6127	161.247	139.298	152.582	170.454	161.67	99.3975	143.657	87.149	115.166
10:32451592-32474023	high	+	CCDC7	ENSG00000216937	exon	116.253	133.838	104.246	156.208	191.921	139.441	155.826	245.827	67.8579	64.8075	38.529	61.2978
21:33432177-33432871	high	-|+	IFNGR2|TMEM50B	ENSG00000142188|ENSG00000159128	exon	221.189	206.111	229.341	223.73	11.3502	0	0	15.5026	73.5924	192.262	88.9837	213.614
6:13632370-13644729	high	-|+	NOL7|RANBP9	ENSG00000010017|ENSG00000225921	exon	118.31	145.883	106.562	132.021	149.616	157.692	160.278	150.597	68.8136	96.1311	83.4796	103.092
4:36210390-36229645	high	-	ARAP2	ENSG00000047365	exon	163.577	82.9796	0	151.169	154.775	278.151	196.531	293.811	0	89.6503	60.5456	0
6:13639563-13644729	high	-	RANBP9	ENSG00000010017	exon	111.109	137.853	106.562	130.005	160.966	137.98	178.722	132.879	61.1677	104.772	99.992	104.949
13:49451553-49451909	high	+	SETDB2	ENSG00000136169	exon	276.743	203.434	145.944	235.823	100.088	33.5825	85.2271	163.146	42.0528	71.2882	50.4547	55.7253
11:108235670-108249102	high	+	ATM	ENSG00000149311	exon	94.6481	124.469	71.8138	110.857	296.136	261.36	220.064	150.597	31.5396	44.2851	37.6117	14.8601
13:49451553-49461162	high	+	SETDB2	ENSG00000136169	exon	271.599	211.464	143.628	246.909	103.183	40.8831	78.8668	154.288	41.097	69.128	45.8679	51.0815
1:35358925-35361789	high	-|+	ZMYM4|ZMYM4-AS1	ENSG00000146463|ENSG00000227409	exon	115.224	103.055	108.879	132.021	196.048	175.943	164.73	138.785	85.0613	81.0093	96.3226	59.4403
1:110891392-110892533	high	+	CD53	ENSG00000143119	exon	127.569	137.853	88.0298	107.834	139.298	98.5575	88.4072	81.9423	112.778	130.695	186.224	153.245
10:124681607-124706887	high	-|+	FAM53B|FAM53B-AS1|RP11-12J10.3	ENSG00000189319|ENSG00000233334|ENSG00000258539	exon	169.749	220.833	227.024	280.166	0	155.502	73.7787	187.508	38.2298	43.205	51.372	0
2:37316237-37317179	high	-	PRKD3	ENSG00000115825	exon	146.087	172.651	94.9796	385.984	120.725	104.398	75.6867	124.021	47.7872	68.0478	58.7109	47.3665
9:93471141-93498886	high	+	FAM120A	ENSG00000048828	exon	135.799	141.868	157.527	199.543	138.266	67.8952	101.764	158.717	86.9728	103.692	87.149	65.9416
10:124681607-124696212	high	-	FAM53B|RP11-12J10.3	ENSG00000189319|ENSG00000258539	exon	145.059	190.05	213.125	223.73	80.483	138.711	73.1426	141	55.4332	58.3267	51.372	74.3004
10:124942457-124943307	high	+	RP11-298J20.4|ZRANB1	ENSG00000019995|ENSG00000249456	exon	143.001	147.222	127.412	305.361	83.5785	104.398	85.8631	192.675	53.5217	85.3298	72.4713	39.9365
12:66209456-66228370	high	+	IRAK3	ENSG00000090376	exon	0	12.0454	0	0	0	0	0	0	446.333	409.367	206.406	365.929
7:105073619-105077433	high	+	KMT2E	ENSG00000005483	exon	167.692	135.176	125.095	183.418	196.048	181.784	125.933	121.068	68.8136	54.0062	53.2068	26.0051
7:105073619-105078963	high	+	KMT2E	ENSG00000005483	exon	160.49	132.5	132.045	178.379	178.507	168.643	129.113	112.209	86.017	54.0062	62.3803	40.8652
1:41070595-41075451	high	-	SCMH1	ENSG00000010803	exon	230.448	240.908	152.894	267.065	108.343	74.4657	115.12	150.597	24.8494	15.1217	22.9339	29.7202
8:30101898-30104486	high	+	LEPROTL1	ENSG00000104660	exon	98.7632	70.9341	16.216	62.4831	268.277	214.636	286.846	319.649	0	39.9646	31.1902	21.3614
7:116092137-116112038	high	-	TFEC	ENSG00000105967	exon	202.67	409.544	303.471	513.974	0	0	0	0	0	0	0	0
16:85633914-85634132	high	+	GSE1	ENSG00000131149	exon	73.0436	194.065	203.859	205.59	153.743	150.391	75.6867	171.267	18.1592	85.3298	29.3555	67.7991
1:205618957-205620838	high	-	ELK4	ENSG00000158711	exon	84.3603	107.07	62.5475	42.3273	400.351	319.764	329.46	0	0	0	77.0581	0
11:108235670-108245026	high	+	ATM	ENSG00000149311	exon	98.7632	120.454	69.4972	116.904	289.945	251.869	235.329	155.026	35.3626	0	33.0249	16.7176
6:4891713-4892379	high	+	CDYL	ENSG00000153046	exon	68.9285	116.439	88.0298	141.091	117.629	134.33	127.205	114.424	103.22	140.416	95.4052	172.748
9:85669485-85712566	high	-	AGTPBP1	ENSG00000135049	exon	54.5255	69.5958	57.9144	86.6701	142.393	93.4471	130.385	163.146	185.414	176.06	128.43	131.883
20:35724570-35725155	high	-	RBM39	ENSG00000131051	exon	81.2739	175.328	92.663	226.753	115.565	119.729	129.749	251.733	0	0	143.108	81.7304
15:25354353-25411971	high	-|+	SNHG14|UBE3A	ENSG00000114062|ENSG00000224078	exon	202.67	0	0	441.413	123.82	0	153.282	324.816	36.3183	49.6857	33.0249	50.1528
3:56660731-56673725	high	-	FAM208A	ENSG00000163946	exon	135.799	111.086	111.196	142.099	71.1965	143.821	117.028	149.858	127.114	86.41	130.265	84.5167
21:36247517-36260732	high	+	DOPEY2	ENSG00000142197	exon	557.601	271.691	171.427	298.307	0	40.8831	5.08818	0	37.274	10.8012	0	13.0026
3:47097955-47106120	high	-	SETD2	ENSG00000181555	exon	188.267	137.853	189.959	247.917	96.9924	162.072	97.9475	132.879	44.92	51.846	31.1902	21.3614
7:92294889-92319512	high	+	ANKIB1	ENSG00000001629	exon	160.49	136.515	132.045	155.2	120.725	119.729	137.381	183.078	55.4332	89.6503	62.3803	43.6515
3:47097955-47103423	high	-	SETD2	ENSG00000181555	exon	196.498	136.515	189.959	251.948	102.152	143.821	103.036	129.188	40.1413	54.0062	29.3555	17.6463
1:243683197-243843282	high	-	AKT3	ENSG00000117020	exon	254.11	206.111	101.929	299.314	43.337	58.4044	199.711	212.607	0	15.1217	0	0
X:65051462-65113813	high	.	CC20302_X:65046176-65163942	.	intergenic	162.548	139.192	157.527	178.379	369.396	54.0241	182.539	146.906	0	0	0	0
7:158788004-158799072	high	-	ESYT2	ENSG00000117868	exon	93.6193	104.394	39.3818	84.6545	121.756	139.441	240.417	264.282	66.9021	72.3683	66.9671	92.8755
5:21491321-21497196	high	+	GUSBP1	ENSG00000183666	exon	81.2739	202.095	222.391	127.99	154.775	260.63	75.0507	132.141	21.0264	20.5224	51.372	37.1502
2:230442937-230450255	high	+	SP100	ENSG00000067066	exon	94.6481	173.989	60.2309	166.286	213.59	122.649	92.2233	129.927	78.3711	85.3298	77.0581	91.9467
9:83678441-83683066	high	-	UBQLN1	ENSG00000135018	exon	134.771	127.146	88.0298	175.356	117.629	81.0361	127.205	188.246	95.5745	83.1696	103.661	56.654
12:66209456-66217235	high	+	IRAK3	ENSG00000090376	exon	8.23027	17.3989	0	3.02338	0	0	0	0.738219	327.82	386.685	354.1	278.626
2:24139370-24147086	high	+	FAM228B|RP11-507M3.1	ENSG00000219626|ENSG00000276087	exon	374.477	242.247	201.542	403.117	0	0	48.3377	106.304	0	0	0	0
17:47402132-47409691	high	-|+	CTD-2026D20.2|EFCAB13	ENSG00000178852|ENSG00000253347	exon	415.629	186.035	233.974	316.447	95.9605	0	0	65.7015	29.6281	0	0	32.5064
1:13715541-13742157	high	+	PRDM2	ENSG00000116731	exon	226.332	182.02	206.175	280.166	94.9287	94.1771	109.396	146.167	11.4689	10.8012	0	12.0738
2:40428473-40430304	high	-	SLC8A1	ENSG00000183023	exon	0	18.7373	4.63315	1.00779	3.0955	5.11039	2.54409	0.738219	278.122	452.572	308.232	297.202
10:124681607-124682379	high	-	FAM53B|RP11-12J10.3	ENSG00000189319|ENSG00000258539	exon	122.425	175.328	206.175	215.668	74.292	132.87	72.5066	129.188	56.3889	58.3267	51.372	77.0867
5:139600372-139623461	high	+	UBE2D2	ENSG00000131508	exon	262.34	254.292	171.427	239.855	67.0692	81.0361	75.0507	166.099	0	0	22.9339	25.0764
11:77672042-77693611	high	-	RSF1	ENSG00000048649	exon	233.534	0	229.341	323.501	87.7059	60.5946	127.841	253.947	15.2919	0	25.686	7.43004
1:113829592-113834439	high	-	PTPN22	ENSG00000134242	exon	197.526	169.974	173.743	160.239	112.47	84.6864	105.58	190.46	24.8494	52.9261	46.7853	45.509
6:90088961-90271941	high	-	BACH2	ENSG00000112182	exon	335.383	256.969	389.185	174.348	80.483	0	61.0582	67.1779	0	0	0	0
15:90441506-90443478	high	+	IQGAP1	ENSG00000140575	exon	82.3027	120.454	71.8138	99.7714	78.4194	78.1159	92.2233	130.665	119.468	174.98	157.786	157.888
16:31722626-31723353	high	+	ZNF720	ENSG00000197302	exon	286.002	203.434	215.441	255.979	19.6048	96.3673	75.6867	173.481	1.91149	4.3205	3.66943	22.2901
7:92294889-92307656	high	+	ANKIB1	ENSG00000001629	exon	127.569	116.439	115.829	135.044	131.043	127.76	146.285	157.241	73.5924	89.6503	73.3886	63.1553
5:109713520-109755456	high	+	MAN2A1	ENSG00000112893	exon	108.022	143.207	53.2812	100.779	122.788	78.846	237.237	234.015	81.2383	90.7304	0	104.021
3:56669700-56673725	high	-	FAM208A	ENSG00000163946	exon	129.627	115.101	104.246	138.068	66.0374	140.901	112.576	142.476	128.07	84.2497	125.678	63.1553
3:170117226-170122744	high	-	PHC3	ENSG00000173889	exon	197.526	175.328	171.427	199.543	149.616	104.398	140.561	83.4187	53.5217	23.7627	22.9339	27.8626
14:96833467-96860735	high	+	VRK1	ENSG00000100749	exon	127.569	85.6563	83.3967	100.779	156.839	49.6438	158.37	130.665	129.981	145.817	114.67	65.9416
13:49451553-49467960	high	+	SETDB2	ENSG00000136169	exon	267.484	199.419	134.361	232.8	87.7059	25.5519	70.5986	148.382	32.4953	64.8075	39.4464	41.794
13:50927407-50930759	high	+	RNASEH2B	ENSG00000136104	exon	368.305	234.216	208.492	373.891	159.934	0	0	0	0	0	0	0
8:37877109-37877551	high	-	RAB11FIP1	ENSG00000156675	exon	173.864	178.005	155.211	228.769	44.3688	7.30055	107.488	123.283	74.5481	83.1696	49.5373	117.023
12:66226723-66228370	high	+	IRAK3	ENSG00000090376	exon	0	0	0	0	0	0	0	0	401.413	333.758	341.257	263.766
22:22900976-22918201	high	+	IGLC2|IGLJ6	ENSG00000211677|ENSG00000211682	exon	90.533	1140.3	13.8994	93.7247	0	0	0	0	0	0	0	0
18:21765772-21819646	high	+	MIB1	ENSG00000101752	exon	121.396	100.378	108.879	127.99	93.8969	0	123.388	132.141	151.963	142.576	109.166	125.382
18:24064140-24083081	high	-|+	RP11-403A21.3|TTC39C	ENSG00000168234|ENSG00000265204	exon	108.022	147.222	97.2961	118.919	86.674	141.631	111.304	301.932	46.8315	74.5286	63.2977	36.2214
17:49311312-49312042	high	-	ZNF652	ENSG00000198740	exon	222.217	227.525	164.477	174.348	61.91	41.6132	87.7712	191.199	22.9379	48.6056	37.6117	50.1528
3:5174017-5174414	high	-|+	AC026202.3|ARL8B	ENSG00000134108|ENSG00000233912	exon	339.499	203.434	233.974	214.66	20.6367	12.4109	44.5216	157.979	25.8051	33.4839	15.5951	27.8626
3:170113360-170122744	high	-	PHC3	ENSG00000173889	exon	188.267	183.358	185.326	194.504	137.234	116.809	109.396	79.7276	55.4332	27.0031	25.686	26.9339
9:135881633-135883078	high	-	CAMSAP1	ENSG00000130559	exon	125.512	155.252	145.944	153.184	53.6554	103.668	116.392	175.696	46.8315	70.2081	77.0581	104.949
7:92294889-92327900	high	+	ANKIB1	ENSG00000001629	exon	138.886	112.424	113.512	151.169	131.043	138.711	113.848	159.455	64.9906	83.1696	63.2977	57.5828
9:86305192-86310017	high	-	ZCCHC6	ENSG00000083223	exon	133.742	139.192	106.562	153.184	81.5149	53.294	77.5948	107.042	117.557	141.496	88.0664	128.168
4:51863437-51899378	high	+	DCUN1D4	ENSG00000109184	exon	149.174	180.681	111.196	173.34	183.666	82.4963	174.27	163.146	36.3183	56.1665	14.6777	0
10:110124017-110132400	high	+	ADD3	ENSG00000148700	exon	160.49	117.777	81.0801	185.434	144.457	107.318	263.95	113.686	0	52.9261	61.463	31.5777
2:58198594-58232112	high	-	FANCL	ENSG00000115392	exon	247.937	243.585	220.075	315.439	16.5093	28.4722	30.5291	114.424	25.8051	22.6826	20.1819	26.9339
8:47396376-47407961	high	+	SPIDR	ENSG00000164808	exon	206.786	163.282	157.527	261.018	42.3052	48.1837	103.036	126.235	49.6987	61.5671	37.6117	54.7965
8:132727798-132757294	high	-	TMEM71	ENSG00000165071	exon	26.7484	0	23.1657	19.1481	203.271	195.655	284.302	134.356	117.557	91.8106	120.174	94.733
9:33953285-33956146	high	-	UBAP2	ENSG00000137073	exon	130.656	176.666	132.045	137.06	147.552	0	151.373	227.371	71.6809	0	34.8596	101.234
8:132722040-132757294	high	-	TMEM71	ENSG00000165071	exon	24.6908	9.36866	34.7486	24.187	177.475	210.986	305.291	120.33	115.645	96.1311	109.166	81.7304
2:190900564-190924593	high	+	GLS	ENSG00000115419	exon	169.749	141.868	141.311	123.958	137.234	124.839	146.921	157.241	31.5396	30.2435	55.9588	47.3665
2:40428473-40430301	high	-	SLC8A1	ENSG00000183023	exon	0	0	0	0	0	0	0	0	272.387	445.011	301.811	286.056
17:49311312-49312845	high	-	ZNF652	ENSG00000198740	exon	218.102	226.186	164.477	172.332	58.8145	41.6132	72.5066	186.031	23.8936	51.846	35.777	52.939
6:158580940-158589782	high	+	TMEM181	ENSG00000146433	exon	50.4104	111.086	57.9144	92.7169	79.4512	129.22	166.002	415.617	43.9643	71.2882	34.8596	50.1528
15:90439332-90443478	high	+	IQGAP1	ENSG00000140575	exon	80.2451	120.454	88.0298	101.787	70.1647	72.2755	90.3153	127.712	128.07	166.339	127.513	129.097
7:22976210-22991139	high	-	FAM126A	ENSG00000122591	exon	267.484	211.464	220.075	153.184	48.4962	43.0733	70.5986	76.7748	56.3889	63.7273	23.8513	58.5116
9:14639896-14680162	high	-	ZDHHC21	ENSG00000175893	exon	190.325	270.353	259.456	294.275	40.2415	44.5334	57.8781	53.89	27.7166	21.6025	22.9339	10.2163
7:23611171-23611553	high	+	CCDC126	ENSG00000169193	exon	219.131	195.403	171.427	221.714	75.3239	40.153	66.1464	169.79	29.6281	48.6056	19.2645	35.2927
11:66639700-66640123	high	+	RBM14-RBM4|RBM4	ENSG00000173933|ENSG00000248643	exon	115.224	116.439	76.447	291.252	75.3239	83.2263	108.124	240.659	42.0528	52.9261	44.0332	45.509
18:12999421-13008631	high	+	CEP192	ENSG00000101639	exon	72.0149	68.2574	0	127.99	163.03	0	140.561	160.932	121.38	163.099	154.116	119.809
4:177353308-177360677	high	-|+	NEIL3|RP11-376O6.2	ENSG00000109674|ENSG00000249084	exon	8.23027	17.3989	6.94972	10.0779	5.15917	70.0853	26.0769	21.4083	314.44	334.839	215.579	255.408
11:130260856-130261929	high	-	ZBTB44	ENSG00000196323	exon	81.2739	74.9493	74.1304	87.6779	81.5149	146.741	190.171	183.817	81.2383	89.6503	116.504	74.3004
15:63532647-63537156	high	+	USP3	ENSG00000140455	exon	131.684	101.717	67.1807	105.818	100.088	59.8645	103.672	124.759	116.601	106.932	140.356	121.667
10:110964125-110985765	high	+	SHOC2	ENSG00000108061	exon	85.389	97.7017	81.0801	124.966	77.3875	88.3367	74.4147	87.8481	149.096	160.939	125.678	126.311
17:47361378-47414919	high	-|+	CTD-2026D20.2|EFCAB13	ENSG00000178852|ENSG00000253347	exon	311.721	354.671	132.045	284.197	24.764	0	45.1576	36.9109	9.55745	0	41.2811	36.2214
6:158573420-158589782	high	+	TMEM181	ENSG00000146433	exon	56.5831	119.116	0	96.7481	86.674	111.698	176.178	431.12	47.7872	64.8075	30.2728	54.7965
7:50319048-50327757	high	+	IKZF1	ENSG00000185811	exon	50.4104	101.717	71.8138	85.6623	234.226	179.594	175.542	256.162	24.8494	35.6441	19.2645	39.9365
21:33421480-33432871	high	-|+	IFNGR2|TMEM50B	ENSG00000142188|ENSG00000159128	exon	238.678	186.035	152.894	152.177	7.22284	11.6809	0	6.64397	81.2383	171.74	101.827	159.746
X:101041317-101042312	high	-	TRMT2B	ENSG00000188917	exon	219.131	212.802	166.793	213.652	78.4194	70.8154	103.672	130.665	8.6017	25.923	18.3472	20.4326
X:118584735-118590302	high	+	DOCK11	ENSG00000147251	exon	163.577	116.439	120.462	118.919	126.916	137.25	175.542	110.733	49.6987	69.128	26.6034	53.8678
9:85618983-85657643	high	-	AGTPBP1	ENSG00000135049	exon	0	0	0	0	0	0	0	203.01	338.334	240.868	265.116	220.115
18:12999421-13073185	high	+	CEP192	ENSG00000101639	exon	78.1876	0	99.6127	138.068	163.03	0	0	162.408	159.609	170.66	147.695	147.672
2:190900564-190910321	high	+	GLS	ENSG00000115419	exon	171.807	163.282	150.577	155.2	0	151.121	207.98	177.173	0	0	39.4464	50.1528
18:24064140-24069271	high	+	TTC39C	ENSG00000168234	exon	114.195	151.237	97.2961	113.881	93.8969	136.52	103.672	304.146	43.0085	69.128	25.686	13.9313
7:6819766-6822364	high	-	CCZ1B	ENSG00000146574	exon	198.555	144.545	150.577	172.332	85.6422	91.987	84.5911	154.288	80.2826	100.452	0	0
6:158583954-158589782	high	+	TMEM181	ENSG00000146433	exon	50.4104	105.732	62.5475	89.6935	86.674	105.128	168.546	405.282	43.0085	78.8491	34.8596	31.5777
10:68959806-68960249	high	+	DDX21	ENSG00000165732	exon	128.598	86.9947	157.527	187.449	119.693	76.6558	96.6755	122.544	88.8843	82.0895	65.1324	47.3665
1:45640210-45642499	high	-	GPBP1L1	ENSG00000159592	exon	262.34	187.373	169.11	250.94	34.0505	69.3553	41.9775	127.712	30.5838	27.0031	32.1075	26.9339
4:73090667-73092300	high	-	ANKRD17	ENSG00000132466	exon	91.5618	91.0098	111.196	74.5766	278.595	118.999	146.921	45.7696	67.8579	85.3298	55.9588	91.018
1:243613671-243637742	high	-	AKT3	ENSG00000117020	exon	198.555	74.9493	171.427	214.66	159.934	161.342	132.293	142.476	0	0	0	0
17:47361378-47379253	high	+	EFCAB13	ENSG00000178852	exon	301.434	232.878	210.808	234.816	25.7958	59.8645	63.6023	45.7696	28.6723	0	15.5951	34.3639
5:50399107-50416090	high	-	EMB	ENSG00000170571	exon	0	0	76.447	0	130.011	119.729	170.454	0	173.946	157.698	295.389	129.097
3:172247533-172251541	high	+	FNDC3B	ENSG00000075420	exon	24.6908	9.36866	6.94972	1.00779	77.3875	162.072	94.1314	47.246	175.857	206.304	209.158	234.975
11:85981745-85996929	high	-	PICALM	ENSG00000073921	exon	87.4466	65.5806	0	19.1481	56.7509	183.244	110.032	109.995	122.335	190.102	177.967	125.382
6:75702645-75703072	high	+	SENP6	ENSG00000112701	exon	185.181	131.161	94.9796	128.997	98.0242	130.68	131.021	163.885	35.3626	61.5671	33.0249	45.509
6:144537582-144551082	high	+	UTRN	ENSG00000152818	exon	202.67	287.752	213.125	355.751	0	0	0	146.906	0	18.3621	11.0083	0
15:32522448-32533368	high	-	RP11-632K20.7	ENSG00000223509	exon	48.3528	37.4746	41.6983	75.5844	80.483	65.705	94.7674	62.0104	204.529	231.147	188.976	104.021
10:32543300-32623817	high	+	AL356053.1|CCDC7	ENSG00000150076|ENSG00000216937	exon	86.4178	28.106	20.8492	74.5766	344.632	237.998	157.734	262.806	17.2034	0	2.75207	0
17:47370437-47379253	high	+	EFCAB13	ENSG00000178852	exon	335.383	210.126	215.441	235.823	31.9868	35.7727	69.3265	45.0314	29.6281	0	8.25622	13.0026
2:230442937-230449150	high	+	SP100	ENSG00000067066	exon	0	172.651	64.8641	174.348	229.067	0	111.304	144.691	70.7251	83.1696	98.1573	78.9442
2:68490190-68526242	high	+	APLF	ENSG00000169621	exon	91.5618	74.9493	111.196	82.639	169.221	140.171	157.098	124.759	85.0613	59.4068	92.6531	39.0077
4:77742141-77776392	high	-	CNOT6L	ENSG00000138767	exon	166.663	0	0	207.605	112.47	122.649	202.891	371.324	16.2477	27.0031	0	0
1:113833111-113855049	high	-	PTPN22	ENSG00000134242	exon	106.994	116.439	0	118.919	102.152	114.619	78.8668	264.282	100.353	86.41	73.3886	58.5116
3:138570318-138572932	high	-	CEP70	ENSG00000114107	exon	133.742	96.3634	76.447	140.083	125.884	89.7968	185.719	262.806	33.4511	34.564	24.7687	15.7888
7:105073619-105081797	high	+	KMT2E	ENSG00000005483	exon	158.433	127.146	71.8138	172.332	167.157	99.2875	117.664	114.424	73.5924	44.2851	46.7853	21.3614
21:33426884-33432871	high	-|+	IFNGR2|TMEM50B	ENSG00000142188|ENSG00000159128	exon	209.872	182.02	196.909	154.192	10.3183	12.4109	5.08818	10.3351	82.1941	110.173	95.4052	142.099
3:138570318-138571356	high	-	CEP70	ENSG00000114107	exon	135.799	95.025	81.0801	134.036	141.361	71.5454	177.45	256.162	33.4511	34.564	25.686	17.6463
15:63553715-63563008	high	-|+	USP3|USP3-AS1	ENSG00000140455|ENSG00000259248	exon	70.9861	57.5503	37.0652	62.4831	96.9924	78.1159	102.4	73.0837	139.539	135.016	170.629	170.891
14:21230319-21234229	high	-	HNRNPC	ENSG00000092199	exon	92.5905	173.989	55.5978	125.974	52.6235	133.6	146.285	180.125	44.92	62.6472	47.7026	77.0867
11:85996826-86001158	high	-	PICALM	ENSG00000073921	exon	65.8422	45.5049	46.3315	0	0	0	101.128	104.089	180.636	208.464	241.265	197.825
2:190900564-190905167	high	+	GLS	ENSG00000115419	exon	167.692	139.192	143.628	124.966	0	140.171	183.175	165.361	35.3626	33.4839	57.7935	0
7:116110708-116121468	high	-	TFEC	ENSG00000105967	exon	192.383	366.716	159.844	471.647	0	0	0	0	0	0	0	0
3:56627037-56628614	high	-	FAM208A	ENSG00000163946	exon	254.11	180.681	120.462	206.597	56.7509	29.2022	106.216	145.429	21.9821	10.8012	30.2728	27.8626
2:68490190-68545312	high	+	APLF	ENSG00000169621	exon	86.4178	68.2574	113.512	76.5922	159.934	140.901	153.918	122.544	86.017	58.3267	86.2316	37.1502
16:69370483-69372355	high	-	TERF2	ENSG00000132604	exon	254.11	235.555	134.361	284.197	70.1647	21.1716	23.5329	131.403	0	21.6025	10.0909	0.928755
9:85618983-85712566	high	-	AGTPBP1	ENSG00000135049	exon	0	0	0	0	0	0	169.818	0	181.592	285.153	339.422	209.899
2:68490190-68513680	high	+	APLF	ENSG00000169621	exon	89.5042	73.6109	118.145	83.6468	170.253	133.6	165.366	121.068	84.1055	59.4068	87.149	0
1:59339958-59346398	high	+	FGGY	ENSG00000172456	exon	233.534	198.08	245.557	241.87	0	0	68.6905	132.141	0	0	16.5124	47.3665
4:37631385-37638504	high	-	RELL1	ENSG00000181826	exon	5.14392	30.7827	2.31657	31.2416	67.0692	150.391	171.726	203.01	86.017	190.102	84.3969	157.888
17:47370437-47377903	high	+	EFCAB13	ENSG00000178852	exon	323.038	230.201	275.672	180.395	21.6685	0	71.2346	47.9842	0	8.641	0	19.5039
9:33960826-33973237	high	-	UBAP2	ENSG00000137073	exon	109.051	95.025	67.1807	150.161	192.953	101.478	181.267	176.434	0	61.5671	0	39.9365
13:77719532-77753358	high	+	SLAIN1	ENSG00000139737	exon	82.3027	116.439	88.0298	107.834	198.112	170.833	209.252	116.639	8.6017	12.9615	25.686	38.0789
2:88782734-88792494	high	+	ANKRD36BP2	ENSG00000230006	exon	3.08635	28.106	0	1050.12	30.955	10.9508	40.0694	11.0733	0	0	0	0
20:32366384-32369123	high	+	ASXL1	ENSG00000171456	exon	181.066	147.222	120.462	223.73	73.2602	46.7235	74.4147	239.183	21.9821	11.8814	14.6777	16.7176
9:135866456-135883078	high	-	CAMSAP1	ENSG00000130559	exon	94.6481	135.176	141.311	93.7247	49.528	87.6066	115.756	171.267	45.8758	66.9677	71.5539	95.6617
13:40940921-40943925	high	-	ELF1	ENSG00000120690	exon	102.878	128.484	60.2309	130.005	208.43	114.619	98.5836	107.78	68.8136	59.4068	48.62	40.8652
9:33948374-33963791	high	-	UBAP2	ENSG00000137073	exon	175.922	86.9947	0	158.223	228.035	0	0	191.937	64.9906	131.775	62.3803	67.7991
17:59731421-59738947	high	+	VMP1	ENSG00000062716	exon	109.051	68.2574	67.1807	91.7091	95.9605	81.7662	114.484	142.476	96.5302	123.134	96.3226	80.8017
9:83679775-83683066	high	-	UBQLN1	ENSG00000135018	exon	122.425	91.0098	57.9144	144.114	154.775	0	120.844	154.288	101.309	88.5702	67.8845	63.1553
2:106158058-106166083	high	-	UXS1	ENSG00000115652	exon	158.433	124.469	143.628	98.7636	177.475	67.1651	127.841	135.832	35.3626	33.4839	26.6034	37.1502
1:58506060-58534331	high	-	DAB1|OMA1	ENSG00000162600|ENSG00000173406	exon	154.318	139.192	85.7133	70.5455	95.9605	130.68	214.976	86.3716	67.8579	60.487	42.1985	16.7176
1:58506060-58536741	high	-	DAB1|OMA1	ENSG00000162600|ENSG00000173406	exon	161.519	136.515	81.0801	64.4987	88.7377	110.238	223.88	84.8952	64.0349	87.4901	36.6943	25.0764
9:33953285-33973237	high	-	UBAP2	ENSG00000137073	exon	151.231	141.868	71.8138	138.068	157.871	0	103.036	191.199	0	71.2882	58.7109	77.0867
5:176943335-176958154	high	-	UIMC1	ENSG00000087206	exon	203.699	148.56	85.7133	149.153	41.2733	64.2449	113.848	161.67	58.3004	50.7658	34.8596	48.2953
1:243545510-243695716	high	-	AKT3	ENSG00000117020	exon	146.087	101.717	76.447	67.5221	120.725	141.631	164.73	219.251	24.8494	23.7627	30.2728	42.7227
11:85974708-85983973	high	-	PICALM	ENSG00000073921	exon	77.1588	49.5201	39.3818	54.4208	39.2097	159.152	71.8706	109.256	125.203	153.378	171.546	107.736
12:108652272-108654410	high	-	CORO1C	ENSG00000110880	exon	223.246	220.833	113.512	202.566	20.6367	28.4722	8.2683	72.3455	76.4596	71.2882	71.5539	48.2953
10:101624745-101676436	high	-	FBXW4	ENSG00000107829	exon	162.548	149.899	152.894	71.5532	0	127.76	220.064	165.361	18.1592	27.0031	31.1902	27.8626
15:32523029-32533368	high	-	RP11-632K20.7	ENSG00000223509	exon	12.3454	37.4746	6.94972	79.6156	81.5149	32.8525	92.8594	64.225	210.264	239.788	190.81	104.949
6:75702645-75711416	high	+	SENP6	ENSG00000112701	exon	171.807	124.469	55.5978	130.005	95.9605	132.14	120.844	156.502	27.7166	58.3267	23.8513	52.939
1:52493611-52509712	high	-	ZCCHC11	ENSG00000134744	exon	177.98	127.146	94.9796	162.255	85.6422	117.539	146.921	165.361	19.1149	18.3621	16.5124	16.7176
17:47361378-47377903	high	+	EFCAB13	ENSG00000178852	exon	304.52	239.57	189.959	219.699	28.8913	32.8525	58.5141	47.9842	0	0	0	25.0764
7:155665175-155685052	high	+	RBM33	ENSG00000184863	exon	85.389	113.762	78.7635	172.332	240.417	0	221.336	106.304	62.1234	0	65.1324	0
5:83537007-83542268	high	-|+	VCAN|VCAN-AS1	ENSG00000038427|ENSG00000249835	exon	0	8.03028	0	0	0	0	0	0	278.122	244.108	346.761	268.41
7:24623666-24680520	high	+	MPP6	ENSG00000105926	exon	0	279.721	0	236.831	125.884	43.8033	186.355	164.623	24.8494	24.8429	57.7935	0
14:91797785-91813825	high	-	TC2N	ENSG00000165929	exon	16.4605	18.7373	0	31.2416	318.837	155.502	401.967	201.534	0	0	0	0
9:85642827-85712566	high	-	AGTPBP1	ENSG00000135049	exon	0	40.1514	41.6983	82.639	127.947	102.938	81.4109	155.026	165.344	145.817	82.5622	117.952
12:116205053-116237705	high	-	MED13L	ENSG00000123066	exon	174.893	190.05	141.311	130.005	0	0	98.5836	219.989	60.2119	48.6056	0	78.0154
3:56666260-56673725	high	-	FAM208A	ENSG00000163946	exon	127.569	105.732	106.562	136.052	0	146.011	97.9475	133.618	107.043	49.6857	130.265	0
21:33414888-33432871	high	-|+	IFNGR2|TMEM50B	ENSG00000142188|ENSG00000159128	exon	205.757	190.05	104.246	169.309	12.382	10.2208	0	11.8115	78.3711	110.173	105.496	141.171
3:183643480-183651276	high	+	KLHL24	ENSG00000114796	exon	100.821	78.9644	122.778	261.018	86.674	86.8766	71.8706	126.235	57.3447	62.6472	32.1075	51.0815
4:38054199-38103157	high	+	TBC1D1	ENSG00000065882	exon	267.484	175.328	37.0652	101.787	0	0	0	38.3874	124.247	117.734	142.19	130.026
9:33960826-33963791	high	-	UBAP2	ENSG00000137073	exon	105.965	104.394	60.2309	0	182.635	114.619	197.803	211.869	38.2298	68.0478	0	50.1528
10:32451592-32463049	high	+	CCDC7	ENSG00000216937	exon	101.85	76.2877	69.4972	133.029	185.73	71.5454	164.094	186.769	0	69.128	14.6777	61.2978
21:39206108-39212707	high	-	BRWD1	ENSG00000185658	exon	156.375	147.222	94.9796	142.099	146.52	111.698	70.5986	59.7957	50.6545	49.6857	40.3637	63.1553
11:85974708-86003451	high	-	PICALM	ENSG00000073921	exon	0	53.5352	27.7989	85.6623	28.8913	0	111.94	147.644	181.592	169.58	242.182	82.6592
4:73085249-73092300	high	-	ANKRD17	ENSG00000132466	exon	82.3027	80.3028	129.728	80.6234	230.099	91.2569	145.013	41.3403	51.6102	72.3683	42.1985	84.5167
14:71413948-71414680	high	+	SIPA1L1	ENSG00000197555	exon	300.405	247.6	187.643	278.151	24.764	0	20.9888	62.0104	0	6.48075	0	2.78626
1:52509596-52526373	high	-	ZCCHC11	ENSG00000134744	exon	143.001	119.116	99.6127	130.005	160.966	70.0853	144.377	160.194	0	31.3236	35.777	36.2214
17:47402132-47429961	high	+	EFCAB13	ENSG00000178852	exon	319.952	240.908	159.844	268.073	41.2733	0	9.54034	62.7486	27.7166	0	0	0
1:9931891-9934860	high	-	LZIC	ENSG00000162441	exon	200.613	180.681	113.512	194.504	41.2733	40.153	80.7749	177.173	27.7166	28.0832	27.5207	14.8601
11:108235670-108247127	high	+	ATM	ENSG00000149311	exon	98.7632	100.378	71.8138	116.904	317.805	0	224.516	166.099	30.5838	0	0	0
3:70987994-71053773	high	-	FOXP1	ENSG00000114861	exon	109.051	91.0098	57.9144	237.839	405.511	0	225.152	0	0	0	0	0
2:233388257-233390483	high	+	DGKD	ENSG00000077044	exon	168.721	202.095	155.211	163.262	41.2733	70.8154	24.1689	157.241	38.2298	32.4037	37.6117	35.2927
7:6814764-6822364	high	-	CCZ1B	ENSG00000146574	exon	155.346	133.838	148.261	137.06	83.5785	84.6864	49.6098	122.544	48.743	58.3267	52.2894	51.0815
3:197865423-197871462	high	+	LRCH3	ENSG00000186001	exon	182.095	192.727	111.196	208.613	80.483	85.4165	83.955	105.565	46.8315	25.923	0	0
3:16301626-16302748	high	+	OXNAD1	ENSG00000154814	exon	25.7196	26.7676	13.8994	24.187	314.709	249.679	218.156	185.293	13.3804	22.6826	14.6777	12.0738
2:230440476-230450255	high	+	SP100	ENSG00000067066	exon	84.3603	149.899	44.0149	142.099	186.762	110.238	73.1426	111.471	39.1855	66.9677	64.2151	46.4377
12:69800209-69801721	high	+	AC025263.3|RAB3IP	ENSG00000127328|ENSG00000258052	exon	159.461	95.025	120.462	130.005	87.7059	77.3859	160.278	112.947	72.6366	50.7658	26.6034	23.2189
18:76849526-76851939	high	+	ZNF236	ENSG00000130856	exon	171.807	192.727	74.1304	169.309	108.343	106.588	44.5216	133.618	23.8936	31.3236	27.5207	29.7202
7:158773341-158799072	high	-	ESYT2	ENSG00000117868	exon	59.6695	61.5655	4.63315	95.7403	138.266	62.0547	186.991	265.759	60.2119	69.128	38.529	70.5854
9:85618983-85660973	high	-	AGTPBP1	ENSG00000135049	exon	24.6908	0	0	0	104.215	0	131.021	72.3455	153.875	231.147	177.967	213.614
3:170145423-170178938	high	-	PHC3	ENSG00000173889	exon	0	188.712	148.261	164.27	177.475	131.41	130.385	135.094	0	0	33.0249	0
9:33944365-33956146	high	-	UBAP2	ENSG00000137073	exon	81.2739	89.6715	85.7133	77.6	123.82	143.091	113.212	116.639	49.6987	83.1696	44.0332	98.448
7:24623663-24650712	high	+	MPP6	ENSG00000105926	exon	176.951	190.05	106.562	186.442	149.616	30.6623	131.021	96.7067	0	10.8012	25.686	0
3:43299754-43303792	high	+	SNRK	ENSG00000163788	exon	23.662	30.7827	30.1155	58.452	184.698	169.373	176.178	138.785	65.9464	91.8106	77.9754	54.7965
3:197865423-197875775	high	+	LRCH3	ENSG00000186001	exon	147.116	149.899	81.0801	167.294	99.056	118.269	92.2233	84.157	64.0349	44.2851	20.1819	34.3639
21:15762891-15791664	high	+	USP25	ENSG00000155313	exon	139.915	220.833	0	58.452	35.0823	35.0427	97.3115	338.842	56.3889	46.4453	72.4713	0
7:90747681-90790652	high	+	CDK14	ENSG00000058091	exon	268.513	345.302	194.592	291.252	0	0	0	0.738219	0	0	0	0
14:71400794-71418196	high	+	SIPA1L1	ENSG00000197555	exon	253.081	270.353	187.643	251.948	19.6048	0	37.5254	71.6072	0	0	8.25622	0
8:30069642-30070059	high	-	SARAF	ENSG00000133872	exon	6.1727	16.0606	13.8994	7.05455	325.028	235.808	302.747	30.267	0	61.5671	100.909	0
14:39179091-39179462	high	+	PNN	ENSG00000100941	exon	210.901	129.823	141.311	215.668	88.7377	100.018	41.3415	114.424	18.1592	9.72112	11.9257	11.1451
2:106145190-106166083	high	-	UXS1	ENSG00000115652	exon	155.346	123.131	127.412	104.81	127.947	48.1837	94.7674	132.141	27.7166	49.6857	45.8679	54.7965
3:152414941-152432920	high	+	MBNL1	ENSG00000152601	exon	62.7558	80.3028	50.9646	69.5377	189.857	170.833	120.844	84.8952	71.6809	60.487	60.5456	68.7279
15:92885515-92892072	high	+	LINC01578|RP11-437B10.1	ENSG00000272888|ENSG00000279765	exon	96.7057	129.823	78.7635	153.184	115.565	124.109	0	168.314	68.8136	0	83.4796	71.5141
1:23030469-23050520	high	-|+	KDM1A|RP1-184J9.2	ENSG00000004487|ENSG00000240553	exon	141.972	103.055	187.643	161.247	47.4644	116.809	68.0545	133.618	22.9379	30.2435	35.777	40.8652
1:59321536-59346398	high	+	FGGY	ENSG00000172456	exon	172.836	156.59	166.793	169.309	106.279	30.6623	65.5104	103.351	13.3804	24.8429	12.843	65.9416
1:9931891-9935627	high	-	LZIC	ENSG00000162441	exon	197.526	183.358	108.879	189.465	28.8913	27.012	78.2308	173.481	28.6723	32.4037	31.1902	7.43004
3:158122103-158123991	high	+	RSRC1	ENSG00000174891	exon	117.281	117.777	125.095	206.597	83.5785	56.9443	54.698	188.984	25.8051	51.846	21.0992	34.3639
13:75560753-75569507	high	+	RP11-29G8.3|UCHL3	ENSG00000118939|ENSG00000261553	exon	119.339	80.3028	88.0298	110.857	49.528	135.79	41.9775	118.853	44.92	98.2913	104.579	90.0892
5:179705679-179710065	high	+	CANX	ENSG00000127022	exon	54.5255	62.9039	39.3818	87.6779	78.4194	91.987	101.128	64.225	105.132	111.253	155.951	129.097
14:24209890-24211829	high	-	AL136419.6|CHMP4A|RP11-468E2.1	ENSG00000254505|ENSG00000254692|ENSG00000260669	exon	80.2451	81.6412	64.8641	79.6156	154.775	93.4471	288.118	163.146	16.2477	0	18.3472	37.1502
1:58506060-58539310	high	-	DAB1|OMA1	ENSG00000162600|ENSG00000173406	exon	152.26	143.207	81.0801	63.4909	47.4644	86.1465	202.891	67.9161	68.8136	85.3298	53.2068	25.0764
5:139614586-139623461	high	+	UBE2D2	ENSG00000131508	exon	277.772	256.969	71.8138	249.932	0	0	44.5216	149.12	22.9379	0	0	0
1:59321536-59378837	high	+	FGGY	ENSG00000172456	exon	176.951	129.823	192.276	188.457	103.183	29.2022	45.7937	106.304	8.6017	23.7627	25.686	35.2927
10:31908172-31910563	high	-	ARHGAP12	ENSG00000165322	exon	68.9285	113.762	78.7635	36.2805	181.603	155.502	123.388	121.068	41.097	29.1634	57.7935	57.5828
6:90249689-90271941	high	-	BACH2	ENSG00000112182	exon	272.628	180.681	266.406	168.301	30.955	18.9814	64.8743	61.2722	0	0	0	0
21:37420299-37480826	high	+	DYRK1A	ENSG00000157540	exon	162.548	200.757	0	115.896	102.152	72.2755	48.3377	233.277	61.1677	65.8876	0	0
20:32366384-32371874	high	+	ASXL1	ENSG00000171456	exon	167.692	136.515	113.512	218.691	48.4962	46.7235	59.1501	225.895	10.5132	11.8814	7.33886	13.0026
3:33684359-33696933	high	-	CLASP2	ENSG00000163539	exon	160.49	161.944	76.447	131.013	47.4644	66.435	105.58	120.33	45.8758	56.1665	49.5373	37.1502
11:18291442-18292976	high	-	HPS5	ENSG00000110756	exon	120.368	129.823	78.7635	142.099	37.146	85.4165	66.1464	67.1779	88.8843	69.128	69.7192	100.306
7:6819766-6823360	high	-	CCZ1B	ENSG00000146574	exon	169.749	139.192	78.7635	164.27	0	73.7356	69.9625	135.832	61.1677	93.9708	0	67.7991
9:86308429-86310017	high	-	ZCCHC6	ENSG00000083223	exon	123.454	115.101	44.0149	167.294	61.91	0	76.3228	104.089	128.07	141.496	91.7358	0
4:102714438-102736435	high	-	MANBA	ENSG00000109323	exon	154.318	113.762	74.1304	138.068	33.0187	16.0612	41.3415	69.3926	104.176	108.012	106.414	94.733
15:63532647-63559970	high	-|+	USP3|USP3-AS1	ENSG00000140455|ENSG00000259248	exon	61.727	113.762	0	101.787	102.152	0	82.683	87.8481	109.911	120.974	143.108	129.097
5:143399656-143400852	high	-	NR3C1	ENSG00000113580	exon	68.9285	68.2574	85.7133	240.862	30.955	62.7848	99.2196	163.146	64.9906	52.9261	64.2151	50.1528
17:29684563-29703062	high	-|+	ABHD15-AS1|SSH2	ENSG00000141298|ENSG00000264031	exon	172.836	159.267	150.577	124.966	75.3239	43.0733	65.5104	99.6596	35.3626	48.6056	32.1075	44.5802
13:77719532-77746855	high	+	SLAIN1	ENSG00000139737	exon	79.2163	104.394	94.9796	126.982	242.481	0	225.152	131.403	0	0	0	46.4377
3:119500695-119504021	high	+	TIMMDC1	ENSG00000113845	exon	114.195	113.762	62.5475	113.881	95.9605	102.208	128.477	180.864	21.0264	50.7658	25.686	37.1502
17:59731421-59773885	high	+	VMP1	ENSG00000062716	exon	0	33.4595	81.0801	108.842	90.8014	79.576	129.113	160.194	118.512	132.855	111.918	0
8:431341-435707	high	+	FBXO25	ENSG00000147364	exon	118.31	92.3482	111.196	118.919	120.725	85.4165	118.3	222.942	11.4689	25.923	0	17.6463
9:37126312-37233817	high	+	ZCCHC7	ENSG00000147905	exon	264.397	232.878	229.341	276.135	0	0	0	0	0	14.0416	24.7687	0
21:39206108-39229436	high	-	BRWD1	ENSG00000185658	exon	173.864	159.267	48.6481	177.371	152.711	0	84.5911	107.042	44.92	50.7658	40.3637	0
6:13579451-13584225	high	+	SIRT5	ENSG00000124523	exon	161.519	207.449	101.929	177.371	73.2602	49.6438	43.8856	155.764	17.2034	17.282	17.4298	13.9313
1:59339958-59378837	high	+	FGGY	ENSG00000172456	exon	222.217	127.146	196.909	203.574	73.2602	16.7913	40.0694	96.7067	5.73447	0	24.7687	28.7914
1:23030469-23059167	high	-|+	KDM1A|RP1-184J9.2	ENSG00000004487|ENSG00000240553	exon	133.742	96.3634	173.743	153.184	43.337	120.459	65.5104	124.759	26.7609	23.7627	37.6117	35.2927
6:90206569-90252590	high	-	BACH2	ENSG00000112182	exon	279.829	232.878	289.572	102.795	28.8913	14.6011	41.3415	44.2931	0	0	0	0
5:154033791-154034967	high	-	FAM114A2	ENSG00000055147	exon	73.0436	50.8584	71.8138	195.512	92.865	91.987	152.009	200.796	22.9379	23.7627	27.5207	30.6489
3:134188837-134195182	high	-	RYK	ENSG00000163785	exon	147.116	133.838	78.7635	201.558	126.916	33.5825	101.128	146.167	7.64596	15.1217	17.4298	23.2189
4:48369849-48383784	high	+	SLAIN2	ENSG00000109171	exon	90.533	103.055	83.3967	102.795	156.839	146.741	90.9513	101.136	43.0085	50.7658	47.7026	14.8601
15:92924321-92929091	high	+	CHD2|RP11-437B10.1	ENSG00000173575|ENSG00000279765	exon	76.13	125.808	71.8138	133.029	114.534	118.269	91.5873	115.9	63.0792	52.9261	39.4464	28.7914
9:14672830-14680162	high	-	ZDHHC21	ENSG00000175893	exon	157.404	219.494	196.909	227.761	39.2097	56.9443	52.7899	42.0785	14.3362	23.7627	0	0
6:145888020-145894977	high	-	SHPRH	ENSG00000146414	exon	60.6982	125.808	138.994	159.231	137.234	85.4165	141.833	96.7067	24.8494	27.0031	13.7604	17.6463
X:135545423-135552146	high	+	INTS6L	ENSG00000165359	exon	98.7632	34.7979	67.1807	76.5922	160.966	151.121	159.006	64.225	64.9906	45.3652	63.2977	41.794
3:138570318-138572984	high	-	CEP70	ENSG00000114107	exon	124.483	88.3331	0	131.013	122.788	78.846	174.27	253.209	31.5396	0	22.9339	0
14:71413948-71467247	high	+	SIPA1L1	ENSG00000197555	exon	281.887	220.833	196.909	265.049	0	0	0	55.3664	0	6.48075	0	0
11:121045674-121060085	high	+	TBCEL	ENSG00000154114	exon	98.7632	74.9493	69.4972	68.5299	69.1329	110.238	124.024	115.162	76.4596	69.128	88.0664	62.2266
X:118542725-118546116	high	+	DOCK11	ENSG00000147251	exon	104.936	117.777	55.5978	146.13	120.725	128.49	145.013	93.0156	21.9821	36.7242	23.8513	28.7914
15:44331988-44338317	high	+	CASC4	ENSG00000166734	exon	265.426	73.6109	173.743	191.481	34.0505	55.4842	34.3452	115.162	13.3804	42.1249	10.0909	13.0026
1:247138716-247159813	high	-	ZNF124	ENSG00000196418	exon	112.137	218.156	122.778	197.527	24.764	0	0	59.7957	93.663	115.573	0	72.4429
9:85669485-85692813	high	-	AGTPBP1	ENSG00000135049	exon	34.9786	0	37.0652	69.5377	114.534	0	82.683	125.497	170.123	160.939	106.414	114.237
19:8455405-8463686	high	+	HNRNPM	ENSG00000099783	exon	115.224	152.575	169.11	155.2	65.0055	43.0733	61.0582	123.283	29.6281	39.9646	40.3637	21.3614
1:13715541-13749487	high	+	PRDM2	ENSG00000116731	exon	135.799	140.53	155.211	186.442	96.9924	81.7662	85.2271	77.513	25.8051	0	13.7604	16.7176
18:9583117-9595102	high	-	PPP4R1	ENSG00000154845	exon	54.5255	91.0098	67.1807	71.5532	89.7695	126.3	103.036	104.827	80.2826	84.2497	80.7275	62.2266
3:56668397-56673725	high	-	FAM208A	ENSG00000163946	exon	128.598	105.732	106.562	136.052	0	0	107.488	137.309	136.672	73.4485	0	82.6592
9:14639896-14662326	high	-	ZDHHC21	ENSG00000175893	exon	155.346	254.292	222.391	259.003	0	0	52.1539	44.2931	15.2919	0	0	10.2163
17:20204333-20205912	high	+	SPECC1	ENSG00000128487	exon	15.4318	20.0757	30.1155	44.3429	16.5093	40.8831	21.6248	61.2722	172.99	159.858	216.496	212.685
9:14639896-14674385	high	-	ZDHHC21	ENSG00000175893	exon	153.289	248.939	220.075	259.003	0	0	53.4259	43.5549	24.8494	8.641	0	0
7:22960256-22991139	high	-	FAM126A	ENSG00000122591	exon	217.073	187.373	162.16	122.951	30.955	45.2634	41.3415	62.7486	39.1855	57.2466	19.2645	25.0764
9:6880012-6893232	high	+	AL513412.1|KDM4C|RP11-146B14.1	ENSG00000107077|ENSG00000274527|ENSG00000282960	exon	175.922	116.439	259.456	110.857	77.3875	81.7662	48.3377	62.7486	15.2919	33.4839	0	28.7914
1:113825142-113834439	high	-|+	PTPN22|RP5-1073O3.2	ENSG00000134242|ENSG00000231128	exon	177.98	155.252	118.145	145.122	101.12	0	67.4184	168.314	18.1592	37.8044	21.0992	0
5:77046347-77048272	high	+	AGGF1	ENSG00000164252	exon	104.936	157.929	141.311	158.223	68.101	89.7968	97.3115	81.9423	21.0264	35.6441	29.3555	22.2901
3:71684572-71699708	high	-	EIF4E3	ENSG00000163412	exon	0	8.03028	0	6.04675	109.374	130.68	190.171	332.937	78.3711	35.6441	48.62	67.7991
22:32478981-32479275	high	+	FBXO7	ENSG00000100225	exon	184.152	125.808	67.1807	122.951	53.6554	139.441	60.4222	203.01	15.2919	19.4422	15.5951	0
7:90726567-90790652	high	+	CDK14	ENSG00000058091	exon	218.102	309.166	199.225	246.909	0	0	0	0	1.91149	19.4422	11.0083	0
6:90252513-90271941	high	-	BACH2	ENSG00000112182	exon	183.124	224.848	326.637	230.784	0	38.6929	0	0	0	0	0	0
10:26500819-26503274	high	+	APBB1IP	ENSG00000077420	exon	131.684	93.6866	41.6983	119.927	144.457	54.7542	100.492	82.6805	43.9643	54.0062	73.3886	62.2266
12:66203714-66228370	high	+	IRAK3	ENSG00000090376	exon	0	0	0	0	0	0	0	0	272.387	282.993	240.348	207.112
5:131677703-131709272	high	-	FNIP1	ENSG00000217128	exon	134.771	111.086	92.663	121.943	66.0374	129.22	101.128	56.1046	59.2562	55.0863	22.9339	52.0103
9:33948374-33948587	high	-	UBAP2	ENSG00000137073	exon	128.598	119.116	120.462	165.278	0	153.312	0	152.073	0	0	56.8762	104.021
7:24620052-24668660	high	+	MPP6	ENSG00000105926	exon	113.166	164.621	169.11	125.974	138.266	45.2634	70.5986	116.639	0	15.1217	37.6117	0
2:196139620-196146055	high	-	STK17B	ENSG00000081320	exon	51.4392	76.2877	27.7989	50.3896	121.756	125.57	150.737	42.8167	122.335	130.695	92.6531	0
12:32607957-32611283	high	+	FGD4	ENSG00000139132	exon	18.5181	32.1211	0	29.226	0	1.46011	0	1.47644	217.91	349.96	188.976	152.316
7:155665175-155700944	high	+	RBM33	ENSG00000184863	exon	126.54	0	0	168.301	235.258	136.52	136.109	64.9633	0	0	59.6283	64.0841
7:6814764-6823360	high	-	CCZ1B	ENSG00000146574	exon	122.425	119.116	111.196	109.849	71.1965	67.1651	56.606	106.304	50.6545	59.4068	55.0415	62.2266
14:96846095-96860735	high	+	VRK1	ENSG00000100749	exon	119.339	46.8433	55.5978	61.4753	143.425	28.4722	80.7749	124.759	59.2562	146.897	77.9754	45.509
1:23030469-23044486	high	-|+	KDM1A|RP1-184J9.2	ENSG00000004487|ENSG00000240553	exon	158.433	111.086	196.909	201.558	48.4962	0	69.9625	149.12	26.7609	0	26.6034	0
4:105446383-105456745	high	-	PPA2	ENSG00000138777	exon	129.627	131.161	104.246	152.177	52.6235	21.1716	75.0507	105.565	49.6987	68.0478	64.2151	33.4352
1:52515891-52526373	high	-	ZCCHC11	ENSG00000134744	exon	115.224	100.378	92.663	76.5922	161.998	97.8274	121.48	129.927	24.8494	20.5224	24.7687	19.5039
12:66203714-66217235	high	+	IRAK3	ENSG00000090376	exon	0	0	0	0	0	0	0	0	264.741	280.832	234.844	203.397
5:131698917-131709272	high	-	FNIP1	ENSG00000217128	exon	130.656	74.9493	92.663	126.982	0	127.76	119.572	61.2722	86.017	70.2081	33.0249	59.4403
8:42048378-42049707	high	-	KAT6A	ENSG00000083168	exon	52.468	58.8887	32.432	259.003	71.1965	30.6623	124.024	213.345	45.8758	27.0031	36.6943	30.6489
18:32111754-32113860	high	+	RNF138|RP11-53I6.2	ENSG00000134758|ENSG00000263917	exon	124.483	91.0098	44.0149	155.2	41.2733	128.49	79.5029	209.654	31.5396	29.1634	32.1075	13.0026
11:86007542-86026367	high	-	PICALM	ENSG00000073921	exon	74.0724	73.6109	18.5326	101.787	0	0	0	112.947	172.99	140.416	175.215	109.593
8:37870420-37877551	high	-	RAB11FIP1	ENSG00000156675	exon	111.109	113.762	85.7133	174.348	39.2097	10.9508	82.683	86.3716	69.7694	64.8075	57.7935	80.8017
2:58198579-58232112	high	-	FANCL	ENSG00000115392	exon	208.843	216.818	104.246	265.049	5.15917	0	11.4484	100.398	22.9379	8.641	15.5951	17.6463
12:89466770-89472275	high	-	POC1B	ENSG00000139323	exon	6.1727	140.53	185.326	98.7636	75.3239	127.76	209.888	56.8429	0	31.3236	44.0332	0
15:44328685-44338317	high	+	CASC4	ENSG00000166734	exon	262.34	72.2725	164.477	190.473	34.0505	43.8033	29.8931	84.8952	17.2034	39.9646	19.2645	14.8601
4:105424196-105456745	high	-	PPA2	ENSG00000138777	exon	134.771	127.146	92.663	149.153	67.0692	0	73.1426	96.7067	52.566	69.128	72.4713	38.0789
17:29676820-29703062	high	-|+	ABHD15-AS1|SSH2	ENSG00000141298|ENSG00000264031	exon	164.605	144.545	134.361	130.005	68.101	0	79.5029	98.9213	44.92	38.8845	32.1075	36.2214
2:72718103-72733118	high	-	EXOC6B	ENSG00000144036	exon	119.339	108.409	97.2961	163.262	108.343	67.1651	121.48	126.235	4.77872	29.1634	14.6777	11.1451
5:57235966-57247215	high	+	GPBP1	ENSG00000062194	exon	116.253	119.116	143.628	137.06	196.048	0	155.19	103.351	0	0	0	0
10:26500819-26513660	high	+	APBB1IP	ENSG00000077420	exon	137.857	104.394	48.6481	123.958	125.884	39.423	89.0432	95.2302	40.1413	54.0062	66.0498	44.5802
14:22909483-22913845	high	-	RBM23	ENSG00000100461	exon	309.664	198.08	171.427	169.309	0	0	0	119.591	0	0	0	0
14:73147795-73173707	high	+	PSEN1	ENSG00000080815	exon	88.4754	86.9947	83.3967	86.6701	42.3052	34.3126	34.3452	104.827	96.5302	112.333	99.992	97.5193
2:190900564-190931637	high	+	GLS	ENSG00000115419	exon	160.49	99.0401	129.728	122.951	98.0242	0	141.197	149.858	25.8051	0	0	39.9365
8:38114192-38119363	high	+	ASH2L	ENSG00000129691	exon	149.174	151.237	113.512	135.044	85.6422	48.9137	66.1464	66.4397	27.7166	39.9646	47.7026	35.2927
14:91797785-91802421	high	-	TC2N	ENSG00000165929	exon	11.3166	16.0606	11.5829	23.1792	340.505	136.52	298.295	128.45	0	0	0	0
10:31373018-31387266	high	+	ZEB1	ENSG00000148516	exon	101.85	123.131	108.879	171.325	116.597	73.7356	144.377	122.544	1.91149	0	0	0
4:39737420-39755739	high	+	UBE2K	ENSG00000078140	exon	135.799	137.853	152.894	155.2	86.674	68.6252	52.1539	126.235	7.64596	23.7627	15.5951	0
14:49825867-49831361	high	-	NEMF	ENSG00000165525	exon	124.483	89.6715	92.663	108.842	136.202	50.3738	82.047	70.1308	58.3004	57.2466	40.3637	51.0815
9:33971651-33973237	high	-	UBAP2	ENSG00000137073	exon	104.936	93.6866	57.9144	138.068	125.884	77.3859	132.293	127.712	24.8494	24.8429	30.2728	22.2901
5:83537007-83555038	high	-|+	VCAN|VCAN-AS1	ENSG00000038427|ENSG00000249835	exon	0	0	0	0	0	0	0	0	242.759	200.903	329.331	185.751
3:119500695-119513719	high	+	TIMMDC1	ENSG00000113845	exon	105.965	111.086	48.6481	113.881	61.91	83.9564	108.76	173.481	25.8051	50.7658	35.777	38.0789
4:39913611-39925933	high	-	PDS5A	ENSG00000121892	exon	161.519	153.914	99.6127	126.982	25.7958	75.9258	59.7862	59.7957	55.4332	68.0478	51.372	19.5039
11:74789626-74817714	high	-|+	RNF169|XRRA1	ENSG00000166435|ENSG00000166439	exon	72.0149	377.423	64.8641	82.639	26.8277	159.152	17.1726	70.1308	20.0706	19.4422	36.6943	10.2163
13:60439688-60467379	high	+	TDRD3	ENSG00000083544	exon	113.166	112.424	48.6481	77.6	68.101	114.619	128.477	183.078	33.4511	28.0832	21.0992	23.2189
17:61984171-61985090	high	-	MED13	ENSG00000108510	exon	145.059	84.3179	101.929	150.161	96.9924	105.858	78.8668	84.8952	36.3183	27.0031	29.3555	11.1451
3:152299405-152300367	high	+	MBNL1	ENSG00000152601	exon	59.6695	60.2271	57.9144	65.5065	163.03	149.661	72.5066	51.6753	64.0349	72.3683	59.6283	75.2291
4:87183203-87195690	high	-	KLHL8	ENSG00000145332	exon	266.455	0	0	156.208	69.1329	0	0	115.162	95.5745	97.2112	66.0498	85.4454
11:18291442-18292019	high	-	HPS5	ENSG00000110756	exon	116.253	125.808	76.447	136.052	31.9868	0	66.1464	64.225	86.9728	70.2081	74.306	100.306
17:67945409-67975958	high	+	BPTF|RP11-855A2.2	ENSG00000171634|ENSG00000279880	exon	43.2089	60.2271	44.0149	17.1325	184.698	150.391	94.1314	14.0262	84.1055	101.532	87.149	64.0841
1:172555869-172557794	high	+	SUCO	ENSG00000094975	exon	82.3027	77.626	60.2309	105.818	95.9605	73.7356	120.208	84.157	44.92	64.8075	74.306	58.5116
11:46076754-46092223	high	-	PHF21A	ENSG00000135365	exon	122.425	121.793	108.879	138.068	51.5917	83.2263	36.2533	159.455	39.1855	36.7242	18.3472	25.0764
16:30728966-30729572	high	+	RP11-2C24.9|SRCAP	ENSG00000080603|ENSG00000282034	exon	45.2665	82.9796	74.1304	59.4597	79.4512	107.318	113.848	88.5863	46.8315	87.4901	37.6117	117.952
7:23604086-23611553	high	+	CCDC126	ENSG00000169193	exon	199.584	125.808	101.929	207.605	39.2097	0	20.9888	165.361	0	43.205	11.0083	21.3614
12:32598497-32611283	high	+	FGD4	ENSG00000139132	exon	22.6332	36.1363	0	44.3429	0	0	5.72421	0	189.237	306.755	191.728	139.313
3:56663541-56673725	high	-	FAM208A	ENSG00000163946	exon	87.4466	48.1817	78.7635	72.561	52.6235	59.8645	106.852	138.785	80.2826	70.2081	139.438	0
13:45516143-45519094	high	+	COG3	ENSG00000136152	exon	124.483	108.409	97.2961	109.849	72.2284	87.6066	87.7712	152.811	23.8936	36.7242	32.1075	0
13:40942952-40943925	high	-	ELF1	ENSG00000120690	exon	102.878	119.116	62.5475	128.997	190.889	99.2875	0	99.6596	0	41.0447	53.2068	35.2927
3:169976946-169988359	high	+	SEC62	ENSG00000008952	exon	163.577	91.0098	101.929	146.13	102.152	91.2569	87.7712	56.1046	30.5838	0	40.3637	21.3614
18:9583117-9595153	high	-	PPP4R1	ENSG00000154845	exon	58.6407	92.3482	57.9144	57.4442	84.6104	113.889	86.4991	98.1831	71.6809	79.9292	74.306	56.654
9:85632662-85646418	high	-	AGTPBP1	ENSG00000135049	exon	0	0	0	0	79.4512	0	82.683	0	226.512	187.942	214.662	138.384
10:48401612-48410168	high	+	MAPK8	ENSG00000107643	exon	80.2451	109.747	64.8641	89.6935	155.807	83.2263	97.3115	118.853	25.8051	32.4037	38.529	32.5064
3:107710452-107716849	high	+	BBX	ENSG00000114439	exon	137.857	68.2574	132.045	140.083	78.4194	81.0361	77.5948	119.591	30.5838	32.4037	15.5951	14.8601
2:88801099-88804880	high	+	ANKRD36BP2	ENSG00000230006	exon	7.20149	29.4444	13.8994	815.304	26.8277	10.9508	8.90432	14.7644	0	0	0.917358	0
5:50750151-50763242	high	+	PARP8	ENSG00000151883	exon	56.5831	33.4595	34.7486	59.4597	49.528	118.999	163.458	238.445	44.92	43.205	41.2811	43.6515
5:77046347-77046677	high	+	AGGF1	ENSG00000164252	exon	118.31	186.035	166.793	173.34	0	0	120.208	84.8952	0	30.2435	27.5207	19.5039
20:36911218-36912552	high	-	SAMHD1	ENSG00000101347	exon	29.8347	13.3838	27.7989	14.1091	154.775	70.8154	97.9475	95.9685	99.3975	88.5702	141.273	92.8755
2:226864604-226867688	high	+	RHBDD1	ENSG00000144468	exon	124.483	155.252	122.778	180.395	110.406	0	34.9813	74.5601	43.9643	12.9615	21.0992	45.509
11:121045674-121053732	high	+	TBCEL	ENSG00000154114	exon	64.8134	42.8282	74.1304	61.4753	68.101	123.379	133.565	101.136	72.6366	74.5286	65.1324	44.5802
5:176943335-176951577	high	-	UIMC1	ENSG00000087206	exon	139.915	152.575	0	153.184	40.2415	0	134.201	166.099	39.1855	34.564	23.8513	41.794
3:183643480-183672484	high	+	KLHL24	ENSG00000114796	exon	92.5905	64.2422	69.4972	237.839	72.2284	28.4722	64.2383	127.712	41.097	63.7273	28.4381	35.2927
1:58527261-58536741	high	-	DAB1|OMA1	ENSG00000162600|ENSG00000173406	exon	112.137	0	62.5475	0	123.82	162.072	220.064	94.492	43.9643	69.128	0	35.2927
6:144531052-144539443	high	+	UTRN	ENSG00000152818	exon	205.757	95.025	125.095	358.774	0	0	45.7937	59.0575	14.3362	18.3621	0	0
3:67495798-67508903	high	-	SUCLG2	ENSG00000172340	exon	106.994	115.101	55.5978	110.857	107.311	89.0668	111.304	180.864	1.91149	23.7627	8.25622	9.28755
8:132722040-132751997	high	-	TMEM71	ENSG00000165071	exon	21.6045	4.01514	0	12.0935	144.457	122.649	223.88	90.0627	85.0613	82.0895	84.3969	49.224
16:8920359-8930397	high	-	USP7	ENSG00000187555	exon	55.5543	70.9341	13.8994	468.623	26.8277	43.0733	26.713	115.9	17.2034	42.1249	21.0992	14.8601
10:84417771-84425893	high	+	CCSER2	ENSG00000107771	exon	104.936	132.5	57.9144	87.6779	80.483	81.7662	60.4222	284.952	5.73447	10.8012	4.58679	3.71502
15:89113725-89116521	high	+	ABHD2	ENSG00000140526	exon	123.454	109.747	46.3315	117.912	79.4512	46.7235	44.5216	197.104	27.7166	37.8044	34.8596	49.224
14:73147795-73148094	high	+	PSEN1	ENSG00000080815	exon	90.533	92.3482	81.0801	86.6701	44.3688	0	36.2533	103.351	104.176	82.0895	108.248	85.4454
7:50319048-50391863	high	+	IKZF1	ENSG00000185811	exon	0	29.4444	27.7989	71.5532	197.08	189.084	155.19	243.612	0	0	0	0
3:149828697-149921227	high	-|+	ANKUB1|RNF13	ENSG00000082996|ENSG00000206199	exon	240.735	129.823	106.562	269.081	0	0	0	103.351	63.0792	0	0	0
4:102689574-102714561	high	-	MANBA	ENSG00000109323	exon	143.001	103.055	0	121.943	36.1142	24.8219	52.1539	60.534	109.911	117.734	80.7275	61.2978
22:32478981-32485209	high	+	FBXO7	ENSG00000100225	exon	168.721	121.793	44.0149	114.888	45.4007	129.95	56.606	191.937	19.1149	17.282	0	0
13:45516143-45530780	high	+	COG3	ENSG00000136152	exon	117.281	112.424	90.3464	109.849	61.91	59.1345	80.1389	138.047	28.6723	39.9646	44.0332	27.8626
4:53414615-53428183	high	+	FIP1L1|RP11-231C18.3	ENSG00000145216|ENSG00000282278	exon	124.483	124.469	69.4972	128.997	94.9287	125.57	47.7017	101.874	12.4247	30.2435	27.5207	21.3614
1:172551512-172557794	high	+	SUCO	ENSG00000094975	exon	98.7632	70.9341	50.9646	98.7636	101.12	43.0733	110.032	82.6805	51.6102	56.1665	83.4796	60.3691
21:37420299-37430400	high	+	DYRK1A	ENSG00000157540	exon	106.994	133.838	85.7133	137.06	29.9232	61.3247	43.2496	166.837	36.3183	39.9646	22.0166	44.5802
3:16301626-16303592	high	+	OXNAD1	ENSG00000154814	exon	25.7196	0	0	15.1169	264.149	213.176	176.814	180.125	0	31.3236	0	0
3:31576396-31580096	high	+	STT3B	ENSG00000163527	exon	78.1876	86.9947	99.6127	56.4364	39.2097	117.539	130.385	132.879	30.5838	50.7658	50.4547	32.5064
2:68490190-68538227	high	+	APLF	ENSG00000169621	exon	90.533	77.626	118.145	26.2026	118.661	104.398	105.58	126.235	0	65.8876	71.5539	0
Y:2953909-2961646	high	+	ZFY	ENSG00000067646	exon	127.569	81.6412	71.8138	0	0	167.183	255.045	0	64.0349	0	79.8101	57.5828
17:67945409-67948306	high	+	BPTF	ENSG00000171634	exon	45.2665	52.1968	39.3818	17.1325	177.475	147.471	96.6755	12.5497	77.4153	99.3714	85.3143	53.8678
9:83677727-83678599	high	-	UBQLN1	ENSG00000135018	exon	67.8997	70.9341	60.2309	73.5688	106.279	74.4657	82.683	98.1831	75.5038	59.4068	61.463	73.3716
1:155668627-155675096	high	-	YY1AP1	ENSG00000163374	exon	141.972	125.808	120.462	146.13	102.152	0	91.5873	131.403	42.0528	0	0	0
7:22976210-22984045	high	-	FAM126A	ENSG00000122591	exon	174.893	123.131	166.793	121.943	34.0505	28.4722	62.9663	42.0785	39.1855	34.564	22.9339	50.1528
1:155675010-155680456	high	-	YY1AP1	ENSG00000163374	exon	118.31	81.6412	69.4972	174.348	0	88.3367	70.5986	183.817	24.8494	77.769	9.17358	2.78626
2:99169550-99171429	high	-|+	MITD1|RP11-111H13.1|RP11-38C17.1	ENSG00000158411|ENSG00000241962|ENSG00000273155	exon	147.116	129.823	88.0298	135.044	67.0692	57.6744	50.2458	149.12	16.2477	22.6826	29.3555	8.35879
13:28256292-28261458	high	+	PAN3	ENSG00000152520	exon	91.5618	92.3482	57.9144	138.068	83.5785	124.839	71.2346	69.3926	47.7872	46.4453	21.0992	55.7253
14:49825867-49834449	high	-	NEMF	ENSG00000165525	exon	132.713	77.626	92.663	120.935	103.183	54.0241	92.8594	69.3926	36.3183	31.3236	41.2811	47.3665
21:15762891-15805258	high	+	USP25	ENSG00000155313	exon	224.275	0	0	0	110.406	91.987	99.2196	224.419	50.6545	48.6056	49.5373	0
7:131387120-131399433	high	+	MKLN1	ENSG00000128585	exon	58.6407	84.3179	39.3818	143.106	110.406	62.0547	127.205	90.8009	46.8315	39.9646	43.1158	52.0103
18:21765772-21804014	high	+	MIB1	ENSG00000101752	exon	82.3027	100.378	71.8138	0	0	0	0	146.167	152.919	143.657	112.835	87.303
2:106122970-106166083	high	-	UXS1	ENSG00000115652	exon	115.224	115.101	101.929	102.795	86.674	46.7235	85.2271	104.827	26.7609	31.3236	34.8596	45.509
13:45516143-45525051	high	+	COG3	ENSG00000136152	exon	117.281	112.424	92.663	105.818	67.0692	43.0733	89.0432	138.047	21.9821	45.3652	36.6943	26.9339
7:24641716-24668660	high	+	MPP6	ENSG00000105926	exon	114.195	168.636	173.743	145.122	154.775	0	0	119.591	0	19.4422	0	0
3:125313308-125331238	high	-	ZNF148	ENSG00000163848	exon	81.2739	73.6109	76.447	146.13	111.438	99.2875	119.572	105.565	26.7609	24.8429	14.6777	14.8601
6:18236452-18258405	high	-	DEK	ENSG00000124795	exon	72.0149	54.8736	83.3967	87.6779	79.4512	82.4963	52.1539	102.612	68.8136	79.9292	67.8845	62.2266
7:90747681-90863269	high	+	CDK14	ENSG00000058091	exon	205.757	282.398	136.678	250.94	0	0	0	0	10.5132	6.48075	0	0
3:172247533-172285984	high	+	FNDC3B	ENSG00000075420	exon	0	0	6.94972	0	63.9737	140.171	0	36.1727	148.14	131.775	188.058	177.392
6:144537582-144557311	high	+	UTRN	ENSG00000152818	exon	200.613	0	0	359.782	41.2733	33.5825	51.5179	149.858	20.0706	0	0	34.3639
13:60439688-60460540	high	+	TDRD3	ENSG00000083544	exon	116.253	100.378	50.9646	84.6545	69.1329	100.018	122.752	186.031	17.2034	16.2019	9.17358	16.7176
18:32111754-32124845	high	+	RNF138|RP11-53I6.2	ENSG00000134758|ENSG00000263917	exon	111.109	84.3179	30.1155	148.145	40.2415	125.57	73.1426	197.104	20.0706	25.923	26.6034	6.50128
3:134183002-134195182	high	-	RYK	ENSG00000163785	exon	129.627	127.146	76.447	184.426	83.5785	32.1224	100.492	139.523	0	0	14.6777	0
3:67495798-67498295	high	-	SUCLG2	ENSG00000172340	exon	100.821	108.409	50.9646	103.803	102.152	87.6066	113.848	185.293	0	18.3621	5.50415	9.28755
3:67495798-67529186	high	-	SUCLG2	ENSG00000172340	exon	88.4754	115.101	48.6481	87.6779	136.202	79.576	114.484	199.319	0	16.2019	0	0
3:134175609-134195182	high	-	RYK	ENSG00000163785	exon	131.684	128.484	13.8994	187.449	119.693	31.3924	96.6755	139.523	6.69021	9.72112	0	20.4326
9:131506114-131506453	high	+	POMT1	ENSG00000130714	exon	48.3528	50.8584	46.3315	37.2883	171.284	108.778	289.39	105.565	12.4247	10.8012	3.66943	0
9:111386377-111391824	high	-	KIAA0368	ENSG00000136813	exon	58.6407	76.2877	55.5978	98.7636	36.1142	40.8831	89.6792	109.995	56.3889	117.734	68.8018	73.3716
19:18537601-18538436	high	-	FKBP8	ENSG00000105701	exon	28.8059	61.5655	74.1304	107.834	87.7059	89.7968	93.4954	145.429	32.4953	62.6472	48.62	49.224
1:243739523-243843282	high	-	AKT3|RP11-370K11.1	ENSG00000117020|ENSG00000232184	exon	252.052	89.6715	67.1807	297.299	0	0	92.8594	81.9423	0	0	0	0
5:50750151-50797233	high	+	PARP8	ENSG00000151883	exon	0	20.0757	30.1155	55.4286	85.6422	97.8274	192.079	243.612	63.0792	42.1249	48.62	0
7:33357855-33388144	high	+	BBS9	ENSG00000122507	exon	112.137	92.3482	57.9144	126.982	121.756	103.668	97.3115	98.1831	23.8936	12.9615	21.0992	10.2163
1:113819577-113834439	high	-|+	PTPN22|RP5-1073O3.2	ENSG00000134242|ENSG00000231128	exon	177.98	156.59	159.844	147.138	0	0	76.3228	160.194	0	0	0	0
1:66946150-66959743	high	+	MIER1	ENSG00000198160	exon	42.1801	54.8736	23.1657	78.6078	93.8969	121.919	107.488	117.377	55.4332	51.846	66.9671	62.2266
3:197865423-197866219	high	+	LRCH3	ENSG00000186001	exon	136.828	143.207	74.1304	164.27	125.884	70.0853	80.1389	78.9894	0	0	0	0
20:41533050-41551360	high	-	CHD6	ENSG00000124177	exon	48.3528	50.8584	60.2309	93.7247	164.062	66.435	165.366	84.157	26.7609	57.2466	25.686	30.6489
3:169976946-169985865	high	+	SEC62	ENSG00000008952	exon	184.152	112.424	101.929	156.208	111.438	81.7662	0	67.9161	34.4068	0	0	21.3614
4:48369849-48379848	high	+	SLAIN2	ENSG00000109171	exon	82.3027	96.3634	74.1304	90.7013	138.266	124.839	43.8856	89.3245	30.5838	52.9261	47.7026	0
18:79695225-79704917	high	+	CTDP1	ENSG00000060069	exon	26.7484	18.7373	23.1657	118.919	34.0505	35.0427	63.6023	375.753	52.566	37.8044	25.686	58.5116
10:97436417-97438703	high	-	EXOSC1	ENSG00000171311	exon	201.642	169.974	136.678	168.301	0	0	0	188.246	0	0	3.66943	0
14:71413948-71421869	high	+	SIPA1L1	ENSG00000197555	exon	264.397	107.07	185.326	241.87	0	0	17.1726	52.4135	0	0	0	0
1:243545510-243573048	high	-	AKT3	ENSG00000117020	exon	95.6769	68.2574	23.1657	88.6857	68.101	116.079	120.208	165.361	21.0264	22.6826	39.4464	39.0077
X:51327721-51357027	high	-	RP11-348F1.3	ENSG00000229151	exon	50.4104	80.3028	143.628	142.099	110.406	74.4657	155.19	97.4449	0	11.8814	1.83472	0
1:30992390-30995220	high	-	PUM1	ENSG00000134644	exon	56.5831	88.3331	76.447	84.6545	81.5149	114.619	66.1464	122.544	52.566	47.5255	36.6943	39.9365
X:135545423-135556300	high	+	INTS6L	ENSG00000165359	exon	87.4466	32.1211	60.2309	66.5143	139.298	118.269	123.388	59.0575	48.743	55.0863	49.5373	27.8626
12:6510279-6510532	high	+	SCARNA10	ENSG00000239002|ENSG00000276232	exon	267.484	148.56	164.477	110.857	23.7322	6.5705	27.349	54.6282	17.2034	8.641	17.4298	20.4326
3:119500695-119517315	high	+	TIMMDC1	ENSG00000113845	exon	104.936	107.07	0	105.818	55.719	86.8766	101.764	172.005	31.5396	44.2851	22.0166	35.2927
15:63529014-63537156	high	+	USP3	ENSG00000140455	exon	116.253	78.9644	85.7133	65.5065	72.2284	24.0918	67.4184	104.827	59.2562	62.6472	60.5456	68.7279
18:9524594-9525851	high	+	RALBP1	ENSG00000017797	exon	186.21	159.267	64.8641	162.255	39.2097	25.5519	38.1614	155.026	5.73447	11.8814	12.843	4.64377
2:68490190-68567387	high	+	APLF	ENSG00000169621	exon	89.5042	49.5201	113.512	79.6156	104.215	0	155.826	78.2512	78.3711	57.2466	57.7935	0
7:131375424-131399433	high	+	MKLN1	ENSG00000128585	exon	68.9285	78.9644	53.2812	138.068	109.374	37.2328	125.297	91.5391	50.6545	32.4037	47.7026	27.8626
1:7777160-7778169	high	+	VAMP3	ENSG00000049245	exon	80.2451	36.1363	53.2812	106.826	79.4512	11.6809	131.021	135.832	57.3447	89.6503	53.2068	26.0051
2:72731007-72733118	high	-	EXOC6B	ENSG00000144036	exon	126.54	46.8433	106.562	120.935	116.597	61.3247	133.565	127.712	0	0	16.5124	3.71502
2:45546732-45562756	high	-	SRBD1	ENSG00000068784	exon	80.2451	81.6412	37.0652	79.6156	93.8969	102.938	101.128	95.2302	60.2119	32.4037	35.777	59.4403
9:109050283-109064567	high	-	TMEM245	ENSG00000106771	exon	118.31	60.2271	48.6481	92.7169	50.5599	108.048	106.216	168.314	27.7166	28.0832	29.3555	20.4326
2:173954873-173956232	high	-	SP3	ENSG00000172845	exon	32.9211	40.1514	25.4823	123.958	46.4325	77.3859	52.1539	62.7486	106.088	89.6503	111	90.0892
1:155395459-155459898	high	-	ASH1L	ENSG00000116539	exon	0	52.1968	0	130.005	111.438	62.0547	115.756	73.8219	74.5481	98.2913	51.372	87.303
17:67945409-67964404	high	+	BPTF	ENSG00000171634	exon	33.9499	0	27.7989	17.1325	209.462	148.201	111.304	0	69.7694	84.2497	114.67	39.0077
18:79695225-79697988	high	+	CTDP1	ENSG00000060069	exon	25.7196	18.7373	41.6983	117.912	0	48.1837	46.4297	406.759	54.4775	49.6857	0	45.509
7:90726567-90863269	high	+	CDK14	ENSG00000058091	exon	242.793	227.525	136.678	196.519	0	0	0	0	5.73447	19.4422	13.7604	12.0738
13:28174272-28177935	high	+	PAN3	ENSG00000152520	exon	179.008	155.252	99.6127	169.309	39.2097	0	33.7092	57.5811	43.9643	34.564	19.2645	22.2901
10:31373018-31461237	high	+	ZEB1	ENSG00000148516	exon	97.7345	103.055	108.879	145.122	92.865	66.435	125.933	109.995	2.86723	0	0	0
1:58527261-58534331	high	-	DAB1|OMA1	ENSG00000162600|ENSG00000173406	exon	41.1513	57.5503	50.9646	49.3818	114.534	207.336	221.972	72.3455	0	0	36.6943	0
9:33944365-33948587	high	-	UBAP2	ENSG00000137073	exon	84.3603	73.6109	74.1304	91.7091	89.7695	105.128	78.2308	89.3245	33.4511	57.2466	0	74.3004
2:97196716-97202230	high	+	ANKRD36	ENSG00000135976	exon	69.9573	66.919	71.8138	32.2494	253.831	126.3	36.2533	45.0314	46.8315	41.0447	0	58.5116
5:50759643-50763242	high	+	PARP8	ENSG00000151883	exon	49.3816	26.7676	32.432	53.413	49.528	131.41	138.653	216.298	48.743	25.923	41.2811	32.5064
1:42265115-42278672	high	-	FOXJ3	ENSG00000198815	exon	70.9861	85.6563	57.9144	100.779	71.1965	101.478	105.58	120.33	43.9643	33.4839	22.0166	32.5064
16:11846501-11847806	high	-	RSL1D1	ENSG00000171490	exon	118.31	111.086	60.2309	138.068	63.9737	49.6438	76.9588	61.2722	37.274	55.0863	43.1158	30.6489
8:130152736-130169067	high	-	ASAP1	ENSG00000153317	exon	56.5831	69.5958	34.7486	99.7714	0	0	47.0657	64.225	116.601	149.057	111	96.5905
5:66012049-66014725	high	+	ERBIN	ENSG00000112851	exon	87.4466	105.732	62.5475	77.6	147.552	120.459	98.5836	92.2774	0	52.9261	0	0
13:77744283-77753358	high	+	SLAIN1	ENSG00000139737	exon	63.7846	99.0401	23.1657	0	181.603	166.453	162.186	90.0627	0	12.9615	20.1819	23.2189
3:47067070-47098081	high	-	SETD2	ENSG00000181555	exon	77.1588	85.6563	57.9144	94.7325	66.0374	105.858	66.7824	70.869	59.2562	52.9261	33.9422	70.5854
8:38114192-38121149	high	+	ASH2L	ENSG00000129691	exon	131.684	140.53	71.8138	123.958	72.2284	40.153	59.1501	63.4868	26.7609	36.7242	42.1985	32.5064
8:130152736-130180880	high	-	ASAP1	ENSG00000153317	exon	53.4968	65.5806	0	94.7325	47.4644	48.1837	36.8893	74.5601	128.07	128.535	79.8101	83.5879
3:197866112-197871462	high	+	LRCH3	ENSG00000186001	exon	152.26	139.192	85.7133	175.356	73.2602	0	97.3115	90.0627	0	0	27.5207	0
21:29321221-29329693	high	+	BACH1	ENSG00000156273	exon	40.1226	26.7676	48.6481	104.81	43.337	26.282	22.8968	24.3612	143.362	98.2913	144.025	117.023
7:24623663-24668660	high	+	MPP6	ENSG00000105926	exon	91.5618	143.207	118.145	106.826	115.565	35.7727	85.8631	94.492	0.955745	14.0416	31.1902	0
14:71413948-71503668	high	+	SIPA1L1	ENSG00000197555	exon	267.484	93.6866	180.693	241.87	0	0	0	52.4135	0	0	0	0
8:28155942-28162078	high	+	ELP3	ENSG00000134014	exon	24.6908	86.9947	71.8138	96.7481	63.9737	87.6066	169.818	126.235	34.4068	28.0832	20.1819	25.0764
14:21503173-21503881	high	-	METTL3	ENSG00000165819	exon	78.1876	52.1968	48.6481	69.5377	69.1329	45.9935	97.9475	101.874	94.6187	44.2851	55.0415	77.0867
4:102714438-102734571	high	-|+	MANBA|RP11-10L12.1	ENSG00000109323|ENSG00000224207	exon	153.289	57.5503	41.6983	136.052	18.573	0	40.7055	63.4868	103.22	88.5702	48.62	82.6592
13:42953948-42970670	high	-	EPSTI1	ENSG00000133106	exon	133.742	112.424	127.412	161.247	68.101	28.4722	55.334	110.733	9.55745	8.641	18.3472	0
10:31373018-31387798	high	+	ZEB1	ENSG00000148516	exon	90.533	100.378	99.6127	142.099	100.088	62.7848	125.933	109.256	0	0	0	0
16:53141179-53157541	high	+	CHD9	ENSG00000177200	exon	117.281	70.9341	97.2961	69.5377	53.6554	32.1224	81.4109	72.3455	77.4153	50.7658	75.2233	31.5777
5:66053406-66054951	high	+	ERBIN	ENSG00000112851	exon	78.1876	42.8282	6.94972	50.3896	138.266	65.705	88.4072	84.157	72.6366	93.9708	74.306	33.4352
1:112653598-112659779	high	+	CAPZA1	ENSG00000116489	exon	91.5618	163.282	62.5475	110.857	42.3052	64.9749	56.606	84.8952	29.6281	41.0447	25.686	53.8678
5:154029489-154034967	high	-	FAM114A2	ENSG00000055147	exon	48.3528	46.8433	0	171.325	73.2602	77.3859	139.289	177.911	18.1592	22.6826	22.0166	29.7202
22:49797805-49799119	high	-	BRD1	ENSG00000100425	exon	0	17.3989	0	228.769	25.7958	16.0612	16.5366	498.298	9.55745	7.56087	6.42151	0
9:33960826-33996333	high	-	UBAP2	ENSG00000137073	exon	0	74.9493	44.0149	65.5065	158.902	94.1771	118.3	121.806	26.7609	65.8876	11.0083	44.5802
1:8541214-8557523	high	-	RERE	ENSG00000142599	exon	233.534	156.59	148.261	164.27	22.7003	17.5213	27.985	46.5078	0	0	0	8.35879
7:152309966-152315338	high	-	KMT2C	ENSG00000055609	exon	59.6695	62.9039	32.432	73.5688	59.8464	105.128	69.3265	86.3716	64.0349	82.0895	73.3886	56.654
2:230357805-230361697	high	+	SP140L	ENSG00000185404	exon	153.289	111.086	76.447	135.044	66.0374	73.7356	86.4991	83.4187	0	11.8814	5.50415	19.5039
12:32598497-32602317	high	+	FGD4	ENSG00000139132	exon	0	0	0	0	0	0	3.18011	0	220.777	307.835	198.149	91.9467
18:79096476-79154555	high	+	ATP9B	ENSG00000166377	exon	57.6119	81.6412	34.7486	103.803	73.2602	68.6252	138.653	104.827	45.8758	36.7242	24.7687	51.0815
3:170122591-170129552	high	-	PHC3	ENSG00000173889	exon	125.512	120.454	118.145	120.935	98.0242	104.398	58.5141	0	25.8051	14.0416	22.9339	12.0738
2:45546732-45553730	high	-	SRBD1	ENSG00000068784	exon	75.1012	73.6109	39.3818	71.5532	90.8014	102.938	104.944	105.565	56.3889	23.7627	31.1902	45.509
2:134253095-134254644	high	+	MGAT5	ENSG00000152127	exon	150.202	88.3331	106.562	99.7714	31.9868	103.668	73.1426	52.4135	36.3183	23.7627	15.5951	38.0789
7:90747681-90955817	high	+	CDK14	ENSG00000058091	exon	152.26	278.383	125.095	260.01	0	0	0	0	0	0	3.66943	0
19:29985223-29986417	high	+	URI1	ENSG00000105176	exon	114.195	136.515	83.3967	72.561	48.4962	52.564	73.1426	208.916	0	11.8814	16.5124	0
3:57242856-57248351	high	+	APPL1	ENSG00000157500	exon	145.059	119.116	132.045	90.7013	54.6872	0	27.985	31.7434	55.4332	60.487	36.6943	64.0841
19:34430576-34434968	high	+	UBA2	ENSG00000126261	exon	108.022	66.919	78.7635	91.7091	72.2284	77.3859	72.5066	123.283	31.5396	34.564	28.4381	32.5064
3:71684572-71710484	high	-	EIF4E3	ENSG00000163412	exon	3.08635	10.707	0	0	91.8332	102.938	148.193	227.371	74.5481	37.8044	39.4464	81.7304
11:108301648-108304852	high	+	ATM	ENSG00000149311	exon	51.4392	74.9493	48.6481	85.6623	181.603	131.41	132.293	86.3716	0	14.0416	0	10.2163
2:195680032-195681050	high	+	SLC39A10	ENSG00000196950	exon	76.13	116.439	78.7635	102.795	166.125	79.576	76.3228	69.3926	22.9379	14.0416	13.7604	0
9:33953285-33996333	high	-	UBAP2	ENSG00000137073	exon	68.9285	115.101	41.6983	0	104.215	54.7542	140.561	146.167	31.5396	33.4839	36.6943	42.7227
16:57164001-57173869	high	-	FAM192A	ENSG00000172775	exon	41.1513	50.8584	27.7989	73.5688	75.3239	125.57	108.76	101.874	56.3889	47.5255	63.2977	43.6515
15:84680713-84691644	high	-	SEC11A	ENSG00000140612	exon	114.195	89.6715	44.0149	70.5455	42.3052	31.3924	61.0582	143.953	37.274	72.3683	50.4547	56.654
5:103096541-103097781	high	-	GIN1	ENSG00000145723	exon	77.1588	99.0401	41.6983	86.6701	102.152	135.06	108.76	78.2512	28.6723	20.5224	27.5207	8.35879
2:106129674-106166083	high	-	UXS1	ENSG00000115652	exon	147.116	86.9947	46.3315	75.5844	123.82	0	82.683	131.403	26.7609	31.3236	33.0249	28.7914
1:30992390-31007102	high	-	PUM1	ENSG00000134644	exon	56.5831	72.2725	78.7635	84.6545	106.279	66.435	70.5986	132.141	43.0085	42.1249	32.1075	26.9339
6:138941335-138944622	high	-	REPS1	ENSG00000135597	exon	133.742	135.176	78.7635	0	49.528	127.76	103.036	183.817	0	0	0	0
1:8541214-8614686	high	-	RERE	ENSG00000142599	exon	229.419	143.207	145.944	160.239	14.4457	15.3312	26.0769	41.3403	13.3804	5.40062	5.50415	11.1451
18:49331864-49379758	high	-	DYM	ENSG00000141627	exon	98.7632	100.378	48.6481	91.7091	55.719	18.2514	88.4072	94.492	72.6366	47.5255	39.4464	54.7965
19:17276495-17276909	high	-|+	BABAM1|CTD-2278I10.6|USHBP1	ENSG00000105393|ENSG00000130307|ENSG00000269307	exon	127.569	123.131	127.412	153.184	37.146	42.3432	38.7974	115.9	9.55745	20.5224	7.33886	7.43004
10:32565558-32623817	high	+	AL356053.1|CCDC7	ENSG00000150076|ENSG00000216937	exon	119.339	68.2574	0	0	179.539	102.208	80.1389	244.35	10.5132	0	4.58679	0
2:239990074-240007370	high	-	NDUFA10	ENSG00000130414	exon	112.137	53.5352	55.5978	76.5922	48.4962	75.1957	92.2233	110.733	49.6987	33.4839	43.1158	57.5828
10:84417771-84438707	high	+	CCSER2	ENSG00000107771	exon	103.907	124.469	0	0	98.0242	102.208	89.6792	268.712	0	12.9615	8.25622	0
3:141512163-141540609	high	+	RASA2	ENSG00000155903	exon	106.994	54.8736	97.2961	71.5532	88.7377	62.0547	144.377	110.733	11.4689	19.4422	20.1819	20.4326
1:22078429-22086866	high	+	CDC42	ENSG00000070831	exon	79.2163	62.9039	60.2309	94.7325	105.247	94.1771	74.4147	69.3926	12.4247	48.6056	55.9588	50.1528
6:89083753-89084643	high	+	PNRC1	ENSG00000146278	exon	106.994	103.055	62.5475	135.044	51.5917	52.564	76.9588	99.6596	41.097	32.4037	34.8596	10.2163
19:52282111-52283413	high	+	ZNF766	ENSG00000196214	exon	84.3603	120.454	118.145	160.239	48.4962	51.8339	52.1539	149.858	2.86723	4.3205	6.42151	6.50128
16:47497399-47515601	high	+	PHKB	ENSG00000102893	exon	88.4754	133.838	115.829	119.927	23.7322	10.9508	52.1539	35.4345	74.5481	41.0447	43.1158	65.9416
20:35716740-35732135	high	-	RBM39	ENSG00000131051	exon	0	0	0	185.434	114.534	133.6	118.936	205.963	0	0	0	46.4377
12:89459638-89472275	high	-	POC1B	ENSG00000139323	exon	0	112.424	162.16	86.6701	57.7827	97.0974	175.542	45.7696	0	29.1634	37.6117	0
3:56566594-56567053	high	+	CCDC66	ENSG00000180376	exon	121.396	99.0401	90.3464	92.7169	55.719	48.1837	56.606	191.199	11.4689	16.2019	10.0909	10.2163
5:132892164-132893118	high	-	AFF4	ENSG00000072364	exon	147.116	139.192	76.447	153.184	27.8595	57.6744	46.4297	101.136	17.2034	14.0416	11.9257	8.35879
10:32543300-32635158	high	+	AL356053.1|CCDC7	ENSG00000150076|ENSG00000216937	exon	30.8635	0	0	38.2961	320.9	101.478	49.6098	250.994	6.69021	0	0.917358	0
7:27629371-27632445	high	-	HIBADH	ENSG00000106049	exon	93.6193	53.5352	55.5978	89.6935	140.329	113.889	75.0507	135.094	16.2477	11.8814	14.6777	0
5:77046347-77048987	high	+	AGGF1	ENSG00000164252	exon	87.4466	128.484	120.462	141.091	43.337	73.0055	81.4109	65.7015	20.0706	21.6025	16.5124	0
16:11846501-11846843	high	-	RSL1D1	ENSG00000171490	exon	119.339	108.409	60.2309	146.13	84.6104	67.8952	89.6792	63.4868	0	58.3267	0	0
7:158773341-158798076	high	-	ESYT2	ENSG00000117868	exon	0	13.3838	11.5829	58.452	92.865	116.079	175.542	171.267	58.3004	56.1665	44.0332	0
20:44972078-44987296	high	+	STK4	ENSG00000101109	exon	39.0938	36.1363	27.7989	21.1636	174.38	139.441	181.267	81.2041	0	60.487	35.777	0
11:128484823-128490576	high	-	ETS1	ENSG00000134954	exon	34.9786	36.1363	37.0652	45.3507	215.653	188.354	146.921	82.6805	0	0	4.58679	2.78626
7:92294889-92362273	high	+	ANKIB1	ENSG00000001629	exon	94.6481	0	108.879	96.7481	104.215	0	85.8631	163.885	24.8494	69.128	31.1902	13.0026
2:71396141-71418639	high	+	ZNF638	ENSG00000075292	exon	79.2163	46.8433	30.1155	59.4597	85.6422	119.729	103.672	118.853	31.5396	30.2435	55.0415	30.6489
15:63706780-63716473	high	-|+	HERC1|RP11-317G6.1	ENSG00000103657|ENSG00000259589	exon	58.6407	77.626	46.3315	103.803	57.7827	140.901	80.1389	83.4187	21.9821	54.0062	38.529	26.0051
15:63529014-63563008	high	-|+	USP3|USP3-AS1	ENSG00000140455|ENSG00000259248	exon	47.3241	33.4595	0	40.3117	56.7509	0	54.698	78.9894	124.247	113.413	122.926	117.023
9:109050283-109073438	high	-	TMEM245	ENSG00000106771	exon	104.936	58.8887	30.1155	84.6545	68.101	81.0361	94.1314	160.932	27.7166	30.2435	22.0166	26.0051
12:32598497-32601423	high	+	FGD4	ENSG00000139132	exon	0	18.7373	0	23.1792	0	0	0	0	179.68	270.031	187.141	109.593
12:69251129-69262562	high	+	CPSF6	ENSG00000111605	exon	26.7484	40.1514	44.0149	81.6312	90.8014	55.4842	55.97	85.6334	90.7958	81.0093	64.2151	70.5854
X:37803877-37806533	high	+	CYBB	ENSG00000165168	exon	7.20149	12.0454	0	10.0779	0	0	0	0	168.211	147.977	264.199	176.463
18:79096476-79126375	high	+	ATP9B	ENSG00000166377	exon	42.1801	80.3028	48.6481	93.7247	78.4194	77.3859	142.469	90.8009	51.6102	18.3621	33.9422	27.8626
19:10795372-10805967	high	+	DNM2	ENSG00000079805	exon	30.8635	123.131	108.879	94.7325	50.5599	41.6132	45.1576	81.2041	86.9728	0	0	121.667
13:50927407-50960171	high	+	RNASEH2B	ENSG00000136104	exon	219.131	121.793	46.3315	113.881	51.5917	0	88.4072	108.518	3.82298	0	27.5207	3.71502
7:33349068-33388144	high	+	BBS9	ENSG00000122507	exon	114.195	77.626	60.2309	121.943	107.311	86.1465	85.8631	102.612	18.1592	5.40062	4.58679	0
6:75634707-75678927	high	+	SENP6	ENSG00000112701	exon	91.5618	56.212	37.0652	100.779	76.3557	102.208	56.606	69.3926	57.3447	56.1665	35.777	44.5802
2:195680032-195683906	high	+	SLC39A10	ENSG00000196950	exon	74.0724	107.07	78.7635	95.7403	158.902	74.4657	72.5066	68.6544	9.55745	18.3621	22.0166	3.71502
10:68959806-68962157	high	+	DDX21	ENSG00000165732	exon	80.2451	66.919	122.778	148.145	109.374	83.9564	87.1351	84.8952	0	0	0	0
15:75854386-75873568	high	+	UBE2Q2	ENSG00000140367	exon	95.6769	143.207	44.0149	78.6078	70.1647	57.6744	67.4184	95.9685	36.3183	31.3236	34.8596	27.8626
16:18841565-18845651	high	-	SMG1	ENSG00000157106	exon	43.2089	57.5503	57.9144	110.857	86.674	59.8645	78.2308	70.1308	32.4953	62.6472	55.0415	67.7991
13:28256292-28281379	high	+	PAN3	ENSG00000152520	exon	93.6193	89.6715	50.9646	130.005	66.0374	69.3553	62.9663	55.3664	41.097	39.9646	29.3555	53.8678
1:149655699-149669310	high	+	LINC00869	ENSG00000277147	exon	15.4318	26.7676	0	10.0779	66.0374	147.471	186.991	111.471	59.2562	33.4839	37.6117	85.4454
3:107710452-107733023	high	+	BBX	ENSG00000114439	exon	127.569	64.2422	129.728	132.021	57.7827	0	81.4109	109.995	26.7609	21.6025	12.843	15.7888
11:73707420-73718718	high	-	RAB6A	ENSG00000175582	exon	110.08	113.762	108.879	118.919	44.3688	16.7913	47.7017	157.241	17.2034	28.0832	0	14.8601
1:198706734-198722476	high	+	PTPRC	ENSG00000081237	exon	17.4893	18.7373	13.8994	32.2494	157.871	108.048	0	23.623	140.494	97.2112	167.876	0
9:135850137-135883078	high	-	CAMSAP1	ENSG00000130559	exon	0	111.086	118.145	99.7714	83.5785	0	0	133.618	33.4511	63.7273	55.9588	77.0867
11:128480191-128490576	high	-	ETS1	ENSG00000134954	exon	0	22.7525	34.7486	41.3195	237.322	214.636	147.557	77.513	0	0	0	0
5:79619612-79623489	high	+	PAPD4	ENSG00000164329	exon	133.742	149.899	67.1807	111.865	57.7827	35.7727	64.2383	61.2722	33.4511	39.9646	20.1819	0
13:45516143-45529918	high	+	COG3	ENSG00000136152	exon	118.31	103.055	92.663	106.826	48.4962	0	57.2421	134.356	26.7609	49.6857	0	37.1502
10:7276892-7285954	high	-	SFMBT2	ENSG00000198879	exon	36.0074	17.3989	30.1155	35.2727	145.489	87.6066	146.285	224.419	0	17.282	11.9257	22.2901
13:114041000-114073837	high	-	RASA3	ENSG00000185989	exon	57.6119	29.4444	27.7989	55.4286	111.438	116.079	119.572	197.104	9.55745	37.8044	0	12.0738
4:39737420-39774933	high	+	UBE2K	ENSG00000078140	exon	102.878	113.762	129.728	119.927	61.91	61.3247	42.6135	106.304	11.4689	23.7627	0	0
18:49363161-49379758	high	-	DYM	ENSG00000141627	exon	101.85	96.3634	53.2812	86.6701	46.4325	30.6623	90.3153	92.2774	55.4332	45.3652	26.6034	48.2953
9:109050283-109050692	high	-	TMEM245	ENSG00000106771	exon	104.936	58.8887	34.7486	85.6623	55.719	81.7662	104.308	149.12	30.5838	21.6025	28.4381	17.6463
11:34086064-34092056	high	+	CAPRIN1	ENSG00000135387	exon	78.1876	95.025	41.6983	135.044	49.528	97.0974	57.8781	67.9161	21.9821	47.5255	27.5207	53.8678
10:26500819-26511906	high	+	APBB1IP	ENSG00000077420	exon	0	107.07	0	130.005	126.916	67.8952	97.9475	95.2302	33.4511	38.8845	75.2233	0
Y:2961074-2961646	high	+	ZFY	ENSG00000067646	exon	124.483	0	67.1807	0	0	156.232	231.512	0	64.9906	0	76.1407	52.0103
7:33367767-33388144	high	+	BBS9	ENSG00000122507	exon	100.821	89.6715	48.6481	119.927	128.979	73.0055	89.0432	101.136	0	0	7.33886	13.9313
10:15796100-15847943	high	-	FAM188A	ENSG00000148481	exon	0	0	0	0	206.367	0	155.19	211.869	58.3004	35.6441	33.0249	71.5141
12:69589485-69592159	high	+	CCT2	ENSG00000166226	exon	82.3027	74.9493	83.3967	110.857	87.7059	64.2449	67.4184	71.6072	25.8051	45.3652	27.5207	30.6489
Y:19587210-19587507	high	+	TXLNGY	ENSG00000131002	exon	180.037	219.494	155.211	0	0	77.3859	89.0432	0	4.77872	0	24.7687	20.4326
19:18537601-18538433	high	-	FKBP8	ENSG00000105701	exon	27.7772	60.2271	71.8138	104.81	86.674	0	89.0432	145.429	25.8051	58.3267	47.7026	51.0815
22:38498085-38501280	high	-	DDX17	ENSG00000100201	exon	44.2377	48.1817	39.3818	105.818	116.597	62.0547	90.9513	91.5391	49.6987	57.2466	31.1902	31.5777
7:33351219-33388144	high	+	BBS9	ENSG00000122507	exon	122.425	84.3179	48.6481	122.951	114.534	65.705	73.1426	94.492	21.9821	5.40062	4.58679	10.2163
4:105233897-105237351	high	+	TET2	ENSG00000168769	exon	6.1727	20.0757	9.2663	8.06234	17.5412	27.7421	12.0844	9.59685	174.901	155.538	201.819	125.382
4:76134175-76144473	high	-	NUP54	ENSG00000138750	exon	77.1588	64.2422	46.3315	87.6779	33.0187	104.398	80.7749	97.4449	47.7872	37.8044	61.463	29.7202
4:53399730-53428183	high	+	FIP1L1|RP11-231C18.3	ENSG00000145216|ENSG00000282278	exon	115.224	111.086	60.2309	124.966	77.3875	90.5269	43.8856	86.3716	11.4689	28.0832	0	18.5751
X:65075474-65113813	high	.	CC20302_X:65046176-65163942	.	intergenic	116.253	81.6412	90.3464	130.005	106.279	60.5946	90.9513	89.3245	0	2.16025	0	0
18:47865059-47896809	high	-	SMAD2	ENSG00000175387	exon	47.3241	62.9039	32.432	49.3818	68.101	89.7968	82.683	59.7957	55.4332	79.9292	46.7853	92.8755
5:179709873-179720560	high	+	CANX	ENSG00000127022	exon	27.7772	41.4898	25.4823	54.4208	63.9737	66.435	76.3228	36.1727	89.84	91.8106	115.587	78.0154
16:88027483-88038011	high	+	BANP	ENSG00000172530	exon	68.9285	115.101	74.1304	99.7714	44.3688	32.1224	56.606	102.612	36.3183	46.4453	28.4381	62.2266
2:48328561-48346751	high	+	FOXN2	ENSG00000170802	exon	28.8059	69.5958	0	46.3584	101.12	94.1771	98.5836	78.2512	45.8758	59.4068	57.7935	86.3742
15:75859878-75873568	high	+	UBE2Q2	ENSG00000140367	exon	96.7057	131.161	64.8641	99.7714	51.5917	63.5148	59.1501	101.136	9.55745	27.0031	32.1075	29.7202
11:34089395-34092056	high	+	CAPRIN1	ENSG00000135387	exon	59.6695	85.6563	34.7486	112.873	63.9737	102.938	70.5986	63.4868	23.8936	35.6441	44.0332	68.7279
5:21491321-21495182	high	+	GUSBP1	ENSG00000183666	exon	32.9211	127.146	148.261	62.4831	111.438	108.778	35.6173	70.869	3.82298	20.5224	18.3472	26.0051
2:218238664-218245546	high	+	ARPC2	ENSG00000163466	exon	34.9786	48.1817	67.1807	53.413	83.5785	94.1771	64.2383	81.9423	0	135.016	0	103.092
16:1314020-1320517	high	-|+	LA16c-358B7.3|UBE2I	ENSG00000103275|ENSG00000261505	exon	25.7196	61.5655	32.432	294.275	29.9232	51.8339	24.1689	106.304	23.8936	28.0832	39.4464	47.3665
12:64648537-64649552	high	+	RASSF3	ENSG00000153179	intron	120.368	116.439	108.879	173.34	49.528	53.294	45.1576	82.6805	0	3.24037	0	8.35879
2:135631718-135639122	high	+	R3HDM1	ENSG00000048991	exon	104.936	64.2422	32.432	84.6545	147.552	82.4963	93.4954	56.8429	22.9379	14.0416	43.1158	13.9313
12:103263326-103270308	high	-	C12orf42	ENSG00000179088	exon	213.987	139.192	101.929	101.787	116.597	50.3738	13.3565	22.8848	0	0	0	0
4:82878730-82881940	high	-	SEC31A	ENSG00000138674	exon	89.5042	45.5049	37.0652	78.6078	85.6422	106.588	51.5179	62.7486	35.3626	66.9677	66.0498	33.4352
9:125337018-125337591	high	+	GAPVD1	ENSG00000165219	exon	74.0724	97.7017	46.3315	105.818	20.6367	51.8339	89.6792	90.8009	44.92	59.4068	36.6943	39.9365
1:198712953-198728448	high	+	PTPRC	ENSG00000081237	exon	24.6908	0	18.5326	17.1325	159.934	145.281	101.764	33.9581	114.689	0	141.273	0
16:53155926-53157541	high	+	CHD9	ENSG00000177200	exon	126.54	70.9341	81.0801	62.4831	52.6235	0	76.3228	63.4868	66.9021	55.0863	59.6283	40.8652
8:123077111-123105464	high	+	TBC1D31	ENSG00000156787	exon	66.8709	37.4746	0	40.3117	81.5149	91.987	87.7712	143.953	47.7872	63.7273	73.3886	19.5039
12:120557282-120557682	high	+	RNF10	ENSG00000022840	exon	106.994	86.9947	134.361	92.7169	38.1778	24.8219	41.3415	125.497	7.64596	39.9646	18.3472	37.1502
14:91792367-91813825	high	-	TC2N	ENSG00000165929	exon	0	0	0	0	217.717	88.3367	283.666	162.408	0	0	0	0
19:34430576-34438766	high	+	UBA2	ENSG00000126261	exon	102.878	77.626	81.0801	78.6078	44.3688	72.2755	63.6023	112.209	29.6281	32.4037	32.1075	25.0764
6:116698704-116716318	high	+	KPNA5	ENSG00000196911	exon	189.296	144.545	0	0	127.947	59.1345	59.7862	141.738	8.6017	20.5224	0	0
5:112985835-113001674	high	+	DCP2	ENSG00000172795	exon	70.9861	64.2422	55.5978	56.4364	45.4007	37.2328	40.0694	35.4345	81.2383	73.4485	112.835	78.0154
6:75702645-75709630	high	+	SENP6	ENSG00000112701	exon	172.836	129.823	53.2812	134.036	0	0	99.2196	108.518	0	0	0	52.939
3:172112452-172251541	high	+	FNDC3B	ENSG00000075420	exon	0	0	0	0	0	0	0	45.7696	122.335	192.262	182.554	207.112
15:63532647-63574403	high	-|+	USP3|USP3-AS1	ENSG00000140455|ENSG00000259248	exon	127.569	0	0	0	0	39.423	73.7787	90.0627	97.486	49.6857	141.273	130.026
1:113854471-113855049	high	-	PTPN22	ENSG00000134242	exon	96.7057	96.3634	55.5978	103.803	0	0	0	394.209	0	0	0	0
7:27629371-27649633	high	-	HIBADH	ENSG00000106049	exon	94.6481	44.1665	62.5475	85.6623	115.565	98.5575	80.7749	125.497	18.1592	11.8814	9.17358	0
13:28174272-28197346	high	+	PAN3	ENSG00000152520	exon	167.692	140.53	81.0801	157.216	40.2415	0	40.7055	59.0575	28.6723	0	20.1819	11.1451
7:90726567-90747775	high	+	CDK14	ENSG00000058091	exon	200.613	236.893	138.994	155.2	0	0	0	0.738219	0	14.0416	0	0
18:21765772-21791557	high	+	MIB1	ENSG00000101752	exon	0	0	0	78.6078	0	0	93.4954	90.8009	148.14	89.6503	113.752	131.883
15:65729072-65756472	high	-|+	DENND4A|RAB11A	ENSG00000103769|ENSG00000174485	exon	121.396	86.9947	32.432	148.145	52.6235	34.3126	33.7092	55.3664	30.5838	33.4839	58.7109	58.5116
17:12054889-12095694	high	+	MAP2K4	ENSG00000065559	exon	86.4178	78.9644	83.3967	97.7558	49.528	38.6929	62.3303	152.073	13.3804	30.2435	31.1902	22.2901
17:62029541-62035608	high	-	MED13	ENSG00000108510	exon	86.4178	103.055	101.929	124.966	67.0692	43.0733	48.3377	86.3716	33.4511	15.1217	35.777	0
20:35729312-35732135	high	-	RBM39	ENSG00000131051	exon	88.4754	81.6412	60.2309	137.06	34.0505	52.564	60.4222	102.612	33.4511	37.8044	32.1075	25.0764
15:62033441-62044255	high	-	VPS13C	ENSG00000129003	exon	95.6769	82.9796	78.7635	104.81	68.101	36.5028	52.1539	67.9161	38.2298	47.5255	44.9505	27.8626
X:1285778-1290509	high	+	CSF2RA	ENSG00000198223	exon	0	0	0	3.02338	0	0	0	0	215.998	144.737	235.761	145.815
18:54271360-54284013	high	+	POLI	ENSG00000101751	exon	112.137	73.6109	0	76.5922	116.597	45.9935	63.6023	73.8219	32.4953	57.2466	53.2068	39.9365
8:140864312-140890769	high	-	PTK2	ENSG00000169398	exon	91.5618	139.192	129.728	143.106	100.088	43.8033	41.9775	25.0994	7.64596	10.8012	4.58679	7.43004
4:55411614-55417985	high	+	TMEM165	ENSG00000134851	exon	51.4392	64.2422	50.9646	37.2883	25.7958	19.7115	23.5329	55.3664	125.203	92.8907	111.918	86.3742
1:111147642-111161296	high	+	CEPT1	ENSG00000134255	exon	100.821	76.2877	99.6127	74.5766	98.0242	33.5825	68.6905	45.7696	25.8051	49.6857	29.3555	41.794
X:135545423-135549805	high	+	INTS6L	ENSG00000165359	exon	87.4466	33.4595	39.3818	65.5065	150.648	0	155.19	55.3664	47.7872	64.8075	43.1158	0
15:65729072-65738875	high	-|+	DENND4A|RAB11A	ENSG00000103769|ENSG00000174485	exon	96.7057	88.3331	64.8641	125.974	65.0055	18.2514	45.1576	71.6072	30.5838	44.2851	52.2894	39.0077
15:63553715-63574403	high	-|+	USP3|USP3-AS1	ENSG00000140455|ENSG00000259248	exon	51.4392	0	23.1657	39.3039	58.8145	54.0241	50.8818	64.225	92.7072	95.0509	92.6531	118.881
11:34090179-34092056	high	+	CAPRIN1	ENSG00000135387	exon	90.533	80.3028	41.6983	109.849	63.9737	78.1159	57.8781	68.6544	19.1149	42.1249	34.8596	53.8678
14:32090502-32094386	high	+	ARHGAP5	ENSG00000100852	exon	53.4968	95.025	69.4972	85.6623	106.279	77.3859	92.2233	94.492	19.1149	17.282	19.2645	11.1451
11:14771937-14789242	high	+	PDE3B	ENSG00000152270	exon	10.2878	25.4292	11.5829	9.07013	117.629	146.741	164.094	163.885	31.5396	22.6826	14.6777	23.2189
1:66958059-66963160	high	+	MIER1	ENSG00000198160	exon	40.1226	50.8584	9.2663	69.5377	89.7695	62.0547	117.028	111.471	47.7872	39.9646	62.3803	39.0077
X:101035613-101042312	high	-	TRMT2B	ENSG00000188917	exon	202.67	131.161	83.3967	150.161	0	0	60.4222	89.3245	0	8.641	12.843	0
8:47394978-47407961	high	+	SPIDR	ENSG00000164808	exon	140.943	116.439	99.6127	171.325	25.7958	0	57.2421	79.7276	7.64596	31.3236	3.66943	4.64377
8:18011237-18011827	high	+	PCM1	ENSG00000078674	exon	101.85	73.6109	62.5475	97.7558	75.3239	62.7848	131.021	71.6072	21.0264	6.48075	21.0992	13.0026
1:42265115-42311110	high	-	FOXJ3	ENSG00000198815	exon	66.8709	65.5806	37.0652	102.795	80.483	71.5454	103.036	120.33	42.0528	0	20.1819	27.8626
5:50778069-50797233	high	+	PARP8	ENSG00000151883	exon	23.662	16.0606	50.9646	23.1792	84.6104	100.018	124.661	118.853	46.8315	46.4453	61.463	40.8652
10:110881233-110890670	high	+	PDCD4	ENSG00000150593	exon	51.4392	54.8736	37.0652	77.6	146.52	85.4165	113.848	88.5863	40.1413	0	0	41.794
14:50150008-50150230	high	-	SOS2	ENSG00000100485	exon	134.771	108.409	129.728	127.99	21.6685	46.7235	42.6135	72.3455	0	22.6826	30.2728	0
4:177351380-177353728	high	-|+	NEIL3|RP11-376O6.2	ENSG00000109674|ENSG00000249084	exon	0	0	0	0	0	0	12.0844	8.12041	184.459	196.583	153.199	182.036
3:121635735-121637256	high	-	HCLS1	ENSG00000180353	exon	47.3241	53.5352	303.471	72.561	0	58.4044	25.4409	80.4659	40.1413	0	55.0415	0
8:123077111-123109620	high	+	TBC1D31	ENSG00000156787	exon	66.8709	41.4898	11.5829	38.2961	78.4194	84.6864	85.2271	146.167	38.2298	47.5255	64.2151	33.4352
12:32581960-32611283	high	+	FGD4	ENSG00000139132	exon	0	0	0	0	0	0	0	1.47644	172.034	275.432	161.455	125.382
14:39276934-39279537	high	+	CTAGE5|RP11-407N17.3	ENSG00000150527|ENSG00000258941	exon	120.368	127.146	101.929	110.857	35.0823	24.0918	42.6135	111.471	21.9821	20.5224	11.0083	6.50128
3:183643480-183665039	high	+	KLHL24	ENSG00000114796	exon	46.2953	45.5049	39.3818	233.808	0	0	71.2346	124.021	52.566	59.4068	27.5207	33.4352
19:29971193-29986417	high	+	URI1	ENSG00000105176	exon	108.022	128.484	81.0801	74.5766	40.2415	39.423	49.6098	205.963	0	5.40062	0	0
12:69589485-69593613	high	+	CCT2	ENSG00000166226	exon	78.1876	70.9341	74.1304	105.818	81.5149	59.8645	66.1464	73.0837	25.8051	43.205	27.5207	26.0051
5:179705679-179709059	high	+	CANX	ENSG00000127022	exon	0	46.8433	0	0	75.3239	0	90.9513	62.0104	99.3975	108.012	130.265	117.952
3:31576396-31600459	high	+	STT3B	ENSG00000163527	exon	51.4392	46.8433	97.2961	52.4052	39.2097	88.3367	114.484	126.235	29.6281	0	46.7853	38.0789
1:155415744-155459898	high	-	ASH1L	ENSG00000116539	exon	0	0	55.5978	140.083	105.247	0	74.4147	73.0837	68.8136	95.0509	26.6034	91.018
12:94169153-94186473	high	-|+	PLXNC1|RP11-74K11.2	ENSG00000136040|ENSG00000258035	exon	83.3315	235.555	41.6983	168.301	20.6367	2.92022	15.2646	45.7696	25.8051	24.8429	51.372	13.0026
X:1593444-1595532	high	+	AKAP17A	ENSG00000197976	exon	21.6045	20.0757	67.1807	188.457	37.146	56.2143	43.8856	118.853	40.1413	50.7658	45.8679	38.0789
1:30737604-30741716	high	-	LAPTM5	ENSG00000162511	exon	27.7772	40.1514	9.2663	29.226	69.1329	0	0	7.38219	0	170.66	225.67	148.601
21:37420299-37421866	high	+	DYRK1A	ENSG00000157540	exon	108.022	124.469	92.663	119.927	22.7003	23.3618	34.9813	146.167	12.4247	17.282	24.7687	0
22:45178238-45178900	high	+	NUP50	ENSG00000093000	exon	59.6695	34.7979	55.5978	53.413	101.12	52.564	111.94	45.7696	54.4775	65.8876	33.9422	56.654
7:90747681-90899353	high	+	CDK14	ENSG00000058091	exon	109.051	269.014	101.929	244.894	0	0	0	0	0	0	0	0
11:73707420-73720899	high	-	RAB6A	ENSG00000175582	exon	113.166	112.424	94.9796	115.896	36.1142	8.03061	44.5216	149.858	18.1592	27.0031	4.58679	0
10:7283904-7285954	high	-	SFMBT2	ENSG00000198879	exon	21.6045	0	30.1155	36.2805	174.38	73.7356	127.841	240.659	0	0	0	19.5039
4:177339783-177353728	high	-|+	NEIL3|RP11-376O6.2	ENSG00000109674|ENSG00000249084	exon	0	0	0	0	5.15917	0	0	11.0733	184.459	223.586	140.356	158.817
15:90486954-90492711	high	+	IQGAP1	ENSG00000140575	exon	32.9211	60.2271	32.432	35.2727	68.101	114.619	41.3415	18.4555	67.8579	65.8876	104.579	79.8729
1:180984677-180993425	high	-	STX6	ENSG00000135823	exon	86.4178	89.6715	46.3315	83.6468	44.3688	51.8339	64.2383	88.5863	36.3183	42.1249	53.2068	34.3639
10:26503197-26513660	high	+	APBB1IP	ENSG00000077420	exon	90.533	73.6109	0	96.7481	73.2602	56.2143	79.5029	84.157	36.3183	45.3652	53.2068	31.5777
12:100282943-100298175	high	+	SCYL2	ENSG00000136021	exon	78.1876	64.2422	53.2812	55.4286	51.5917	67.8952	55.97	66.4397	57.3447	57.2466	46.7853	65.9416
13:28174272-28220378	high	+	PAN3	ENSG00000152520	exon	188.267	160.606	0	113.881	38.1778	0	35.6173	76.7748	26.7609	37.8044	27.5207	14.8601
2:32098796-32116212	high	+	SPAST	ENSG00000021574	exon	87.4466	89.6715	53.2812	96.7481	47.4644	61.3247	62.3303	42.8167	40.1413	61.5671	52.2894	24.1476
1:36361221-36362656	high	-	STK40	ENSG00000196182	exon	114.195	136.515	104.246	156.208	21.6685	43.8033	36.8893	81.9423	7.64596	0	6.42151	9.28755
15:63696124-63716473	high	-|+	HERC1|RP11-317G6.1	ENSG00000103657|ENSG00000259589	exon	49.3816	77.626	41.6983	105.818	56.7509	121.919	69.3265	78.9894	21.0264	46.4453	29.3555	20.4326
19:12928342-12928847	high	-	FARSA	ENSG00000179115	exon	100.821	81.6412	90.3464	118.919	21.6685	26.282	45.7937	147.644	21.9821	18.3621	22.0166	23.2189
1:1815756-1839238	high	-	GNB1	ENSG00000078369	exon	61.727	77.626	99.6127	88.6857	39.2097	57.6744	63.6023	55.3664	0	79.9292	44.0332	51.0815
12:70278132-70311017	high	+	CNOT2	ENSG00000111596	exon	73.0436	54.8736	34.7486	82.639	50.5599	54.7542	97.9475	133.618	39.1855	25.923	27.5207	43.6515
8:141253989-141254629	high	-|+	RP11-10J21.3|SLC45A4	ENSG00000022567|ENSG00000254019	exon	21.6045	33.4595	34.7486	11.0857	107.311	118.999	115.12	93.7538	59.2562	58.3267	32.1075	32.5064
16:16007816-16016621	high	+	ABCC1	ENSG00000103222	exon	79.2163	175.328	169.11	211.636	23.7322	0	6.99625	39.1256	4.77872	4.3205	2.75207	0.928755
21:39209995-39212707	high	-	BRWD1	ENSG00000185658	exon	171.807	86.9947	0	95.7403	78.4194	137.25	89.6792	56.1046	0	0	0	0
3:3167634-3175269	high	-	CRBN	ENSG00000113851	exon	15.4318	34.7979	27.7989	61.4753	170.253	60.5946	127.205	58.3193	28.6723	31.3236	50.4547	46.4377
4:139125164-139139497	high	-	ELF2	ENSG00000109381	exon	51.4392	44.1665	20.8492	27.2104	15.4775	27.7421	39.4334	38.3874	108.955	129.615	119.257	89.1605
4:39737420-39745810	high	+	UBE2K	ENSG00000078140	exon	104.936	112.424	208.492	151.169	0	0	0	134.356	0	0	0	0
11:47358844-47360040	high	-	SPI1	ENSG00000066336	exon	20.5757	33.4595	37.0652	30.2338	0	0	0	0	126.158	160.939	150.447	152.316
18:76849526-76881512	high	+	ZNF236	ENSG00000130856	exon	148.145	112.424	46.3315	168.301	0	0	25.4409	121.068	21.9821	30.2435	20.1819	16.7176
15:75868951-75873568	high	+	UBE2Q2	ENSG00000140367	exon	94.6481	145.883	0	90.7013	58.8145	64.9749	64.2383	115.9	0	41.0447	0	33.4352
4:39737420-39777810	high	+	UBE2K	ENSG00000078140	exon	97.7345	116.439	94.9796	116.904	60.8782	51.8339	36.8893	104.089	0	20.5224	8.25622	0
5:134741063-134744052	high	+	CAMLG	ENSG00000164615	exon	80.2451	49.5201	57.9144	96.7481	65.0055	122.649	80.1389	67.1779	15.2919	31.3236	21.0992	21.3614
16:24032136-24035547	high	+	PRKCB	ENSG00000166501	exon	122.425	93.6866	127.412	197.527	21.6685	57.6744	30.5291	56.8429	0	0	0	0
10:110881233-110887886	high	+	PDCD4	ENSG00000150593	exon	54.5255	46.8433	46.3315	68.5299	118.661	99.2875	105.58	77.513	36.3183	15.1217	0	39.0077
11:108327645-108332037	high	-|+	ATM|C11orf65	ENSG00000149311|ENSG00000166323	exon	74.0724	65.5806	16.216	65.5065	130.011	86.1465	126.569	87.1098	16.2477	10.8012	19.2645	9.28755
10:7243558-7285954	high	-	SFMBT2	ENSG00000198879	exon	39.0938	21.4141	30.1155	24.187	137.234	70.8154	128.477	217.775	7.64596	14.0416	15.5951	0
16:30481439-30484263	high	-|+	ITGAL|RP11-297C4.2	ENSG00000005844|ENSG00000261346	exon	52.468	0	0	0	28.8913	43.8033	90.9513	448.837	13.3804	0	0	27.8626
1:88740988-88771879	high	+	PKN2	ENSG00000065243	exon	103.907	69.5958	25.4823	116.904	70.1647	0	45.7937	76.7748	68.8136	0	68.8018	56.654
3:170113360-170136665	high	-	PHC3	ENSG00000173889	exon	51.4392	45.5049	90.3464	68.5299	146.52	0	152.646	0	58.3004	29.1634	22.9339	37.1502
5:134158455-134174022	high	-	CTD-2410N18.5|SKP1	ENSG00000113558|ENSG00000272772	exon	65.8422	60.2271	0	136.052	101.12	102.938	120.844	71.6072	0	20.5224	0	23.2189
1:155670320-155675096	high	-	YY1AP1	ENSG00000163374	exon	0	128.484	0	143.106	98.0242	124.839	76.9588	129.927	0	0	0	0
18:21765772-21798228	high	+	MIB1	ENSG00000101752	exon	123.454	108.409	0	0	0	0	0	0	107.043	145.817	120.174	95.6617
2:238182065-238185287	high	-	ILKAP	ENSG00000132323	exon	60.6982	88.3331	55.5978	79.6156	87.7059	38.6929	80.1389	92.2774	21.0264	36.7242	28.4381	30.6489
6:158312051-158314268	high	+	TULP4	ENSG00000130338	exon	26.7484	69.5958	94.9796	92.7169	52.6235	93.4471	93.4954	102.612	21.9821	17.282	25.686	7.43004
7:105073619-105074815	high	+	KMT2E	ENSG00000005483	exon	102.878	124.469	122.778	108.842	0	0	131.657	107.78	0	0	0	0
1:211353239-211354467	high	+	TRAF5	ENSG00000082512	exon	105.965	136.515	132.045	160.239	30.955	6.5705	11.4484	114.424	0	0	0	0
1:111147642-111148053	high	+	CEPT1	ENSG00000134255	exon	93.6193	77.626	104.246	75.5844	99.056	0	77.5948	46.5078	26.7609	58.3267	0	38.0789
17:4282798-4296814	high	-	UBE2G1	ENSG00000132388	exon	119.339	116.439	62.5475	121.943	28.8913	27.7421	57.8781	67.9161	20.0706	29.1634	17.4298	27.8626
11:128758115-128772985	high	+	FLI1	ENSG00000151702	exon	39.0938	46.8433	37.0652	58.452	43.337	83.2263	45.7937	65.7015	47.7872	83.1696	48.62	97.5193
8:108449823-108450492	high	+	EMC2	ENSG00000104412	exon	75.1012	76.2877	111.196	125.974	65.0055	0	61.6942	122.544	0	43.205	15.5951	0
15:68141946-68146700	high	+	PIAS1	ENSG00000033800	exon	80.2451	54.8736	37.0652	76.5922	45.4007	63.5148	68.0545	72.3455	66.9021	50.7658	80.7275	0
4:128074460-128077962	high	+	LARP1B	ENSG00000138709	exon	97.7345	82.9796	69.4972	79.6156	35.0823	42.3432	69.9625	94.492	26.7609	45.3652	40.3637	12.0738
11:47358844-47375729	high	-	SPI1	ENSG00000066336	exon	20.5757	33.4595	6.94972	29.226	0	0	0	0	129.026	164.179	160.538	152.316
X:118654602-118654961	high	+	DOCK11	ENSG00000147251	exon	98.7632	136.515	69.4972	156.208	46.4325	12.4109	33.0732	105.565	12.4247	8.641	16.5124	0
10:32451592-32481782	high	+	CCDC7	ENSG00000216937	exon	69.9573	74.9493	57.9144	79.6156	85.6422	13.141	89.0432	114.424	39.1855	38.8845	22.0166	11.1451
5:79617530-79620083	high	+	PAPD4	ENSG00000164329	exon	150.202	218.156	71.8138	83.6468	61.91	0	64.2383	0	29.6281	0	0	15.7888
17:59353215-59353526	high	+	YPEL2	ENSG00000175155	exon	102.878	86.9947	67.1807	85.6623	40.2415	33.5825	51.5179	100.398	25.8051	38.8845	25.686	36.2214
11:74810184-74817714	high	-|+	RNF169|XRRA1	ENSG00000166435|ENSG00000166439	exon	29.8347	335.933	62.5475	76.5922	0	102.208	0	64.9633	0	22.6826	0	0
3:172226871-172251541	high	+	FNDC3B	ENSG00000075420	exon	0	0	0	0	0	0	0	35.4345	123.291	149.057	184.389	202.469
2:168161787-168182090	high	-	STK39	ENSG00000198648	exon	44.2377	64.2422	71.8138	52.4052	52.6235	121.189	52.7899	117.377	13.3804	27.0031	44.9505	32.5064
11:108330214-108332037	high	-|+	ATM|C11orf65	ENSG00000149311|ENSG00000166323	exon	90.533	45.5049	23.1657	75.5844	145.489	81.0361	132.293	84.8952	15.2919	0	0	0
7:39987599-40002031	high	+	CDK13	ENSG00000065883	exon	80.2451	85.6563	67.1807	75.5844	59.8464	28.4722	56.606	53.1518	31.5396	51.846	46.7853	56.654
2:201145378-201149835	high	-|+	CFLAR|CFLAR-AS1	ENSG00000003402|ENSG00000226312	exon	25.7196	45.5049	23.1657	49.3818	153.743	91.2569	90.3153	76.0365	33.4511	51.846	22.0166	29.7202
X:10063445-10098579	high	+	WWC3	ENSG00000047644	exon	159.461	156.59	111.196	118.919	19.6048	0	13.9925	42.0785	16.2477	21.6025	7.33886	25.0764
4:1225360-1241519	high	-	CTBP1	ENSG00000159692	exon	58.6407	62.9039	62.5475	77.6	23.7322	81.7662	57.2421	96.7067	15.2919	47.5255	46.7853	61.2978
3:195688533-195689438	high	+	LINC00969	ENSG00000242086	exon	82.3027	58.8887	37.0652	127.99	35.0823	40.153	96.0395	147.644	13.3804	16.2019	11.9257	25.0764
12:9680923-9694969	high	+	CLEC2D	ENSG00000069493	exon	59.6695	84.3179	18.5326	100.779	98.0242	68.6252	159.006	74.5601	6.69021	5.40062	3.66943	12.0738
17:62033787-62035608	high	-	MED13	ENSG00000108510	exon	87.4466	93.6866	88.0298	96.7481	66.0374	26.282	55.334	68.6544	32.4953	24.8429	27.5207	24.1476
3:142093061-142101841	high	-	TFDP2	ENSG00000114126	exon	143.001	85.6563	57.9144	148.145	37.146	31.3924	23.5329	111.471	17.2034	8.641	8.25622	16.7176
1:35358925-35370627	high	-|+	ZMYM4|ZMYM4-AS1	ENSG00000146463|ENSG00000227409	exon	0	0	0	80.6234	143.425	96.3673	159.006	126.974	43.0085	0	0	39.0077
4:139137630-139139497	high	-	ELF2	ENSG00000109381	exon	46.2953	32.1211	34.7486	7.05455	14.4457	0	41.9775	31.7434	122.335	133.935	99.0747	124.453
21:29326059-29329693	high	+	BACH1	ENSG00000156273	exon	0	21.4141	41.6983	81.6312	0	40.8831	22.8968	22.8848	123.291	92.8907	122.009	117.952
9:33960826-33989126	high	-	UBAP2	ENSG00000137073	exon	31.8923	56.212	0	86.6701	145.489	73.7356	117.028	95.2302	22.9379	58.3267	0	0
14:50150008-50153173	high	-	SOS2	ENSG00000100485	exon	119.339	105.732	118.145	114.888	20.6367	65.705	34.3452	62.7486	0	22.6826	22.9339	0
8:116655856-116658980	high	-	EIF3H	ENSG00000147677	exon	28.8059	33.4595	4.63315	18.1403	112.47	118.999	71.2346	22.1466	57.3447	71.2882	77.9754	70.5854
8:22474954-22475624	high	+	PPP3CC	ENSG00000120910	exon	72.0149	85.6563	39.3818	92.7169	38.1778	86.1465	64.2383	191.937	7.64596	5.40062	3.66943	0
7:66993217-66994341	high	-	SBDS	ENSG00000126524	exon	51.4392	68.2574	78.7635	78.6078	75.3239	78.846	86.4991	81.2041	26.7609	24.8429	0	36.2214
11:108329021-108332037	high	-|+	ATM|C11orf65	ENSG00000149311|ENSG00000166323	exon	73.0436	69.5958	0	59.4597	155.807	80.3061	130.385	86.3716	14.3362	0	17.4298	0
1:111147642-111174963	high	+	CEPT1	ENSG00000134255	exon	91.5618	72.2725	97.2961	71.5532	89.7695	24.8219	62.9663	41.3403	21.9821	47.5255	23.8513	40.8652
16:58559804-58560362	high	-	CNOT1|SNORA50A	ENSG00000125107|ENSG00000206952|ENSG00000281910	exon	70.9861	76.2877	57.9144	108.842	42.3052	40.8831	59.7862	216.298	2.86723	8.641	0	0
8:55941855-55953984	high	+	LYN	ENSG00000254087	exon	100.821	107.07	81.0801	117.912	0	0	0	4.42931	57.3447	74.5286	71.5539	69.6566
8:132713995-132757294	high	-	TMEM71	ENSG00000165071	exon	0	0	0	0	120.725	140.171	92.2233	64.225	54.4775	61.5671	81.6449	68.7279
6:145864388-145894977	high	-|+	RP11-545I5.3|SHPRH	ENSG00000146414|ENSG00000235652	exon	50.4104	93.6866	88.0298	102.795	82.5467	62.0547	94.7674	71.6072	21.0264	9.72112	6.42151	0
7:24620052-24650712	high	+	MPP6	ENSG00000105926	exon	94.6481	97.7017	76.447	161.247	105.247	0	72.5066	33.9581	8.6017	12.9615	18.3472	0
2:226906793-226914351	high	+	RHBDD1	ENSG00000144468	exon	118.31	117.777	74.1304	104.81	0	26.282	75.6867	59.0575	19.1149	15.1217	37.6117	33.4352
1:77711747-77715868	high	-	USP33	ENSG00000077254	exon	81.2739	89.6715	78.7635	77.6	56.7509	36.5028	77.5948	76.0365	22.9379	38.8845	22.9339	22.2901
8:108449823-108455930	high	+	EMC2	ENSG00000104412	exon	80.2451	61.5655	97.2961	110.857	55.719	44.5334	52.7899	115.162	14.3362	35.6441	12.843	0
15:92924321-92956649	high	+	CHD2|RP11-437B10.1	ENSG00000173575|ENSG00000279765	exon	84.3603	0	0	104.81	121.756	0	103.672	76.7748	60.2119	51.846	40.3637	37.1502
8:140818277-140890769	high	-	PTK2	ENSG00000169398	exon	94.6481	141.868	134.361	126.982	90.8014	0	36.2533	28.7905	8.6017	6.48075	1.83472	10.2163
4:128074460-128082305	high	+	LARP1B	ENSG00000138709	exon	99.792	84.3179	69.4972	74.5766	51.5917	40.153	58.5141	92.2774	32.4953	38.8845	24.7687	13.9313
X:118542725-118561517	high	+	DOCK11	ENSG00000147251	exon	92.5905	0	55.5978	83.6468	84.6104	117.539	143.741	88.5863	0	14.0416	0	0
17:19958014-19958571	high	-	AKAP10	ENSG00000108599	exon	52.468	64.2422	41.6983	73.5688	103.183	70.0853	46.4297	66.4397	42.0528	46.4453	55.9588	17.6463
6:18256361-18258405	high	-	DEK	ENSG00000124795	exon	66.8709	30.7827	64.8641	41.3195	84.6104	69.3553	42.6135	73.8219	0	77.769	55.9588	71.5141
6:137871213-137871522	high	+	TNFAIP3	ENSG00000118503	exon	16.4605	5.35352	0	47.3662	161.998	168.643	119.572	112.209	0	47.5255	0	0
15:90439332-90456315	high	+	IQGAP1	ENSG00000140575	exon	30.8635	76.2877	0	43.3351	0	49.6438	0	45.7696	92.7072	135.016	130.265	75.2291
5:179707132-179710065	high	+	CANX	ENSG00000127022	exon	40.1226	0	32.432	66.5143	80.483	85.4165	75.6867	22.1466	80.2826	77.769	116.504	0
3:56563684-56567053	high	+	CCDC66	ENSG00000180376	exon	130.656	70.9341	0	88.6857	62.9419	49.6438	44.5216	188.984	11.4689	7.56087	15.5951	5.57253
1:8495063-8557523	high	-	RERE	ENSG00000142599	exon	193.411	129.823	125.095	148.145	15.4775	10.2208	0	49.4607	0	4.3205	0	0
2:239990074-240014860	high	-	NDUFA10	ENSG00000130414	exon	104.936	0	55.5978	67.5221	48.4962	71.5454	75.0507	103.351	45.8758	30.2435	29.3555	42.7227
6:36524341-36540207	high	-	STK38	ENSG00000112079	exon	56.5831	50.8584	32.432	58.452	99.056	46.7235	82.047	164.623	0	29.1634	14.6777	39.9365
18:79695225-79718016	high	+	CTDP1	ENSG00000060069	exon	13.3742	0	0	123.958	28.8913	20.4416	55.97	377.23	47.7872	0	6.42151	0
20:36904157-36912552	high	-	SAMHD1	ENSG00000101347	exon	16.4605	12.0454	0	0	0	73.0055	88.4072	59.0575	101.309	81.0093	167.876	74.3004
1:70292388-70315566	high	-	ANKRD13C	ENSG00000118454	exon	56.5831	42.8282	55.5978	56.4364	73.2602	42.3432	148.193	83.4187	39.1855	20.5224	26.6034	27.8626
4:87178477-87195690	high	-	KLHL8	ENSG00000145332	exon	0	97.7017	0	0	89.7695	0	61.0582	104.827	71.6809	77.769	88.0664	81.7304
12:103267853-103269853	high	-	C12orf42	ENSG00000179088	exon	213.987	155.252	97.2961	84.6545	53.6554	67.1651	0	0	0	0	0	0
15:63712775-63716473	high	-|+	HERC1|RP11-317G6.1	ENSG00000103657|ENSG00000259589	exon	56.5831	92.3482	0	108.842	60.8782	81.7662	84.5911	83.4187	0	49.6857	27.5207	26.0051
12:103263326-103269853	high	-	C12orf42	ENSG00000179088	exon	198.555	202.095	106.562	94.7325	62.9419	0	0	5.16753	0	0	0	0
8:123077111-123084340	high	+	TBC1D31	ENSG00000156787	exon	64.8134	40.1514	0	29.226	88.7377	89.7968	85.8631	138.785	25.8051	49.6857	56.8762	0
11:108299714-108304852	high	+	ATM	ENSG00000149311	exon	45.2665	61.5655	39.3818	60.4675	127.947	111.698	126.569	82.6805	0	0	12.843	0
16:27346467-27352696	high	+	IL4R	ENSG00000077238	exon	183.124	108.409	261.773	63.4909	28.8913	8.03061	0	14.0262	0	0	0	0
1:172555869-172570730	high	+	SUCO	ENSG00000094975	exon	72.0149	65.5806	32.432	63.4909	72.2284	0	94.1314	54.6282	34.4068	55.0863	64.2151	58.5116
3:119503532-119517315	high	+	TIMMDC1	ENSG00000113845	exon	67.8997	72.2725	30.1155	75.5844	78.4194	47.4536	89.0432	121.806	24.8494	0	22.0166	37.1502
9:83659780-83686155	high	-	UBQLN1	ENSG00000135018	exon	58.6407	54.8736	39.3818	64.4987	25.7958	0	38.7974	128.45	61.1677	54.0062	72.4713	67.7991
15:85113873-85115487	high	+	PDE8A	ENSG00000073417	exon	93.6193	61.5655	50.9646	54.4208	96.9924	70.8154	87.7712	43.5549	37.274	33.4839	29.3555	5.57253
6:144487548-144493456	high	+	UTRN	ENSG00000152818	exon	63.7846	32.1211	85.7133	48.374	73.2602	102.208	82.047	68.6544	28.6723	32.4037	18.3472	29.7202
10:32471064-32474023	high	+	CCDC7	ENSG00000216937	exon	86.4178	92.3482	57.9144	109.849	101.12	0	37.5254	180.125	0	0	0	0
15:44615363-44620403	high	-	SPG11	ENSG00000104133	exon	79.2163	95.025	92.663	140.083	39.2097	38.6929	61.6942	39.1256	29.6281	32.4037	17.4298	0
16:11846501-11850418	high	-	RSL1D1	ENSG00000171490	exon	87.4466	104.394	55.5978	137.06	82.5467	0	0	42.8167	55.4332	54.0062	0	45.509
1:114733732-114738072	high	-	CSDE1	ENSG00000009307	exon	30.8635	13.3838	0	19.1481	108.343	85.4165	87.1351	32.4816	81.2383	0	118.339	88.2317
9:85606042-85633374	high	-	AGTPBP1	ENSG00000135049	exon	0	0	0	0	0	0	99.2196	143.214	206.441	66.9677	77.0581	71.5141
19:21033456-21034184	high	+	ZNF430	ENSG00000118620	exon	83.3315	96.3634	76.447	128.997	35.0823	15.3312	55.97	121.068	15.2919	11.8814	11.9257	12.0738
19:47264603-47264946	high	+	CCDC9	ENSG00000105321	exon	85.389	81.6412	127.412	148.145	38.1778	48.1837	25.4409	93.0156	0	4.3205	0	11.1451
4:73078642-73092300	high	-	ANKRD17	ENSG00000132466	exon	32.9211	65.5806	0	72.561	160.966	77.3859	125.297	33.2199	38.2298	56.1665	0	0
5:143054439-143057747	high	+	ARHGAP26	ENSG00000145819	exon	20.5757	40.1514	16.216	0	19.6048	43.0733	31.8011	140.262	65.9464	86.41	79.8101	117.023
1:21715389-21721764	high	-	USP48	ENSG00000090686	exon	83.3315	88.3331	88.0298	82.639	41.2733	37.2328	57.8781	87.1098	12.4247	39.9646	27.5207	14.8601
2:68490190-68515736	high	+	APLF	ENSG00000169621	exon	65.8422	44.1665	67.1807	46.3584	98.0242	53.294	102.4	75.2983	34.4068	18.3621	55.0415	0
10:124940374-124943307	high	+	RP11-298J20.4|ZRANB1	ENSG00000019995|ENSG00000249456	exon	56.5831	93.6866	81.0801	166.286	34.0505	39.423	0	114.424	20.0706	0	44.0332	10.2163
6:75621532-75634811	high	+	SENP6	ENSG00000112701	exon	115.224	72.2725	85.7133	99.7714	45.4007	39.423	51.5179	70.1308	28.6723	18.3621	15.5951	17.6463
2:175111568-175121540	high	-	ATF2	ENSG00000115966	exon	49.3816	60.2271	48.6481	67.5221	73.2602	102.938	75.6867	39.8638	27.7166	32.4037	33.9422	47.3665
17:45475100-45475726	high	-	PLEKHM1	ENSG00000225190	exon	43.2089	58.8887	25.4823	55.4286	24.764	13.8711	76.9588	47.246	52.566	100.452	78.8928	80.8017
12:47104113-47108164	high	+	PCED1B	ENSG00000179715	exon	93.6193	85.6563	67.1807	141.091	29.9232	27.7421	41.3415	166.099	0	0	3.66943	1.85751
22:49797805-49804360	high	-	BRD1	ENSG00000100425	exon	8.23027	12.0454	0	178.379	18.573	10.2208	16.5366	374.277	6.69021	18.3621	0	14.8601
3:125313308-125313656	high	-	ZNF148	ENSG00000163848	exon	76.13	53.5352	85.7133	137.06	122.788	0	0	101.136	27.7166	30.2435	22.9339	0
10:43154897-43158931	high	+	CSGALNACT2	ENSG00000169826	exon	11.3166	13.3838	13.8994	37.2883	51.5917	102.938	33.0732	67.9161	85.0613	88.5702	86.2316	65.9416
20:44972078-44995257	high	+	STK4	ENSG00000101109	exon	23.662	14.7222	20.8492	17.1325	164.062	118.269	162.186	59.7957	41.097	0	0	35.2927
10:17704431-17705741	high	+	STAM	ENSG00000136738	exon	114.195	77.626	81.0801	80.6234	53.6554	81.7662	35.6173	95.2302	12.4247	10.8012	0	13.9313
X:53403566-53403893	high	-	SMC1A	ENSG00000072501	exon	144.03	78.9644	101.929	176.364	22.7003	13.141	12.0844	66.4397	0	18.3621	11.9257	10.2163
18:57731414-57732023	high	-|+	ATP8B1|RP11-35G9.5	ENSG00000081923|ENSG00000267787	exon	125.512	123.131	115.829	126.982	37.146	38.6929	23.5329	20.6701	15.2919	14.0416	10.0909	4.64377
12:103263326-103277210	high	-	C12orf42	ENSG00000179088	exon	241.764	163.282	113.512	78.6078	29.9232	0	20.9888	6.64397	0	0	0	0
13:49167244-49175541	high	+	FNDC3A	ENSG00000102531	exon	74.0724	61.5655	41.6983	70.5455	59.8464	54.0241	104.308	51.6753	31.5396	31.3236	47.7026	26.0051
8:61680968-61684188	high	-	AC090094.1|ASPH	ENSG00000198363|ENSG00000283485	exon	79.2163	72.2725	94.9796	123.958	39.2097	57.6744	27.349	42.0785	17.2034	46.4453	20.1819	33.4352
3:155829688-155842619	high	-	SLC33A1	ENSG00000169359	exon	129.627	74.9493	108.879	84.6545	31.9868	0	69.3265	84.157	12.4247	29.1634	18.3472	10.2163
11:47358844-47375732	high	-	SPI1	ENSG00000066336	exon	0	33.4595	37.0652	29.226	0	0	0	0	120.424	143.657	154.116	135.598
3:197814908-197820430	high	+	LRCH3	ENSG00000186001	exon	131.684	121.793	62.5475	97.7558	44.3688	32.1224	28.621	71.6072	9.55745	6.48075	32.1075	14.8601
22:45689712-45740538	high	+	ATXN10	ENSG00000130638	exon	99.792	46.8433	0	82.639	41.2733	0	129.113	66.4397	25.8051	50.7658	50.4547	60.3691
5:154033791-154034946	high	-	FAM114A2	ENSG00000055147	exon	0	0	0	195.512	44.3688	63.5148	151.373	198.581	0	0	0	0
22:38495796-38501280	high	-	DDX17	ENSG00000100201	exon	29.8347	53.5352	25.4823	104.81	87.7059	46.7235	95.4034	87.8481	41.097	50.7658	0	28.7914
3:18378170-18420991	high	-	SATB1	ENSG00000182568	exon	16.4605	12.0454	0	8.06234	170.253	144.551	115.12	89.3245	9.55745	27.0031	32.1075	26.9339
3:3156219-3174261	high	-	CRBN	ENSG00000113851	exon	17.4893	30.7827	30.1155	65.5065	91.8332	86.8766	136.109	67.1779	22.9379	19.4422	47.7026	35.2927
8:73673107-73739868	high	-|+	RP11-463D19.1|RP11-463D19.2|STAU2	ENSG00000040341|ENSG00000254538|ENSG00000258677	exon	91.5618	58.8887	53.2812	109.849	73.2602	50.3738	41.3415	98.1831	14.3362	20.5224	27.5207	12.0738
1:180984677-181005463	high	-	STX6	ENSG00000135823	exon	91.5618	89.6715	50.9646	47.3662	41.2733	55.4842	54.698	94.492	37.274	42.1249	14.6777	31.5777
9:37424845-37426654	high	+	GRHPR	ENSG00000137106	exon	75.1012	52.1968	115.829	116.904	26.8277	24.8219	31.8011	116.639	21.9821	28.0832	19.2645	21.3614
4:53425872-53444103	high	+	FIP1L1|RP11-231C18.3	ENSG00000145216|ENSG00000282278	exon	85.389	76.2877	34.7486	70.5455	86.674	81.0361	74.4147	46.5078	21.0264	25.923	21.0992	26.9339
9:96458379-96465778	high	+	HABP4	ENSG00000130956	exon	67.8997	44.1665	20.8492	44.3429	116.597	78.1159	126.569	145.429	0	3.24037	0	2.78626
6:18236452-18237516	high	-	DEK	ENSG00000124795	exon	46.2953	41.4898	55.5978	63.4909	94.9287	53.294	62.3303	76.7748	67.8579	87.4901	0	0
16:31090775-31091342	high	-	RP11-196G11.1|VKORC1	ENSG00000167397|ENSG00000255439	exon	31.8923	48.1817	50.9646	24.187	80.483	146.011	117.028	104.089	9.55745	11.8814	9.17358	15.7888
3:101671130-101672213	high	-	ZBTB11	ENSG00000066422	exon	64.8134	53.5352	60.2309	48.374	56.7509	67.8952	69.9625	88.5863	21.0264	30.2435	33.9422	53.8678
4:139116649-139139497	high	-	ELF2	ENSG00000109381	exon	44.2377	33.4595	27.7989	14.1091	19.6048	36.5028	42.6135	33.2199	107.999	97.2112	94.4879	97.5193
6:75634707-75663518	high	+	SENP6	ENSG00000112701	exon	66.8709	42.8282	39.3818	70.5455	61.91	76.6558	75.0507	53.1518	49.6987	38.8845	39.4464	33.4352
X:1282678-1290509	high	+	CSF2RA	ENSG00000198223	exon	0	0	0	0	0	0	0	0	197.839	122.054	216.496	110.522
19:29985223-30012531	high	+	URI1	ENSG00000105176	exon	94.6481	119.116	62.5475	55.4286	47.4644	0	75.6867	171.267	0	15.1217	0	5.57253
22:38494630-38501280	high	-	DDX17	ENSG00000100201	exon	49.3816	50.8584	27.7989	98.7636	80.483	46.7235	82.683	95.9685	43.9643	43.205	25.686	0
11:61366045-61367998	high	+	TMEM138	ENSG00000149483	exon	58.6407	64.2422	41.6983	53.413	22.7003	54.7542	24.1689	38.3874	64.9906	64.8075	95.4052	61.2978
5:139363759-139364743	high	-|+	CTB-43P18.1|PAIP2	ENSG00000120727|ENSG00000272742	exon	66.8709	69.5958	27.7989	48.374	63.9737	93.4471	48.3377	62.7486	24.8494	47.5255	52.2894	38.0789
2:168161787-168167407	high	-	STK39	ENSG00000198648	exon	45.2665	62.9039	71.8138	48.374	62.9419	135.79	51.5179	123.283	12.4247	0	29.3555	0
12:128814775-128815070	high	-	SLC15A4	ENSG00000139370	exon	127.569	80.3028	67.1807	143.106	0	47.4536	13.3565	67.1779	0	36.7242	28.4381	31.5777
10:32544247-32584304	high	+	AL356053.1|CCDC7	ENSG00000150076|ENSG00000216937	exon	0	0	0	0	196.048	142.361	120.844	183.078	0	0	0	0
3:195381009-195392147	high	-	ACAP2	ENSG00000114331	exon	61.727	69.5958	122.778	80.6234	28.8913	0	52.1539	31.7434	51.6102	35.6441	40.3637	66.8703
13:114052052-114073837	high	-	RASA3	ENSG00000185989	exon	0	0	0	49.3818	99.056	107.318	125.933	208.178	13.3804	30.2435	0	7.43004
12:70278132-70319364	high	+	CNOT2	ENSG00000111596	exon	65.8422	52.1968	0	75.5844	50.5599	45.2634	92.8594	121.068	35.3626	23.7627	44.9505	33.4352
1:51402435-51408332	high	-	EPS15	ENSG00000085832	exon	56.5831	58.8887	37.0652	82.639	40.2415	61.3247	67.4184	88.5863	43.9643	37.8044	41.2811	25.0764
11:108258986-108267342	high	+	ATM	ENSG00000149311	exon	25.7196	54.8736	0	45.3507	150.648	122.649	155.826	84.8952	0	0	0	0
18:2666157-2674145	high	+	SMCHD1	ENSG00000101596	exon	32.9211	50.8584	34.7486	60.4675	137.234	64.2449	67.4184	39.8638	33.4511	45.3652	44.0332	28.7914
15:85113873-85121014	high	+	PDE8A	ENSG00000073417	exon	88.4754	53.5352	48.6481	51.3974	90.8014	68.6252	80.7749	41.3403	30.5838	33.4839	28.4381	23.2189
9:33941649-33948587	high	-	UBAP2	ENSG00000137073	exon	81.2739	76.2877	64.8641	100.779	93.8969	120.459	0	74.5601	0	0	25.686	0
2:218238664-218239484	high	+	ARPC2	ENSG00000163466	exon	36.0074	41.4898	71.8138	51.3974	93.8969	0	0	84.157	0	118.814	139.438	0
12:32598497-32625779	high	+	FGD4	ENSG00000139132	exon	0	0	0	19.1481	0	0	0	0	174.901	248.429	115.587	78.9442
11:34957384-34978182	high	+	PDHX	ENSG00000110435	exon	52.468	44.1665	88.0298	20.1558	95.9605	45.2634	69.9625	48.7224	44.92	59.4068	37.6117	29.7202
12:120154970-120155719	high	-	GCN1	ENSG00000089154	exon	67.8997	74.9493	64.8641	92.7169	48.4962	73.7356	61.0582	118.853	2.86723	9.72112	6.42151	13.9313
7:90726567-90726812	high	+	CDK14	ENSG00000058091	exon	177.98	184.696	118.145	125.974	0	0	0	0	0	22.6826	0	4.64377
4:185247294-185267155	high	+	SNX25	ENSG00000109762	exon	56.5831	135.176	67.1807	185.434	17.5412	48.1837	73.7787	50.1989	0	0	0	0
16:18834892-18845651	high	-	SMG1	ENSG00000157106	exon	37.0362	54.8736	0	116.904	63.9737	39.423	66.7824	64.9633	30.5838	54.0062	47.7026	57.5828
11:85981745-86011136	high	-	PICALM	ENSG00000073921	exon	0	28.106	0	37.2883	0	0	89.6792	57.5811	114.689	118.814	104.579	82.6592
X:10063445-10067490	high	+	WWC3	ENSG00000047644	exon	153.289	159.267	94.9796	120.935	19.6048	0	15.9006	37.6492	0	14.0416	0	17.6463
10:84438512-84477664	high	+	CCSER2	ENSG00000107771	exon	23.662	12.0454	20.8492	20.1558	116.597	159.152	104.944	112.947	7.64596	10.8012	16.5124	27.8626
14:73147795-73148106	high	+	PSEN1	ENSG00000080815	exon	88.4754	85.6563	83.3967	83.6468	0	0	0	100.398	64.9906	66.9677	59.6283	0
10:11997672-12014184	high	-	UPF2	ENSG00000151461	exon	53.4968	54.8736	41.6983	47.3662	46.4325	61.3247	53.4259	53.89	54.4775	64.8075	65.1324	36.2214
18:2732265-2740821	high	-|+	RP11-703M24.5|SMCHD1	ENSG00000101596|ENSG00000266049	exon	73.0436	36.1363	23.1657	51.3974	117.629	102.938	76.3228	41.3403	31.5396	27.0031	27.5207	25.0764
16:47497399-47547548	high	+	PHKB	ENSG00000102893	exon	81.2739	119.116	94.9796	101.787	0	0	24.8049	28.0523	56.3889	35.6441	32.1075	58.5116
15:65752379-65761438	high	-|+	DENND4A|RAB11A	ENSG00000103769|ENSG00000174485	exon	79.2163	60.2271	81.0801	134.036	43.337	0	25.4409	43.5549	50.6545	29.1634	33.9422	52.0103
8:55941855-55969793	high	+	LYN	ENSG00000254087	exon	111.109	73.6109	64.8641	132.021	0	0	0	3.69109	46.8315	68.0478	58.7109	72.4429
16:16007816-16056295	high	+	ABCC1	ENSG00000103222	exon	72.0149	161.944	159.844	195.512	0	0	0	36.1727	4.77872	0	0	0
16:27346467-27355907	high	+	IL4R	ENSG00000077238	exon	174.893	99.0401	250.19	58.452	26.8277	0	12.7205	7.38219	0	0	0	0
19:5604583-5604936	high	-	SAFB2	ENSG00000130254	exon	82.3027	92.3482	67.1807	85.6623	35.0823	51.8339	27.349	126.974	17.2034	17.282	19.2645	6.50128
13:42963255-42970670	high	-	EPSTI1	ENSG00000133106	exon	103.907	96.3634	99.6127	169.309	66.0374	36.5028	0	56.1046	0	0	0	0
2:201129729-201149835	high	-|+	CFLAR|CFLAR-AS1	ENSG00000003402|ENSG00000226312	exon	26.7484	30.7827	0	0	149.616	72.2755	78.8668	84.157	36.3183	66.9677	47.7026	34.3639
8:140879471-140890769	high	-	PTK2	ENSG00000169398	exon	104.936	137.853	150.577	132.021	47.4644	0	0	31.0052	16.2477	7.56087	0	0
18:9931810-9937066	high	+	VAPA	ENSG00000101558	exon	73.0436	36.1363	34.7486	43.3351	41.2733	32.8525	47.0657	68.6544	51.6102	92.8907	71.5539	34.3639
1:114725221-114738072	high	-	CSDE1	ENSG00000009307	exon	24.6908	0	0	0	197.08	129.95	116.392	27.3141	0	0	131.182	0
1:211353239-211361162	high	+	TRAF5	ENSG00000082512	exon	91.5618	128.484	104.246	163.262	28.8913	0	0	109.256	0	0	0	0
6:130175841-130184623	high	-	SAMD3	ENSG00000164483	exon	9.25905	9.36866	0	0	59.8464	130.68	116.392	298.24	0.955745	0	0	0
7:152309966-152358675	high	-	KMT2C	ENSG00000055609	exon	13.3742	0	0	61.4753	58.8145	63.5148	66.1464	94.492	58.3004	79.9292	72.4713	55.7253
18:76849526-76868863	high	+	ZNF236	ENSG00000130856	exon	0	112.424	0	163.262	98.0242	57.6744	34.9813	121.806	0	0	22.9339	13.0026
1:247156406-247159867	high	-	ZNF124	ENSG00000196418	exon	20.5757	41.4898	18.5326	35.2727	0	0	0	81.9423	134.76	96.1311	139.438	55.7253
1:42265115-42323827	high	-	FOXJ3	ENSG00000198815	exon	53.4968	0	37.0652	100.779	63.9737	84.6864	98.5836	121.806	29.6281	33.4839	0	0
4:87046166-87047594	high	+	AFF1	ENSG00000172493	exon	66.8709	48.1817	67.1807	45.3507	111.438	82.4963	47.0657	34.6963	23.8936	33.4839	26.6034	36.2214
22:27910964-27914347	high	-	PITPNB	ENSG00000180957	exon	53.4968	66.919	88.0298	104.81	73.2602	29.2022	89.0432	74.5601	0	16.2019	10.0909	17.6463
2:88784598-88792494	high	+	ANKRD36BP2	ENSG00000230006	exon	7.20149	16.0606	0	549.247	17.5412	3.65028	20.3527	6.64397	0	0	0	0
17:47361378-47370508	high	+	EFCAB13	ENSG00000178852	exon	217.073	204.772	85.7133	112.873	0	0	0	0	0	0	0	0
2:189791790-189818180	high	+	PMS1	ENSG00000064933	exon	64.8134	61.5655	88.0298	57.4442	14.4457	56.9443	56.606	76.0365	46.8315	29.1634	34.8596	33.4352
5:179709873-179716294	high	+	CANX	ENSG00000127022	exon	32.9211	54.8736	27.7989	52.4052	0	0	92.2233	37.6492	91.7515	98.2913	132.1	0
8:73673107-73688813	high	-|+	RP11-463D19.1|RP11-463D19.2|STAU2	ENSG00000040341|ENSG00000254538|ENSG00000258677	exon	102.878	57.5503	53.2812	112.873	66.0374	0	45.7937	98.1831	19.1149	25.923	24.7687	12.0738
7:24641716-24650712	high	+	MPP6	ENSG00000105926	exon	139.915	60.2271	83.3967	170.317	0	0	109.396	53.1518	0	0	1.83472	0
16:16007816-16036603	high	+	ABCC1	ENSG00000103222	exon	70.9861	156.59	159.844	186.442	24.764	14.6011	4.45216	0	0	0	0	0
14:102194938-102197847	high	+	WDR20	ENSG00000140153	exon	80.2451	85.6563	60.2309	153.184	33.0187	39.423	26.713	108.518	8.6017	5.40062	16.5124	0
19:17101660-17102557	high	+	MYO9B	ENSG00000099331	exon	13.3742	56.212	34.7486	109.849	30.955	40.8831	20.9888	91.5391	33.4511	70.2081	40.3637	74.3004
18:44701175-44701832	high	+	SETBP1	ENSG00000152217	exon	89.5042	148.56	157.527	149.153	0	11.6809	0.636023	39.8638	2.86723	9.72112	2.75207	3.71502
13:42926336-42970670	high	-	EPSTI1	ENSG00000133106	exon	106.994	73.6109	115.829	148.145	10.3183	0	45.7937	107.78	0	6.48075	0	0
17:62010550-62063301	high	-	MED13	ENSG00000108510	exon	32.9211	42.8282	41.6983	99.7714	51.5917	104.398	73.1426	75.2983	26.7609	12.9615	31.1902	22.2901
17:59737453-59773885	high	+	VMP1	ENSG00000062716	exon	39.0938	22.7525	0	50.3896	31.9868	0	69.3265	73.0837	100.353	95.0509	69.7192	62.2266
18:54271360-54274090	high	+	POLI	ENSG00000101751	exon	99.792	65.5806	55.5978	71.5532	98.0242	28.4722	43.8856	70.869	0	55.0863	24.7687	0
16:19616114-19647882	high	+	C16orf62	ENSG00000103544	exon	54.5255	72.2725	69.4972	48.374	31.9868	43.0733	36.2533	86.3716	38.2298	49.6857	27.5207	55.7253
2:24564295-24584560	high	+	NCOA1	ENSG00000084676	exon	36.0074	42.8282	39.3818	79.6156	68.101	0	60.4222	155.026	36.3183	47.5255	47.7026	0
12:123586747-123590449	high	+	TMED2	ENSG00000086598	exon	69.9573	45.5049	32.432	97.7558	45.4007	61.3247	55.97	92.2774	29.6281	31.3236	23.8513	26.9339
6:130154825-130184623	high	-	SAMD3	ENSG00000164483	exon	0	12.0454	0	0	56.7509	151.852	103.672	287.905	0	0	0	0
12:56666204-56670364	high	-	PTGES3	ENSG00000110958	exon	31.8923	45.5049	39.3818	59.4597	142.393	103.668	110.032	45.0314	12.4247	11.8814	6.42151	3.71502
16:23988508-24035547	high	+	PRKCB	ENSG00000166501	exon	87.4466	76.2877	88.0298	181.403	16.5093	57.6744	0	61.2722	16.2477	19.4422	0	7.43004
2:48346201-48346751	high	+	FOXN2	ENSG00000170802	exon	34.9786	52.1968	0	38.2961	91.8332	83.9564	81.4109	53.89	39.1855	45.3652	54.1241	36.2214
17:12054889-12113360	high	+	MAP2K4	ENSG00000065559	exon	77.1588	57.5503	48.6481	88.6857	38.1778	27.012	59.1501	107.042	12.4247	30.2435	37.6117	26.0051
10:43154897-43176032	high	+	CSGALNACT2	ENSG00000169826	exon	9.25905	6.6919	0	37.2883	45.4007	112.429	32.4372	64.225	68.8136	90.7304	73.3886	67.7991
17:56848696-56856625	high	+	DGKE	ENSG00000153933	exon	58.6407	99.0401	44.0149	105.818	56.7509	58.4044	46.4297	112.209	13.3804	0	13.7604	0
1:77711747-77714783	high	-	USP33	ENSG00000077254	exon	74.0724	96.3634	71.8138	78.6078	58.8145	0	73.7787	73.0837	21.9821	43.205	0	15.7888
4:3086939-3107423	high	+	HTT	ENSG00000197386	exon	56.5831	53.5352	81.0801	51.3974	43.337	45.2634	84.5911	70.1308	25.8051	38.8845	24.7687	31.5777
11:17878208-18010139	high	-	SERGEF	ENSG00000129158	exon	33.9499	56.212	34.7486	79.6156	93.8969	104.398	82.683	92.2774	3.82298	12.9615	4.58679	7.43004
8:140846260-140890769	high	-	PTK2	ENSG00000169398	exon	90.533	136.515	127.412	127.99	54.6872	0	24.8049	11.0733	6.69021	0	9.17358	17.6463
1:174272414-174305127	high	+	RABGAP1L	ENSG00000152061	exon	55.5543	66.919	88.0298	92.7169	31.9868	54.7542	49.6098	126.974	0	12.9615	10.0909	16.7176
2:58084089-58089723	high	+	VRK2	ENSG00000028116	exon	112.137	85.6563	92.663	116.904	14.4457	10.2208	17.8086	52.4135	19.1149	35.6441	30.2728	16.7176
2:200856682-200856985	high	-	CLK1	ENSG00000013441	exon	69.9573	64.2422	34.7486	39.3039	84.6104	0	107.488	59.0575	47.7872	54.0062	0	42.7227
20:32316218-32316874	high	+	KIF3B	ENSG00000101350	exon	163.577	96.3634	97.2961	122.951	23.7322	15.3312	17.8086	62.0104	0	1.08012	1.83472	1.85751
2:63856306-63857936	high	+	UGP2	ENSG00000169764	exon	39.0938	86.9947	69.4972	97.7558	38.1778	40.8831	52.7899	105.565	23.8936	25.923	22.9339	0
3:169975608-169988359	high	+	SEC62	ENSG00000008952	exon	115.224	64.2422	62.5475	80.6234	109.374	0	72.5066	19.9319	33.4511	0	44.9505	0
X:10063445-10079804	high	+	WWC3	ENSG00000047644	exon	148.145	159.267	90.3464	78.6078	17.5412	0	16.5366	38.3874	17.2034	16.2019	0	20.4326
4:76144149-76144473	high	-	NUP54	ENSG00000138750	exon	73.0436	74.9493	55.5978	85.6623	28.8913	91.2569	62.3303	105.565	0	0	0	25.0764
2:147972739-147975975	high	-	ORC4	ENSG00000115947	exon	117.281	116.439	106.562	41.3195	36.1142	0	28.621	103.351	19.1149	12.9615	20.1819	0
2:135748267-135761911	high	+	UBXN4	ENSG00000144224	exon	51.4392	45.5049	0	80.6234	47.4644	54.0241	97.9475	72.3455	33.4511	32.4037	52.2894	34.3639
1:88740988-88786213	high	+	PKN2	ENSG00000065243	exon	78.1876	44.1665	25.4823	117.912	28.8913	0	37.5254	67.1779	56.3889	23.7627	76.1407	45.509
1:66940028-66963160	high	+	MIER1	ENSG00000198160	exon	31.8923	41.4898	0	0	72.2284	115.349	73.1426	87.8481	24.8494	39.9646	66.0498	48.2953
8:123077111-123120188	high	+	TBC1D31	ENSG00000156787	exon	44.2377	0	0	39.3039	80.483	86.1465	57.2421	149.858	38.2298	34.564	42.1985	28.7914
5:112985835-113004077	high	+	DCP2	ENSG00000172795	exon	54.5255	58.8887	44.0149	44.3429	35.0823	26.282	40.7055	28.0523	63.0792	61.5671	77.9754	65.9416
4:109659011-109664394	high	+	MCUB	ENSG00000005059	exon	75.1012	33.4595	23.1657	69.5377	57.7827	74.4657	86.4991	86.3716	17.2034	20.5224	35.777	20.4326
18:47865059-47870564	high	-	SMAD2	ENSG00000175387	exon	44.2377	56.212	27.7989	45.3507	71.1965	0	78.8668	51.6753	51.6102	66.9677	33.9422	72.4429
10:31373018-31502509	high	+	ZEB1	ENSG00000148516	exon	0	0	90.3464	132.021	91.8332	66.435	118.936	100.398	0	0	0	0
11:73707420-73718890	high	-	RAB6A	ENSG00000175582	exon	103.907	111.086	0	113.881	29.9232	21.1716	43.2496	149.12	0	23.7627	0	3.71502
2:112299849-112311937	high	+	ZC3H6	ENSG00000188177	exon	28.8059	32.1211	0	39.3039	175.412	103.668	91.5873	78.2512	16.2477	0	0	34.3639
19:21405129-21405856	high	+	CTD-2561J22.3|ZNF493	ENSG00000196268|ENSG00000269237	exon	95.6769	120.454	62.5475	85.6623	51.5917	27.7421	75.6867	59.0575	2.86723	5.40062	11.0083	1.85751
6:87215903-87218731	high	+	ZNF292	ENSG00000188994	exon	31.8923	64.2422	53.2812	57.4442	25.7958	51.8339	68.0545	124.759	36.3183	31.3236	34.8596	19.5039
1:92333391-92380873	high	+	RPAP2	ENSG00000122484	exon	81.2739	28.106	37.0652	71.5532	47.4644	48.9137	78.8668	140.262	2.86723	18.3621	15.5951	28.7914
1:230954333-230961303	high	-	TTC13	ENSG00000143643	exon	93.6193	77.626	53.2812	86.6701	42.3052	28.4722	16.5366	137.309	14.3362	10.8012	23.8513	13.9313
7:129014979-129018157	high	-	TNPO3	ENSG00000064419	exon	49.3816	58.8887	32.432	58.452	71.1965	76.6558	71.2346	53.1518	15.2919	29.1634	22.9339	59.4403
12:120557282-120560886	high	+	RNF10	ENSG00000022840	exon	62.7558	84.3179	67.1807	91.7091	37.146	0	44.5216	121.068	0	41.0447	21.0992	26.9339
4:128936655-128959777	high	-	SCLT1	ENSG00000151466	exon	21.6045	38.813	39.3818	43.3351	47.4644	46.7235	22.8968	39.1256	80.2826	68.0478	107.331	42.7227
2:112299849-112325197	high	+	ZC3H6	ENSG00000188177	exon	0	24.0908	27.7989	40.3117	174.38	111.698	90.3153	74.5601	15.2919	22.6826	16.5124	0
6:116692055-116726622	high	+	KPNA5	ENSG00000196911	exon	95.6769	56.212	64.8641	98.7636	71.1965	53.294	58.5141	87.1098	0	11.8814	0	0
1:1804419-1817875	high	-	GNB1	ENSG00000078369	exon	80.2451	45.5049	71.8138	82.639	34.0505	49.6438	28.621	41.3403	0	56.1665	53.2068	52.939
2:230357805-230371651	high	+	SP140L	ENSG00000185404	exon	156.375	46.8433	64.8641	118.919	0	43.0733	71.2346	78.2512	10.5132	5.40062	0	0
14:49825867-49833496	high	-	NEMF	ENSG00000165525	exon	116.253	62.9039	81.0801	98.7636	89.7695	0	0	63.4868	33.4511	49.6857	0	0
2:44209210-44218537	high	+	PPM1B	ENSG00000138032	exon	63.7846	86.9947	34.7486	45.3507	78.4194	80.3061	59.7862	71.6072	25.8051	35.6441	12.843	0
15:64974602-64983593	high	-	SPG21	ENSG00000090487	exon	75.1012	86.9947	50.9646	71.5532	20.6367	34.3126	38.1614	53.1518	40.1413	55.0863	43.1158	26.0051
3:47056821-47067118	high	-	SETD2	ENSG00000181555	exon	26.7484	56.212	30.1155	20.1558	41.2733	73.7356	47.7017	43.5549	87.9285	66.9677	36.6943	64.0841
3:183650296-183651276	high	+	KLHL24	ENSG00000114796	exon	60.6982	49.5201	0	154.192	52.6235	72.2755	48.9738	77.513	34.4068	19.4422	0	25.0764
17:4282798-4307123	high	-	UBE2G1	ENSG00000132388	exon	81.2739	99.0401	60.2309	119.927	30.955	25.5519	50.2458	61.2722	16.2477	23.7627	0	26.0051
1:13715541-13773188	high	+	PRDM2	ENSG00000116731	exon	99.792	70.9341	85.7133	101.787	54.6872	61.3247	57.8781	52.4135	0	0	9.17358	0
1:28473554-28476291	high	+	PHACTR4	ENSG00000204138	exon	51.4392	42.8282	55.5978	15.1169	155.807	108.048	57.8781	15.5026	28.6723	31.3236	19.2645	11.1451
1:66946150-66963160	high	+	MIER1	ENSG00000198160	exon	25.7196	0	0	58.452	88.7377	91.2569	91.5873	112.947	45.8758	0	77.9754	0
1:15638307-15643650	high	+	DDI2	ENSG00000197312	exon	87.4466	127.146	125.095	121.943	31.9868	32.1224	11.4484	39.8638	0	10.8012	0	4.64377
11:108267171-108268609	high	+	ATM	ENSG00000149311	exon	31.8923	62.9039	48.6481	52.4052	136.202	0	124.661	104.089	11.4689	12.9615	0	6.50128
3:47037666-47067118	high	-	SETD2	ENSG00000181555	exon	34.9786	61.5655	25.4823	28.2182	50.5599	75.9258	48.3377	44.2931	74.5481	57.2466	28.4381	61.2978
6:154773989-154795139	high	+	SCAF8	ENSG00000213079	exon	45.2665	68.2574	37.0652	56.4364	119.693	27.7421	58.5141	49.4607	44.92	34.564	27.5207	21.3614
16:346148-347106	high	-	AXIN1	ENSG00000103126	exon	19.5469	61.5655	32.432	164.27	29.9232	62.7848	33.7092	103.351	5.73447	29.1634	10.0909	38.0789
12:50427762-50441643	high	+	LARP4	ENSG00000161813	exon	56.5831	72.2725	34.7486	55.4286	50.5599	59.8645	58.5141	76.7748	43.0085	41.0447	8.25622	33.4352
18:62072673-62095950	high	-	PIGN	ENSG00000197563	exon	33.9499	131.161	16.216	63.4909	66.0374	45.9935	81.4109	75.2983	10.5132	17.282	30.2728	18.5751
9:125657651-125672643	high	-	MAPKAP1	ENSG00000119487	exon	24.6908	37.4746	18.5326	53.413	29.9232	55.4842	62.9663	53.89	53.5217	62.6472	65.1324	72.4429
2:68386502-68394176	high	+	PLEK	ENSG00000115956	exon	5.14392	5.35352	9.2663	14.1091	2.06367	59.1345	7.63228	22.1466	111.822	96.1311	161.455	95.6617
12:128808788-128815070	high	-	SLC15A4	ENSG00000139370	exon	87.4466	56.212	71.8138	110.857	16.5093	45.9935	25.4409	59.0575	22.9379	28.0832	32.1075	33.4352
14:32090502-32117287	high	+	ARHGAP5	ENSG00000100852	exon	52.468	53.5352	67.1807	76.5922	90.8014	44.5334	82.047	90.8009	12.4247	0	11.9257	7.43004
7:66991137-66994341	high	-	SBDS	ENSG00000126524	exon	45.2665	56.212	41.6983	56.4364	72.2284	91.987	76.9588	63.4868	19.1149	18.3621	22.9339	24.1476
2:31917926-31932135	high	-	DPY30|MEMO1	ENSG00000162959|ENSG00000162961	exon	86.4178	93.6866	34.7486	80.6234	0	31.3924	48.9738	82.6805	21.0264	39.9646	34.8596	33.4352
10:110951608-110985765	high	+	SHOC2	ENSG00000108061	exon	29.8347	80.3028	16.216	71.5532	21.6685	0	54.062	50.9371	101.309	88.5702	3.66943	68.7279
12:6510279-6510542	high	+	SCARNA10	ENSG00000239002|ENSG00000276232	exon	210.901	123.131	132.045	77.6	0	0	0	42.8167	0	0	0	0
6:158282263-158314268	high	+	TULP4	ENSG00000130338	exon	22.6332	49.5201	71.8138	69.5377	54.6872	58.4044	89.0432	90.8009	24.8494	10.8012	23.8513	20.4326
2:143435601-143519364	high	-|+	AC096558.1|ARHGAP15|RP11-570L15.1|RP11-570L15.2	ENSG00000075884|ENSG00000228655|ENSG00000257640|ENSG00000258268	exon	47.3241	48.1817	20.8492	47.3662	94.9287	102.938	120.208	54.6282	13.3804	17.282	19.2645	0
1:151166934-151167414	high	+	SCNM1	ENSG00000163156	exon	75.1012	74.9493	71.8138	76.5922	38.1778	73.0055	22.8968	73.0837	9.55745	18.3621	25.686	26.9339
15:85113873-85117839	high	+	PDE8A	ENSG00000073417	exon	92.5905	53.5352	48.6481	39.3039	95.9605	83.2263	84.5911	30.267	29.6281	0	21.0992	6.50128
1:1815756-1825499	high	-	GNB1	ENSG00000078369	exon	56.5831	78.9644	106.562	85.6623	0	64.2449	56.606	57.5811	0	78.8491	0	0
4:128936655-128970468	high	-	SCLT1	ENSG00000151466	exon	22.6332	36.1363	23.1657	37.2883	53.6554	29.2022	31.8011	50.1989	82.1941	65.8876	111	41.794
8:22474954-22498112	high	+	PPP3CC	ENSG00000120910	exon	68.9285	81.6412	0	94.7325	39.2097	79.576	50.2458	170.529	0	0	0	0
3:155829688-155834041	high	-	SLC33A1	ENSG00000169359	exon	114.195	58.8887	90.3464	70.5455	37.146	35.7727	61.0582	53.1518	10.5132	28.0832	13.7604	11.1451
4:127921524-127939997	high	-	MFSD8	ENSG00000164073	exon	67.8997	53.5352	57.9144	47.3662	59.8464	100.748	75.0507	43.5549	12.4247	17.282	29.3555	19.5039
16:16007816-16102717	high	+	ABCC1	ENSG00000103222	exon	67.8997	160.606	164.477	191.481	0	0	0	0	0	0	0	0
7:106097690-106099282	high	-	SYPL1	ENSG00000008282	exon	177.98	143.207	74.1304	108.842	0	0	19.7167	45.0314	0	10.8012	0	4.64377
10:28583399-28596041	high	+	WAC	ENSG00000095787	exon	38.065	36.1363	34.7486	23.1792	95.9605	101.478	62.3303	28.0523	41.097	41.0447	38.529	43.6515
10:74314667-74398579	high	+	ADK	ENSG00000156110	exon	114.195	137.853	171.427	78.6078	20.6367	0	0	28.7905	14.3362	17.282	0	0
3:18415111-18420991	high	-	SATB1	ENSG00000182568	exon	22.6332	13.3838	0	0	161.998	110.968	130.385	83.4187	12.4247	11.8814	35.777	0
1:1804419-1839238	high	-	GNB1	ENSG00000078369	exon	96.7057	25.4292	83.3967	106.826	42.3052	0	44.5216	50.1989	28.6723	56.1665	48.62	0
4:150798081-150817257	high	-	LRBA	ENSG00000198589	exon	75.1012	70.9341	55.5978	80.6234	61.91	42.3432	81.4109	91.5391	0	9.72112	12.843	0
6:158783520-158789371	high	-	EZR	ENSG00000092820	exon	60.6982	61.5655	46.3315	255.979	0	0	46.4297	36.1727	18.1592	32.4037	0	24.1476
3:47086195-47098081	high	-	SETD2	ENSG00000181555	exon	119.339	89.6715	115.829	163.262	0	0	0	93.7538	0	0	0	0
13:42917541-42970670	high	-	EPSTI1	ENSG00000133106	exon	103.907	100.378	25.4823	142.099	57.7827	11.6809	24.1689	101.136	5.73447	0	9.17358	0
20:44995090-45001353	high	+	STK4	ENSG00000101109	exon	46.2953	37.4746	39.3818	50.3896	62.9419	67.8952	102.4	89.3245	21.9821	23.7627	22.0166	17.6463
12:68650400-68657217	high	+	RAP1B	ENSG00000127314	exon	104.936	74.9493	39.3818	54.4208	43.337	121.189	28.621	75.2983	0	21.6025	6.42151	11.1451
2:144208603-144211579	high	-	GTDC1	ENSG00000121964	exon	54.5255	69.5958	48.6481	75.5844	21.6685	85.4165	61.0582	98.9213	24.8494	15.1217	17.4298	8.35879
10:31355144-31387266	high	+	ZEB1	ENSG00000148516	exon	72.0149	99.0401	62.5475	114.888	84.6104	34.3126	50.2458	63.4868	0	0	0	0
20:37065424-37068186	high	-	RBL1	ENSG00000080839	exon	66.8709	50.8584	9.2663	57.4442	59.8464	72.2755	48.3377	40.602	31.5396	56.1665	45.8679	41.794
11:121036505-121060085	high	+	TBCEL	ENSG00000154114	exon	29.8347	44.1665	25.4823	43.3351	44.3688	27.012	73.1426	87.1098	62.1234	65.8876	51.372	26.9339
1:179337837-179342943	high	+	SOAT1	ENSG00000057252	exon	58.6407	21.4141	16.216	42.3273	20.6367	59.1345	69.9625	45.7696	41.097	66.9677	62.3803	76.1579
10:101792839-101810314	high	-	MGEA5	ENSG00000198408	exon	58.6407	62.9039	34.7486	66.5143	48.4962	47.4536	47.0657	74.5601	30.5838	42.1249	41.2811	26.0051
6:36515338-36540207	high	-	STK38	ENSG00000112079	exon	31.8923	29.4444	20.8492	0	99.056	88.3367	82.683	118.115	23.8936	24.8429	23.8513	37.1502
6:82214227-82214829	high	-	IBTK	ENSG00000005700	exon	53.4968	34.7979	48.6481	41.3195	66.0374	9.49072	62.3303	69.3926	43.9643	60.487	54.1241	35.2927
16:89418284-89431326	high	-	ANKRD11	ENSG00000167522	exon	41.1513	37.4746	32.432	115.896	19.6048	65.705	51.5179	112.209	25.8051	29.1634	21.0992	26.9339
7:17868407-17875790	high	-	SNX13	ENSG00000071189	exon	58.6407	34.7979	50.9646	84.6545	25.7958	20.4416	30.5291	62.0104	53.5217	50.7658	78.8928	26.9339
9:107300141-107311737	high	+	RAD23B	ENSG00000119318	exon	56.5831	41.4898	32.432	84.6545	62.9419	35.0427	72.5066	47.246	43.0085	47.5255	30.2728	24.1476
8:55950459-55953984	high	+	LYN	ENSG00000254087	exon	56.5831	72.2725	53.2812	116.904	0	0	3.18011	3.69109	57.3447	78.8491	66.0498	68.7279
14:102194938-102209862	high	+	WDR20	ENSG00000140153	exon	77.1588	84.3179	30.1155	144.114	37.146	37.2328	24.8049	103.351	7.64596	8.641	16.5124	5.57253
10:74394141-74398579	high	+	ADK	ENSG00000156110	exon	118.31	140.53	159.844	77.6	25.7958	15.3312	4.45216	34.6963	0	0	0	0
8:42906173-42943445	high	+	HOOK3	ENSG00000168172	exon	75.1012	73.6109	74.1304	75.5844	22.7003	23.3618	43.2496	42.0785	29.6281	45.3652	45.8679	25.0764
1:21715389-21724095	high	-	USP48	ENSG00000090686	exon	69.9573	52.1968	76.447	55.4286	43.337	35.7727	48.3377	78.2512	21.0264	36.7242	31.1902	26.9339
9:85596362-85646418	high	-	AGTPBP1	ENSG00000135049	exon	7.20149	0	0	0	37.146	0	30.5291	53.1518	114.689	91.8106	143.108	97.5193
2:119926598-119934958	high	+	PTPN4	ENSG00000088179	exon	73.0436	38.813	62.5475	78.6078	115.565	28.4722	83.319	94.492	0	0	0	0
11:128758115-128768272	high	+	FLI1	ENSG00000151702	exon	27.7772	54.8736	23.1657	46.3584	43.337	53.294	35.6173	57.5811	43.9643	77.769	0	110.522
10:48401612-48404981	high	+	MAPK8	ENSG00000107643	exon	61.727	111.086	46.3315	83.6468	0	0	147.557	123.283	0	0	0	0
15:68141946-68164804	high	+	PIAS1	ENSG00000033800	exon	70.9861	21.4141	34.7486	75.5844	0	57.6744	47.0657	62.0104	65.9464	46.4453	52.2894	39.0077
8:47279862-47294030	high	+	SPIDR	ENSG00000164808	exon	50.4104	86.9947	62.5475	88.6857	25.7958	18.9814	54.698	78.9894	22.9379	30.2435	19.2645	33.4352
15:92885515-92901299	high	+	CHD2|LINC01578|RP11-437B10.1	ENSG00000173575|ENSG00000272888|ENSG00000279765	exon	82.3027	125.808	83.3967	133.029	0	0	0	148.382	0	0	0	0
4:82874611-82881940	high	-	SEC31A	ENSG00000138674	exon	65.8422	29.4444	27.7989	74.5766	72.2284	48.9137	38.1614	63.4868	25.8051	60.487	66.0498	0
22:25661576-25674528	high	+	GRK3	ENSG00000100077	exon	120.368	95.025	101.929	112.873	0	0	3.18011	5.16753	32.4953	68.0478	33.0249	0
X:118590210-118599228	high	+	DOCK11	ENSG00000147251	exon	115.224	0	0	76.5922	109.374	97.0974	125.297	46.5078	0	0	0	1.85751
2:147972739-147982081	high	-	ORC4	ENSG00000115947	exon	116.253	97.7017	101.929	42.3273	24.764	2.19017	29.8931	95.2302	20.0706	5.40062	12.843	23.2189
4:6923373-6924111	high	+	TBC1D14	ENSG00000132405	exon	43.2089	33.4595	9.2663	84.6545	35.0823	39.423	24.8049	87.8481	31.5396	61.5671	65.1324	55.7253
12:68650400-68654252	high	+	RAP1B	ENSG00000127314	exon	90.533	72.2725	30.1155	42.3273	54.6872	118.999	48.9738	59.0575	9.55745	18.3621	11.0083	15.7888
16:19616114-19616808	high	+	C16orf62	ENSG00000103544	exon	54.5255	76.2877	46.3315	54.4208	35.0823	61.3247	24.1689	86.3716	29.6281	30.2435	26.6034	46.4377
2:121757240-121761524	high	+	TSN	ENSG00000211460	exon	86.4178	53.5352	69.4972	83.6468	37.146	51.1039	43.2496	96.7067	21.0264	9.72112	19.2645	0
18:56756583-56758953	high	+	WDR7	ENSG00000091157	exon	14.403	21.4141	13.8994	27.2104	71.1965	143.821	108.76	79.7276	18.1592	30.2435	29.3555	13.0026
18:54271360-54277855	high	+	POLI	ENSG00000101751	exon	102.878	64.2422	41.6983	74.5766	58.8145	35.7727	42.6135	70.869	27.7166	50.7658	0	0
3:50252100-50253184	high	+	GNAI2	ENSG00000114353	exon	9.25905	18.7373	6.94972	7.05455	50.5599	18.9814	0	16.2408	59.2562	117.734	125.678	139.313
14:49831299-49834449	high	-	NEMF	ENSG00000165525	exon	92.5905	80.3028	50.9646	85.6623	105.247	0	66.1464	53.1518	35.3626	0	0	0
7:72830692-72831798	high	+	SBDSP1	ENSG00000225648	exon	57.6119	64.2422	41.6983	69.5377	59.8464	61.3247	64.2383	119.591	12.4247	0	7.33886	11.1451
6:35312302-35312772	high	+	DEF6	ENSG00000023892	exon	46.2953	44.1665	44.0149	64.4987	56.7509	68.6252	101.764	98.9213	6.69021	11.8814	12.843	12.0738
11:118583809-118584644	high	+	ARCN1	ENSG00000095139	exon	36.0074	45.5049	30.1155	67.5221	46.4325	53.294	72.5066	87.8481	29.6281	50.7658	22.9339	25.0764
8:123077111-123144855	high	+	TBC1D31	ENSG00000156787	exon	0	40.1514	9.2663	31.2416	81.5149	64.9749	52.1539	139.523	25.8051	46.4453	56.8762	19.5039
21:39228500-39229436	high	-	BRWD1	ENSG00000185658	exon	67.8997	77.626	46.3315	88.6857	67.0692	27.7421	44.5216	75.2983	21.0264	16.2019	14.6777	19.5039
5:141582312-141583615	high	-	DIAPH1	ENSG00000131504	exon	59.6695	36.1363	39.3818	42.3273	42.3052	46.7235	67.4184	106.304	33.4511	39.9646	27.5207	25.0764
6:158776408-158789371	high	-	EZR	ENSG00000092820	exon	46.2953	70.9341	57.9144	242.878	0	0	44.5216	39.1256	0	29.1634	12.843	22.2901
3:129880309-129880559	high	-	TMCC1	ENSG00000172765	exon	91.5618	96.3634	57.9144	43.3351	51.5917	31.3924	61.0582	88.5863	18.1592	24.8429	0	0
2:32114638-32116212	high	+	SPAST	ENSG00000021574	exon	91.5618	69.5958	57.9144	69.5377	43.337	0	58.5141	42.0785	35.3626	49.6857	45.8679	0
8:47284028-47294030	high	+	SPIDR	ENSG00000164808	exon	41.1513	82.9796	76.447	91.7091	20.6367	25.5519	49.6098	81.9423	30.5838	27.0031	0	35.2927
8:130159864-130180880	high	-	ASAP1	ENSG00000153317	exon	0	0	0	0	42.3052	0	0	79.7276	136.672	149.057	74.306	80.8017
11:128758115-128782023	high	+	FLI1	ENSG00000151702	exon	28.8059	34.7979	0	44.3429	42.3052	56.2143	45.7937	50.9371	41.097	74.5286	43.1158	100.306
1:28473554-28474151	high	+	PHACTR4	ENSG00000204138	exon	49.3816	34.7979	48.6481	8.06234	161.998	73.7356	64.8743	14.7644	32.4953	35.6441	23.8513	13.0026
14:31133238-31133675	high	-	HECTD1	ENSG00000092148	exon	103.907	80.3028	25.4823	124.966	12.382	34.3126	19.0807	64.225	31.5396	15.1217	22.9339	26.9339
10:110885253-110890670	high	+	PDCD4	ENSG00000150593	exon	30.8635	33.4595	23.1657	44.3429	134.138	0	111.304	64.9633	34.4068	0	37.6117	46.4377
2:161179614-161204793	high	+	TANK	ENSG00000136560	exon	55.5543	62.9039	39.3818	79.6156	25.7958	46.7235	19.0807	33.2199	68.8136	35.6441	54.1241	39.0077
7:106092949-106099282	high	-	SYPL1	ENSG00000008282	exon	168.721	139.192	74.1304	104.81	11.3502	0	0	44.2931	17.2034	0	0	0
4:76124649-76144473	high	-	NUP54	ENSG00000138750	exon	49.3816	54.8736	39.3818	81.6312	22.7003	66.435	54.062	69.3926	36.3183	16.2019	37.6117	31.5777
11:68567014-68576043	high	+	PPP6R3	ENSG00000110075	exon	23.662	41.4898	20.8492	36.2805	82.5467	49.6438	85.8631	61.2722	25.8051	50.7658	41.2811	39.9365
18:79096476-79176907	high	+	ATP9B	ENSG00000166377	exon	30.8635	70.9341	0	88.6857	54.6872	67.1651	122.116	78.9894	37.274	0	0	8.35879
13:40940921-40941370	high	-	ELF1	ENSG00000120690	exon	39.0938	54.8736	16.216	33.2571	126.916	0	86.4991	45.0314	38.2298	50.7658	45.8679	20.4326
5:97098937-97133409	high	-|+	CTD-2215E18.1|LIX1	ENSG00000145721|ENSG00000251513	intron	270.57	82.9796	173.743	29.226	0	0	0	0	0	0	0	0
13:60439688-60485948	high	+	TDRD3	ENSG00000083544	exon	0	76.2877	0	0	50.5599	143.821	107.488	131.403	0	28.0832	18.3472	0
9:96458379-96471094	high	+	HABP4	ENSG00000130956	exon	52.468	40.1514	20.8492	29.226	102.152	72.2755	106.852	123.283	0.955745	0	1.83472	5.57253
12:10386903-10390027	high	-|+	KLRC4-KLRK1|KLRK1|RP11-277P12.20	ENSG00000213809|ENSG00000245648|ENSG00000255819	exon	5.14392	0	0	0	58.8145	85.4165	73.1426	332.937	0	0	0	0
13:114041000-114057474	high	-	RASA3	ENSG00000185989	exon	34.9786	34.7979	0	43.3351	76.3557	105.858	64.8743	108.518	12.4247	38.8845	23.8513	11.1451
10:101798842-101810314	high	-	MGEA5	ENSG00000198408	exon	60.6982	93.6866	34.7486	59.4597	70.1647	0	74.4147	88.5863	37.274	0	0	35.2927
13:21400373-21421164	high	-	ZDHHC20	ENSG00000180776	exon	65.8422	85.6563	53.2812	72.561	29.9232	89.0668	49.6098	63.4868	10.5132	0	13.7604	20.4326
3:170122591-170126007	high	-	PHC3	ENSG00000173889	exon	102.878	109.747	94.9796	127.99	0	50.3738	18.4447	48.7224	0	0	0	0.928755
16:53154447-53157541	high	+	CHD9	ENSG00000177200	exon	89.5042	28.106	48.6481	33.2571	51.5917	19.7115	67.4184	51.6753	56.3889	43.205	49.5373	14.8601
18:58696366-58700591	high	-|+	MALT1|RP11-126O1.4	ENSG00000172175|ENSG00000267476	exon	115.224	64.2422	20.8492	77.6	51.5917	52.564	40.7055	87.8481	17.2034	20.5224	5.50415	0
8:47396376-47440542	high	+	SPIDR	ENSG00000164808	exon	172.836	0	0	217.683	0	0	0	0	47.7872	39.9646	29.3555	45.509
17:12081356-12095694	high	+	MAP2K4	ENSG00000065559	exon	90.533	50.8584	50.9646	75.5844	39.2097	59.1345	50.2458	110.733	0	24.8429	0	0
X:148661908-148662768	high	+	AFF2	ENSG00000155966	exon	13.3742	17.3989	37.0652	6.04675	10.3183	10.9508	0	4.42931	113.734	115.573	144.943	78.0154
12:10386903-10393867	high	-|+	KLRC4-KLRK1|KLRK1|RP11-277P12.20	ENSG00000213809|ENSG00000245648|ENSG00000255819	exon	2.05757	0	0	1.00779	57.7827	91.2569	64.2383	334.413	0	0	0	0.928755
3:51541589-51590559	high	+	RAD54L2	ENSG00000164080	exon	98.7632	89.6715	67.1807	115.896	6.191	0	43.2496	104.827	2.86723	10.8012	3.66943	8.35879
17:67891844-67894165	high	+	BPTF	ENSG00000171634	exon	56.5831	48.1817	32.432	57.4442	91.8332	61.3247	83.955	45.7696	29.6281	11.8814	23.8513	8.35879
4:10097711-10103986	high	-	WDR1	ENSG00000071127	exon	44.2377	61.5655	6.94972	24.187	54.6872	81.0361	63.6023	72.3455	16.2477	37.8044	48.62	39.9365
6:75621532-75647801	high	+	SENP6	ENSG00000112701	exon	91.5618	49.5201	76.447	80.6234	48.4962	0	40.0694	64.225	23.8936	22.6826	22.9339	30.6489
2:23958301-23984831	high	+	UBXN2A	ENSG00000173960	exon	60.6982	62.9039	39.3818	76.5922	51.5917	18.2514	38.1614	33.2199	34.4068	52.9261	38.529	43.6515
1:805799-810170	high	-|+	RP11-206L10.8|RP11-206L10.9	ENSG00000230092|ENSG00000237491	exon	73.0436	54.8736	69.4972	50.3896	81.5149	16.7913	62.9663	120.33	6.69021	12.9615	0.917358	0
X:119640692-119653040	high	-	SEPT6	ENSG00000125354	exon	42.1801	50.8584	67.1807	51.3974	94.9287	76.6558	55.334	36.9109	15.2919	19.4422	14.6777	25.0764
18:79695225-79715528	high	+	CTDP1	ENSG00000060069	exon	0	0	0	115.896	28.8913	20.4416	36.8893	347.701	0	0	0	0
14:34862044-34862322	high	-	BAZ1A	ENSG00000198604	exon	118.31	70.9341	34.7486	73.5688	14.4457	34.3126	29.8931	119.591	11.4689	12.9615	15.5951	13.9313
5:179708239-179710065	high	+	CANX	ENSG00000127022	exon	47.3241	32.1211	32.432	51.3974	57.7827	123.379	0	47.246	79.3268	77.769	0	0
17:67928355-67929487	high	+	BPTF	ENSG00000171634	exon	52.468	45.5049	30.1155	94.7325	81.5149	82.4963	92.2233	26.5759	16.2477	17.282	9.17358	0
2:61495455-61499894	high	-	XPO1	ENSG00000082898	exon	78.1876	54.8736	44.0149	56.4364	62.9419	0	54.698	54.6282	30.5838	39.9646	44.9505	26.9339
21:15833348-15842540	high	+	USP25	ENSG00000155313	exon	74.0724	70.9341	44.0149	58.452	61.91	0	33.7092	59.0575	37.274	42.1249	22.9339	43.6515
7:39987599-39988258	high	+	CDK13	ENSG00000065883	exon	67.8997	48.1817	48.6481	68.5299	40.2415	31.3924	37.5254	42.8167	22.9379	45.3652	52.2894	41.794
5:65567513-65572286	high	+	PPWD1	ENSG00000113593	exon	13.3742	60.2271	4.63315	59.4597	42.3052	97.8274	143.741	87.1098	0	24.8429	10.0909	3.71502
3:57242856-57267792	high	+	APPL1	ENSG00000157500	exon	140.943	80.3028	106.562	0	0	0	20.3527	0	58.3004	59.4068	27.5207	53.8678
1:31915895-31919658	high	-	PTP4A2	ENSG00000184007	exon	37.0362	42.8282	30.1155	35.2727	27.8595	54.0241	49.6098	95.2302	49.6987	54.0062	32.1075	39.0077
15:62020479-62044255	high	-	VPS13C	ENSG00000129003	exon	82.3027	65.5806	71.8138	84.6545	40.2415	16.0612	33.0732	63.4868	11.4689	24.8429	7.33886	45.509
7:130120749-130122202	high	+	KLHDC10	ENSG00000128607	exon	90.533	104.394	69.4972	61.4753	7.22284	48.9137	36.2533	78.2512	19.1149	7.56087	12.843	10.2163
17:12054889-12081530	high	+	MAP2K4	ENSG00000065559	exon	57.6119	62.9039	57.9144	78.6078	33.0187	43.8033	41.3415	99.6596	4.77872	18.3621	28.4381	19.5039
1:70292388-70306290	high	-	ANKRD13C	ENSG00000118454	exon	53.4968	41.4898	64.8641	49.3818	40.2415	0	146.921	81.9423	20.0706	0	28.4381	18.5751
5:50750151-50778650	high	+	PARP8	ENSG00000151883	exon	25.7196	0	20.8492	0	0	70.0853	132.293	161.67	47.7872	37.8044	16.5124	32.5064
9:107300141-107306647	high	+	RAD23B	ENSG00000119318	exon	65.8422	30.7827	23.1657	88.6857	65.0055	32.8525	71.8706	35.4345	0	59.4068	39.4464	32.5064
1:26942660-26943065	high	+	NUDC	ENSG00000090273	exon	77.1588	53.5352	37.0652	94.7325	80.483	61.3247	36.8893	87.1098	1.91149	9.72112	2.75207	1.85751
11:13413530-13421838	high	-	BTBD10	ENSG00000148925	exon	27.7772	53.5352	46.3315	51.3974	59.8464	61.3247	45.1576	67.1779	33.4511	22.6826	43.1158	32.5064
1:47368469-47375293	high	+	CMPK1	ENSG00000162368	exon	41.1513	42.8282	32.432	74.5766	75.3239	100.748	0	54.6282	34.4068	27.0031	21.0992	39.9365
15:90487495-90497340	high	+	IQGAP1	ENSG00000140575	exon	17.4893	22.7525	18.5326	15.1169	51.5917	86.1465	40.0694	16.2408	57.3447	68.0478	82.5622	67.7991
7:5923387-5923962	high	+	CCZ1	ENSG00000122674	exon	94.6481	84.3179	37.0652	84.6545	33.0187	25.5519	34.3452	109.995	10.5132	11.8814	5.50415	12.0738
3:155833468-155842619	high	-	SLC33A1	ENSG00000169359	exon	81.2739	66.919	74.1304	56.4364	34.0505	24.8219	69.3265	71.6072	12.4247	20.5224	20.1819	11.1451
17:29648144-29672129	high	-|+	ABHD15-AS1|SSH2	ENSG00000141298|ENSG00000264031	exon	61.727	64.2422	50.9646	70.5455	55.719	14.6011	17.8086	50.9371	21.9821	46.4453	43.1158	44.5802
3:8935871-8941804	high	-	RAD18	ENSG00000070950	exon	51.4392	38.813	39.3818	55.4286	59.8464	69.3553	59.1501	65.7015	17.2034	21.6025	28.4381	36.2214
5:50788523-50797233	high	+	PARP8	ENSG00000151883	exon	26.7484	17.3989	32.432	0	73.2602	54.0241	120.844	113.686	49.6987	30.2435	0	24.1476
Y:12909360-12913062	high	+	DDX3Y	ENSG00000067048	exon	96.7057	107.07	32.432	0	0	76.6558	118.936	0	25.8051	0	48.62	36.2214
22:21805850-21807846	high	-	MAPK1	ENSG00000100030	exon	67.8997	37.4746	50.9646	58.452	51.5917	40.8831	36.2533	46.5078	21.9821	43.205	33.0249	53.8678
4:1228199-1241519	high	-	CTBP1	ENSG00000159692	exon	43.2089	44.1665	44.0149	78.6078	27.8595	59.8645	41.3415	109.256	0	56.1665	36.6943	0
5:38990949-39021136	high	-	RICTOR	ENSG00000164327	exon	19.5469	21.4141	16.216	66.5143	99.056	62.7848	65.5104	87.8481	26.7609	36.7242	23.8513	13.9313
1:51405905-51408332	high	-	EPS15	ENSG00000085832	exon	55.5543	56.212	39.3818	63.4909	50.5599	46.7235	70.5986	78.9894	38.2298	39.9646	0	0
2:71355719-71370005	high	+	ZNF638	ENSG00000075292	exon	56.5831	0	2.31657	28.2182	107.311	82.4963	41.3415	37.6492	50.6545	39.9646	57.7935	35.2927
6:158573420-158608750	high	+	TMEM181	ENSG00000146433	exon	21.6045	34.7979	0	23.1792	59.8464	48.1837	118.3	166.837	0	0	28.4381	38.0789
22:25663630-25674528	high	+	GRK3	ENSG00000100077	exon	121.396	89.6715	111.196	106.826	0	0	0	7.38219	32.4953	48.6056	0	21.3614
11:107390074-107392895	high	-	CWF19L2	ENSG00000152404	exon	65.8422	66.919	48.6481	78.6078	41.2733	59.1345	54.698	110.733	4.77872	7.56087	0	0
1:77711747-77713281	high	-	USP33	ENSG00000077254	exon	97.7345	101.717	85.7133	94.7325	0	0	76.9588	0	31.5396	0	35.777	13.9313
1:103565435-103575540	high	+	AMY2B	ENSG00000240038	exon	54.5255	41.4898	30.1155	74.5766	45.4007	83.9564	66.7824	53.1518	15.2919	23.7627	22.9339	26.0051
2:233363077-233390483	high	+	DGKD	ENSG00000077044	exon	84.3603	107.07	78.7635	75.5844	21.6685	0	15.2646	81.9423	18.1592	15.1217	21.0992	18.5751
11:17988597-18008076	high	-	RP1-59M18.2|SERGEF	ENSG00000129158|ENSG00000255448	exon	20.5757	48.1817	0	46.3584	78.4194	92.717	117.664	99.6596	12.4247	21.6025	0	0
4:102689574-102690957	high	-	MANBA	ENSG00000109323	exon	100.821	62.9039	27.7989	106.826	11.3502	30.6623	22.2608	45.7696	0	65.8876	21.0992	41.794
7:17868407-17897446	high	-	SNX13	ENSG00000071189	exon	98.7632	45.5049	0	91.7091	23.7322	5.84044	61.0582	73.8219	43.0085	24.8429	68.8018	0
2:101281859-101295181	high	-	RNF149	ENSG00000163162	exon	25.7196	34.7979	16.216	29.226	33.0187	11.6809	77.5948	88.5863	57.3447	85.3298	38.529	39.0077
13:24477701-24478276	high	-|+	PARP4|TPTE2P6	ENSG00000102699|ENSG00000205822	exon	24.6908	54.8736	64.8641	41.3195	47.4644	19.7115	85.8631	79.7276	29.6281	32.4037	26.6034	29.7202
11:13413530-13445181	high	-	BTBD10	ENSG00000148925	exon	23.662	58.8887	46.3315	57.4442	57.7827	58.4044	40.0694	62.0104	30.5838	22.6826	44.0332	34.3639
1:155777622-155784089	high	-	GON4L	ENSG00000116580	exon	101.85	97.7017	94.9796	85.6623	17.5412	3.65028	0	82.6805	4.77872	33.4839	8.25622	5.57253
12:350621-366104	high	-	KDM5A	ENSG00000073614	exon	37.0362	57.5503	11.5829	66.5143	37.146	64.9749	57.8781	59.7957	35.3626	42.1249	40.3637	25.0764
8:70213903-70216764	high	-	NCOA2	ENSG00000140396	exon	72.0149	44.1665	48.6481	84.6545	44.3688	22.6317	43.8856	74.5601	29.6281	32.4037	22.0166	15.7888
8:37765526-37766355	high	+	PROSC	ENSG00000147471	exon	66.8709	84.3179	53.2812	73.5688	37.146	13.141	43.8856	90.8009	22.9379	17.282	18.3472	13.0026
12:56670275-56673065	high	-	PTGES3	ENSG00000110958	exon	42.1801	56.212	37.0652	71.5532	45.4007	108.778	66.7824	67.1779	11.4689	10.8012	9.17358	7.43004
1:88770352-88771879	high	+	PKN2	ENSG00000065243	exon	56.5831	30.7827	27.7989	57.4442	73.2602	54.0241	54.698	45.7696	48.743	32.4037	52.2894	0
1:28473554-28480604	high	+	PHACTR4	ENSG00000204138	exon	58.6407	38.813	48.6481	18.1403	147.552	76.6558	54.698	17.7173	24.8494	33.4839	13.7604	0
10:49915917-49935142	high	-	PARG	ENSG00000227345	exon	31.8923	13.3838	27.7989	21.1636	122.788	40.153	64.8743	79.7276	41.097	34.564	34.8596	19.5039
17:29648144-29650800	high	-|+	ABHD15-AS1|SSH2	ENSG00000141298|ENSG00000264031	exon	61.727	58.8887	50.9646	67.5221	51.5917	8.76066	17.1726	46.5078	31.5396	52.9261	47.7026	36.2214
6:72647932-72648904	high	+	KCNQ5|KCNQ5-IT1	ENSG00000185760|ENSG00000233844	intron	104.936	86.9947	183.009	112.873	0	7.30055	0.636023	33.2199	0	2.16025	0	0
4:15625252-15644708	high	-	FBXL5	ENSG00000118564	exon	11.3166	20.0757	0	10.0779	0	0	15.2646	7.38219	98.4417	129.615	129.347	109.593
1:21721036-21721764	high	-	USP48	ENSG00000090686	exon	83.3315	100.378	97.2961	90.7013	0	0	78.8668	79.7276	0	0	0	0
16:68190768-68191775	high	+	NFATC3	ENSG00000072736	exon	37.0362	34.7979	60.2309	16.1247	87.7059	83.2263	74.4147	54.6282	22.9379	10.8012	30.2728	16.7176
10:110596398-110598290	high	+	SMC3	ENSG00000108055	exon	80.2451	103.055	41.6983	81.6312	28.8913	17.5213	24.8049	110.733	9.55745	14.0416	10.0909	6.50128
5:36953618-36976402	high	+	NIPBL	ENSG00000164190	exon	48.3528	29.4444	41.6983	26.2026	61.91	54.0241	65.5104	47.246	46.8315	46.4453	32.1075	28.7914
1:151024611-151025673	high	+	PRUNE1	ENSG00000143363	exon	98.7632	69.5958	64.8641	81.6312	61.91	55.4842	34.9813	47.246	0	7.56087	0	6.50128
15:92996957-93002317	high	+	CHD2	ENSG00000173575	exon	41.1513	40.1514	46.3315	57.4442	78.4194	45.9935	64.8743	74.5601	27.7166	19.4422	30.2728	1.85751
4:150798081-150808398	high	-	LRBA	ENSG00000198589	exon	73.0436	76.2877	83.3967	53.413	0	48.9137	68.0545	116.639	0	0	8.25622	0
4:128952769-128999794	high	-	SCLT1	ENSG00000151466	exon	0	49.5201	0	40.3117	0	0	65.5104	55.3664	73.5924	97.2112	66.9671	78.0154
19:19640085-19640571	high	-	GMIP	ENSG00000089639	exon	63.7846	58.8887	88.0298	52.4052	20.6367	29.9323	24.8049	117.377	21.9821	15.1217	13.7604	19.5039
18:2732265-2747647	high	-|+	RP11-703M24.5|SMCHD1	ENSG00000101596|ENSG00000266049	exon	70.9861	40.1514	20.8492	40.3117	94.9287	97.8274	64.8743	40.602	31.5396	23.7627	0	0
5:143037196-143057747	high	+	ARHGAP26	ENSG00000145819	exon	17.4893	34.7979	11.5829	0	8.25467	44.5334	39.4334	126.235	47.7872	74.5286	59.6283	61.2978
11:108176246-108177090	high	-	NPAT	ENSG00000149308	exon	51.4392	68.2574	39.3818	74.5766	130.011	35.7727	47.7017	73.8219	0	0	4.58679	0
13:49168613-49178654	high	+	FNDC3A	ENSG00000102531	exon	55.5543	61.5655	23.1657	54.4208	49.528	54.7542	70.5986	35.4345	32.4953	33.4839	28.4381	26.0051
7:30550636-30562128	high	-|+	AC005154.6|RP4-777O23.1|RP4-777O23.3	ENSG00000196295|ENSG00000263683|ENSG00000281039	exon	30.8635	30.7827	67.1807	31.2416	25.7958	59.1345	44.5216	54.6282	68.8136	30.2435	45.8679	36.2214
12:29339851-29341218	high	-|+	ERGIC2|FAR2	ENSG00000064763|ENSG00000087502	exon	98.7632	66.919	83.3967	54.4208	65.0055	58.4044	27.349	57.5811	0	3.24037	10.0909	0
2:31917926-31943383	high	-	DPY30|MEMO1	ENSG00000162959|ENSG00000162961	exon	85.389	88.3331	20.8492	74.5766	8.25467	23.3618	49.6098	68.6544	18.1592	17.282	30.2728	39.9365
1:70300764-70315566	high	-	ANKRD13C	ENSG00000118454	exon	47.3241	0	0	44.3429	92.865	59.1345	139.289	76.7748	41.097	23.7627	0	0
13:21400373-21425678	high	-	ZDHHC20	ENSG00000180776	exon	74.0724	96.3634	32.432	77.6	29.9232	53.294	49.6098	63.4868	10.5132	20.5224	11.9257	4.64377
1:52477708-52481923	high	-	ZCCHC11	ENSG00000134744	exon	72.0149	66.919	64.8641	77.6	57.7827	60.5946	53.4259	40.602	7.64596	8.641	5.50415	8.35879
16:53873786-53888951	high	+	FTO	ENSG00000140718	exon	46.2953	56.212	34.7486	86.6701	49.528	47.4536	64.2383	101.874	4.77872	5.40062	14.6777	12.0738
7:27785163-27800090	high	+	TAX1BP1	ENSG00000106052	exon	45.2665	37.4746	37.0652	53.413	55.719	25.5519	38.1614	42.8167	29.6281	45.3652	65.1324	48.2953
8:38347497-38348215	high	-	WHSC1L1	ENSG00000147548	exon	58.6407	48.1817	78.7635	63.4909	72.2284	52.564	18.4447	24.3612	32.4953	15.1217	25.686	33.4352
21:33414888-33421685	high	+	IFNGR2	ENSG00000159128	exon	26.7484	44.1665	85.7133	56.4364	0	0	7.63228	2.95288	43.0085	77.769	89.9011	88.2317
17:29666867-29703062	high	-|+	ABHD15-AS1|SSH2	ENSG00000141298|ENSG00000264031	exon	113.166	0	0	134.036	0	18.9814	29.2571	40.602	50.6545	56.1665	38.529	40.8652
1:21002713-21111383	high	-	EIF4G3	ENSG00000075151	exon	89.5042	116.439	88.0298	89.6935	16.5093	13.141	16.5366	31.0052	0	20.5224	9.17358	31.5777
22:45729425-45740538	high	+	ATXN10	ENSG00000130638	exon	63.7846	33.4595	13.8994	61.4753	36.1142	24.8219	99.8556	62.0104	16.2477	35.6441	37.6117	36.2214
11:34071726-34076642	high	+	CAPRIN1	ENSG00000135387	exon	39.0938	42.8282	37.0652	40.3117	46.4325	37.9629	78.8668	45.0314	29.6281	36.7242	35.777	50.1528
18:44701175-44869283	high	+	SETBP1	ENSG00000152217	exon	87.4466	95.025	148.261	156.208	0	0	0	32.4816	0	0	0	0
10:1072116-1096246	high	+	WDR37	ENSG00000047056	exon	4.11513	24.0908	16.216	26.2026	24.764	35.0427	22.8968	74.5601	68.8136	86.41	59.6283	76.1579
14:102193463-102195120	high	+	WDR20	ENSG00000140153	exon	111.109	88.3331	37.0652	123.958	24.764	0	18.4447	108.518	0	6.48075	0	0
15:65752379-65756472	high	-|+	DENND4A|RAB11A	ENSG00000103769|ENSG00000174485	exon	65.8422	56.212	81.0801	135.044	0	38.6929	0	42.0785	36.3183	21.6025	0	41.794
14:71413948-71530440	high	+	SIPA1L1	ENSG00000197555	exon	139.915	115.101	115.829	131.013	0	0	15.2646	0	0.955745	0	0	0
16:69695136-69695379	high	+	NFAT5	ENSG00000102908	exon	172.836	86.9947	85.7133	96.7481	6.191	12.4109	3.81614	41.3403	0	0	9.17358	0.928755
8:22474954-22513432	high	+	PPP3CC	ENSG00000120910	exon	55.5543	81.6412	44.0149	99.7714	0	0	62.9663	172.005	0	0	0	0
15:63542055-63563008	high	-|+	USP3|USP3-AS1	ENSG00000140455|ENSG00000259248	exon	0	38.813	0	16.1247	0	0	0	59.7957	105.132	93.9708	111.918	90.0892
18:50918110-50932360	high	+	ME2	ENSG00000082212	exon	57.6119	45.5049	20.8492	44.3429	41.2733	78.1159	29.8931	20.6701	27.7166	62.6472	40.3637	46.4377
11:77675036-77678153	high	-	RSF1	ENSG00000048649	exon	23.662	58.8887	67.1807	42.3273	84.6104	75.9258	87.1351	44.2931	0	31.3236	0	0
16:80684538-80685129	high	-	CDYL2	ENSG00000166446	exon	11.3166	13.3838	0	31.2416	100.088	70.8154	71.8706	104.089	24.8494	50.7658	20.1819	16.7176
1:15638307-15651895	high	+	DDI2	ENSG00000197312	exon	81.2739	111.086	122.778	123.958	0	0	14.6285	36.1727	0	14.0416	8.25622	2.78626
5:138006990-138021197	high	-	FAM13B	ENSG00000031003	exon	55.5543	26.7676	27.7989	106.826	29.9232	45.2634	39.4334	61.2722	33.4511	27.0031	46.7853	14.8601
11:118581246-118584644	high	+	ARCN1	ENSG00000095139	exon	19.5469	41.4898	11.5829	70.5455	44.3688	48.9137	74.4147	86.3716	23.8936	42.1249	33.0249	18.5751
12:42384940-42398994	high	+	PPHLN1	ENSG00000134283	exon	60.6982	37.4746	6.94972	82.639	52.6235	21.1716	47.0657	78.9894	22.9379	41.0447	35.777	25.0764
10:124706636-124706887	high	-|+	FAM53B|FAM53B-AS1|RP11-12J10.3	ENSG00000189319|ENSG00000233334|ENSG00000258539	exon	64.8134	72.2725	62.5475	121.943	19.6048	35.7727	10.8124	78.2512	9.55745	20.5224	0	15.7888
8:47407861-47440542	high	+	SPIDR	ENSG00000164808	exon	87.4466	100.378	50.9646	96.7481	0	0	41.9775	84.157	23.8936	0	25.686	0
1:179337837-179341310	high	+	SOAT1	ENSG00000057252	exon	62.7558	0	0	31.2416	46.4325	46.7235	82.683	33.9581	36.3183	64.8075	51.372	54.7965
2:143435601-143437042	high	-|+	AC096558.1|ARHGAP15|RP11-570L15.2	ENSG00000075884|ENSG00000228655|ENSG00000257640	exon	47.3241	58.8887	23.1657	40.3117	98.0242	0	117.028	56.1046	0	24.8429	22.9339	22.2901
9:6420912-6434173	high	-|+	RP11-307L3.4|UHRF2	ENSG00000147854|ENSG00000233367	exon	69.9573	44.1665	23.1657	61.4753	36.1142	61.3247	40.7055	53.1518	27.7166	36.7242	24.7687	30.6489
3:3137260-3144710	high	+	TRNT1	ENSG00000072756	exon	93.6193	57.5503	20.8492	45.3507	63.9737	44.5334	47.7017	67.9161	12.4247	29.1634	11.0083	15.7888
15:65715478-65761438	high	-|+	DENND4A|RAB11A	ENSG00000103769|ENSG00000174485	exon	53.4968	57.5503	78.7635	110.857	44.3688	0	0	42.0785	49.6987	0	28.4381	44.5802
2:108771701-108773046	high	+	RANBP2	ENSG00000153201	exon	47.3241	41.4898	34.7486	48.374	56.7509	71.5454	69.3265	56.8429	26.7609	19.4422	15.5951	21.3614
9:132296887-132311856	high	-	SETX	ENSG00000107290	exon	27.7772	34.7979	69.4972	19.1481	63.9737	37.9629	25.4409	32.4816	47.7872	55.0863	48.62	45.509
15:65178934-65180204	high	-	CLPX	ENSG00000166855	exon	133.742	84.3179	44.0149	88.6857	13.4138	37.2328	27.985	60.534	0.955745	3.24037	9.17358	4.64377
4:185247294-185310816	high	+	SNX25	ENSG00000109762	exon	48.3528	103.055	46.3315	181.403	14.4457	0	62.3303	47.246	0	0	1.83472	2.78626
6:7176655-7189322	high	+	RREB1	ENSG00000124782	exon	21.6045	37.4746	27.7989	47.3662	24.764	27.012	31.1651	39.8638	64.0349	63.7273	61.463	61.2978
2:61495455-61498913	high	-	XPO1	ENSG00000082898	exon	80.2451	45.5049	39.3818	0	77.3875	44.5334	63.6023	48.7224	43.0085	18.3621	46.7853	0
17:51263274-51268904	high	+	UTP18	ENSG00000011260	exon	91.5618	80.3028	57.9144	105.818	30.955	8.76066	28.621	64.9633	5.73447	16.2019	8.25622	8.35879
16:11841695-11847806	high	-	RSL1D1	ENSG00000171490	exon	40.1226	46.8433	48.6481	118.919	41.2733	0	47.7017	28.0523	37.274	60.487	0	38.0789
1:42265115-42278784	high	-	FOXJ3	ENSG00000198815	exon	51.4392	49.5201	16.216	79.6156	26.8277	44.5334	69.9625	87.8481	25.8051	20.5224	18.3472	16.7176
15:84687625-84691644	high	-	SEC11A	ENSG00000140612	exon	97.7345	78.9644	37.0652	53.413	0	0	34.3452	126.235	0	68.0478	0	11.1451
10:101672915-101673673	high	-	FBXW4	ENSG00000107829	exon	82.3027	112.424	83.3967	106.826	0	0	0	121.806	0	0	0	0
7:99493040-99494631	high	-|+	ZNF394|ZNF789	ENSG00000160908|ENSG00000198556	exon	15.4318	57.5503	23.1657	25.1948	31.9868	24.8219	61.6942	49.4607	68.8136	46.4453	46.7853	54.7965
1:151024611-151027327	high	+	PRUNE1	ENSG00000143363	exon	99.792	70.9341	62.5475	79.6156	61.91	40.8831	34.3452	50.1989	0	5.40062	0	0
13:24475472-24478276	high	-|+	PARP4|TPTE2P6	ENSG00000102699|ENSG00000205822	exon	21.6045	58.8887	69.4972	43.3351	38.1778	21.9017	76.9588	62.7486	18.1592	34.564	25.686	33.4352
7:136020701-136031033	high	+	AC024084.1	ENSG00000230649	exon	42.1801	22.7525	6.94972	49.3818	27.8595	122.649	101.764	96.7067	15.2919	11.8814	7.33886	0
6:53071057-53076543	high	+	FBXO9	ENSG00000112146	exon	105.965	58.8887	67.1807	77.6	24.764	5.84044	33.0732	49.4607	14.3362	20.5224	22.0166	25.0764
1:155521100-155521618	high	-	ASH1L	ENSG00000116539	exon	67.8997	14.7222	30.1155	55.4286	54.6872	25.5519	83.319	66.4397	37.274	22.6826	15.5951	29.7202
7:74782939-74783632	high	+	NCF1	ENSG00000158517	exon	34.9786	58.8887	94.9796	87.6779	0	0	0	0	27.7166	73.4485	69.7192	55.7253
20:44972078-44997306	high	+	STK4	ENSG00000101109	exon	0	10.707	0	0	179.539	113.159	143.105	56.1046	0	0	0	0
13:37040405-37051583	high	-	SUPT20H	ENSG00000102710	exon	56.5831	45.5049	11.5829	58.452	67.0692	60.5946	38.7974	41.3403	37.274	47.5255	26.6034	11.1451
14:30670256-30673997	high	+	SCFD1	ENSG00000092108	exon	110.08	54.8736	46.3315	88.6857	55.719	0	38.7974	84.157	0	23.7627	0	0
5:39201826-39202987	high	-	FYB	ENSG00000082074	exon	0	1.33838	0	0	115.565	75.1957	40.7055	15.5026	57.3447	77.769	69.7192	49.224
11:118583179-118584644	high	+	ARCN1	ENSG00000095139	exon	28.8059	37.4746	11.5829	47.3662	56.7509	38.6929	70.5986	84.157	28.6723	38.8845	39.4464	19.5039
3:93995874-94003908	high	+	ARL13B	ENSG00000169379	exon	82.3027	46.8433	41.6983	75.5844	33.0187	28.4722	50.8818	67.9161	8.6017	25.923	22.9339	17.6463
8:67118248-67137603	high	+	CSPP1	ENSG00000104218	exon	41.1513	52.1968	16.216	51.3974	42.3052	21.9017	55.334	50.9371	27.7166	41.0447	48.62	52.939
1:36358239-36362656	high	-	STK40	ENSG00000196182	exon	106.994	89.6715	0	146.13	0	21.1716	20.9888	77.513	13.3804	6.48075	10.0909	9.28755
12:2681654-2682612	high	-|+	CACNA1C|CACNA1C-AS1	ENSG00000151067|ENSG00000246627	exon	32.9211	17.3989	44.0149	32.2494	61.91	73.7356	74.4147	163.885	0	0	0	0
8:60794986-60801593	high	+	CHD7	ENSG00000171316	exon	76.13	84.3179	83.3967	136.052	35.0823	30.6623	14.6285	39.1256	0.955745	0	0	0
2:23823258-23823569	high	-	ATAD2B	ENSG00000119778	exon	34.9786	58.8887	30.1155	66.5143	50.5599	30.6623	80.7749	73.8219	31.5396	29.1634	0	13.0026
20:44978443-45001353	high	+	STK4	ENSG00000101109	exon	50.4104	29.4444	37.0652	0	81.5149	58.4044	108.124	98.1831	0	36.7242	0	0
10:124696158-124706887	high	-|+	FAM53B|FAM53B-AS1|RP11-12J10.3	ENSG00000189319|ENSG00000233334|ENSG00000258539	exon	76.13	77.626	71.8138	115.896	26.8277	0	0	98.1831	0	16.2019	0	16.7176
6:99412551-99416428	high	-	PNISR	ENSG00000132424	exon	34.9786	45.5049	20.8492	44.3429	71.1965	59.8645	45.7937	42.0785	25.8051	45.3652	38.529	25.0764
3:56623644-56628614	high	-	FAM208A	ENSG00000163946	exon	152.26	57.5503	25.4823	88.6857	13.4138	0	54.062	89.3245	11.4689	0	6.42151	0
1:8655973-8656441	high	-	RERE	ENSG00000142599	exon	55.5543	68.2574	136.678	80.6234	27.8595	29.2022	19.7167	11.0733	14.3362	18.3621	20.1819	15.7888
4:78826037-78851056	high	+	BMP2K	ENSG00000138756	exon	56.5831	54.8736	60.2309	86.6701	9.2865	0	0	14.7644	66.9021	61.5671	44.9505	41.794
15:50586392-50592626	high	-	TRPM7	ENSG00000092439	exon	53.4968	36.1363	67.1807	53.413	33.0187	87.6066	41.3415	14.7644	26.7609	30.2435	29.3555	24.1476
2:147896301-147899898	high	-|+	AC009480.3|ACVR2A	ENSG00000121989|ENSG00000223911	exon	47.3241	32.1211	11.5829	8.06234	47.4644	54.7542	112.576	79.7276	32.4953	12.9615	25.686	32.5064
2:74165218-74172752	high	-	MOB1A	ENSG00000114978	exon	30.8635	37.4746	39.3818	115.896	41.2733	45.9935	37.5254	51.6753	0	0	61.463	35.2927
4:87163558-87195690	high	-	KLHL8	ENSG00000145332	exon	0	96.3634	46.3315	96.7481	17.5412	27.7421	45.7937	0	30.5838	58.3267	49.5373	27.8626
4:82878730-82881937	high	-	SEC31A	ENSG00000138674	exon	88.4754	45.5049	0	0	83.5785	83.9564	50.8818	61.2722	0	0	50.4547	32.5064
X:24172715-24179770	high	+	ZFX	ENSG00000005889	exon	88.4754	32.1211	25.4823	81.6312	26.8277	35.0427	41.3415	36.1727	22.9379	47.5255	46.7853	12.0738
3:141553857-141559995	high	+	RASA2	ENSG00000155903	exon	81.2739	34.7979	37.0652	69.5377	53.6554	47.4536	51.5179	87.8481	5.73447	15.1217	0	12.0738
12:121780872-121781192	high	-|+	RHOF|TMEM120B	ENSG00000139725|ENSG00000188735	exon	49.3816	38.813	16.216	61.4753	58.8145	89.7968	55.334	111.471	4.77872	9.72112	0	0
17:59737453-59817773	high	+	VMP1	ENSG00000062716	exon	36.0074	16.0606	0	0	21.6685	49.6438	40.0694	48.7224	77.4153	84.2497	53.2068	68.7279
19:40583398-40583717	high	+	SHKBP1	ENSG00000160410	exon	70.9861	44.1665	18.5326	48.374	35.0823	13.8711	51.5179	84.157	15.2919	44.2851	30.2728	39.0077
11:128768118-128772985	high	+	FLI1	ENSG00000151702	exon	29.8347	62.9039	37.0652	53.413	29.9232	63.5148	54.062	62.7486	43.9643	0	0	56.654
6:18255731-18258405	high	-	DEK	ENSG00000124795	exon	63.7846	32.1211	57.9144	38.2961	88.7377	0	0	74.5601	0	91.8106	46.7853	0
2:63856306-63862928	high	+	UGP2	ENSG00000169764	exon	36.0074	76.2877	60.2309	88.6857	0	39.423	41.3415	99.6596	23.8936	16.2019	0	12.0738
22:41808875-41810291	high	+	CCDC134	ENSG00000100147	exon	43.2089	60.2271	30.1155	60.4675	15.4775	48.1837	51.5179	94.492	17.2034	18.3621	21.0992	33.4352
7:140776912-140808995	high	-	BRAF	ENSG00000157764	exon	60.6982	68.2574	16.216	75.5844	56.7509	44.5334	40.0694	59.7957	26.7609	14.0416	14.6777	15.7888
1:155676548-155784089	high	-	GON4L|YY1AP1	ENSG00000116580|ENSG00000163374	exon	72.0149	76.2877	18.5326	163.262	8.25467	10.9508	14.6285	123.283	1.91149	0	3.66943	0
15:65729072-65732818	high	-|+	DENND4A|RAB11A	ENSG00000103769|ENSG00000174485	exon	82.3027	72.2725	32.432	131.013	0	0	39.4334	49.4607	0	48.6056	0	37.1502
2:113939959-113942359	high	+	ACTR3	ENSG00000115091	exon	38.065	58.8887	25.4823	87.6779	50.5599	16.7913	50.8818	48.7224	0	44.2851	70.6366	0
7:5901657-5910116	high	+	CCZ1	ENSG00000122674	exon	103.907	52.1968	41.6983	60.4675	21.6685	5.84044	47.7017	65.7015	23.8936	48.6056	14.6777	5.57253
22:45689712-45718493	high	+	ATXN10	ENSG00000130638	exon	59.6695	53.5352	20.8492	54.4208	19.6048	18.2514	91.5873	40.602	20.0706	42.1249	38.529	32.5064
12:19462510-19473355	high	+	AEBP2	ENSG00000139154	exon	47.3241	61.5655	55.5978	91.7091	55.719	21.9017	43.2496	64.9633	11.4689	27.0031	11.0083	0
15:56394165-56394834	high	-|+	RP11-48G14.2|TEX9	ENSG00000151575|ENSG00000259941	exon	48.3528	180.681	18.5326	243.886	0	0	0	0	0	0	0	0
2:71355719-71380565	high	+	ZNF638	ENSG00000075292	exon	47.3241	22.7525	23.1657	17.1325	101.12	59.8645	33.7092	31.0052	47.7872	41.0447	28.4381	38.0789
10:101798842-101800400	high	-	MGEA5	ENSG00000198408	exon	30.8635	60.2271	20.8492	58.452	79.4512	0	55.97	63.4868	36.3183	21.6025	36.6943	26.9339
2:238173534-238185287	high	-	ILKAP	ENSG00000132323	exon	60.6982	81.6412	55.5978	39.3039	79.4512	0	49.6098	82.6805	0	22.6826	0	18.5751
4:25847294-25847864	high	-	SEL1L3	ENSG00000091490	exon	56.5831	99.0401	60.2309	161.247	14.4457	24.0918	38.1614	33.2199	0.955745	0	1.83472	0
17:59764971-59773885	high	+	VMP1	ENSG00000062716	exon	34.9786	42.8282	32.432	30.2338	34.0505	0	55.97	44.2931	75.5038	0	67.8845	71.5141
10:1072116-1080476	high	+	WDR37	ENSG00000047056	exon	4.11513	17.3989	6.94972	0	0	43.8033	15.9006	47.9842	83.1498	99.3714	77.0581	93.8042
2:60891683-60901083	high	+	REL	ENSG00000162924	exon	74.0724	56.212	60.2309	108.842	11.3502	0	13.3565	22.1466	40.1413	29.1634	33.0249	40.8652
5:43675511-43677806	high	+	NNT	ENSG00000112992	exon	44.2377	36.1363	48.6481	32.2494	18.573	21.9017	69.9625	98.9213	21.9821	27.0031	38.529	30.6489
19:18539371-18539720	high	-	FKBP8	ENSG00000105701	exon	44.2377	50.8584	64.8641	72.561	0	37.2328	23.5329	126.974	4.77872	0	26.6034	37.1502
14:49799475-49831361	high	-	NEMF	ENSG00000165525	exon	64.8134	30.7827	74.1304	0	80.483	45.9935	45.1576	47.9842	20.0706	41.0447	37.6117	0
9:85575315-85596449	high	-	AGTPBP1	ENSG00000135049	exon	0	14.7222	11.5829	17.1325	0	10.9508	0	47.9842	109.911	98.2913	113.752	63.1553
1:1825397-1839238	high	-	GNB1	ENSG00000078369	exon	48.3528	0	0	96.7481	48.4962	0	39.4334	51.6753	39.1855	66.9677	55.0415	40.8652
8:67251299-67259926	high	-	ARFGEF1	ENSG00000066777	exon	22.6332	26.7676	0	22.1714	147.552	54.7542	72.5066	54.6282	21.0264	36.7242	20.1819	7.43004
19:29971193-30012531	high	+	URI1	ENSG00000105176	exon	49.3816	73.6109	48.6481	43.3351	43.337	36.5028	39.4334	132.879	11.4689	0	7.33886	0
12:50427762-50437838	high	+	LARP4	ENSG00000161813	exon	55.5543	78.9644	0	46.3584	65.0055	66.435	61.0582	77.513	34.4068	0	0	0
11:108172199-108177090	high	-	NPAT	ENSG00000149308	exon	0	65.5806	41.6983	72.561	130.011	0	63.6023	70.869	7.64596	10.8012	14.6777	7.43004
17:30484214-30492753	high	+	GOSR1	ENSG00000108587	exon	56.5831	68.2574	27.7989	89.6935	20.6367	60.5946	54.698	57.5811	10.5132	17.282	12.843	8.35879
1:235780865-235782087	high	-	LYST	ENSG00000143669	exon	60.6982	29.4444	30.1155	42.3273	0	0	0	22.1466	69.7694	73.4485	95.4052	61.2978
14:30670256-30675065	high	+	SCFD1	ENSG00000092108	exon	80.2451	78.9644	39.3818	73.5688	35.0823	27.7421	34.9813	59.0575	20.0706	16.2019	11.0083	7.43004
6:158573420-158625754	high	+	TMEM181	ENSG00000146433	exon	12.3454	21.4141	0	28.2182	43.337	35.0427	95.4034	136.57	31.5396	39.9646	13.7604	25.0764
9:107300141-107325004	high	+	RAD23B	ENSG00000119318	exon	62.7558	37.4746	32.432	82.639	39.2097	0	44.5216	46.5078	36.3183	43.205	36.6943	20.4326
1:88740988-88760376	high	+	PKN2	ENSG00000065243	exon	77.1588	42.8282	0	102.795	0	8.76066	34.3452	50.9371	37.274	25.923	56.8762	44.5802
2:202952559-202955758	high	-|+	CARF|WDR12	ENSG00000138380|ENSG00000138442	exon	78.1876	77.626	85.7133	94.7325	30.955	0	19.0807	63.4868	3.82298	6.48075	17.4298	3.71502
15:63553715-63559970	high	-|+	USP3|USP3-AS1	ENSG00000140455|ENSG00000259248	exon	58.6407	44.1665	39.3818	49.3818	0	0	62.9663	47.9842	54.4775	124.214	0	0
17:46302638-46306309	high	-|+	ARL17B|LRRC37A	ENSG00000176681|ENSG00000228696	exon	132.713	125.808	41.6983	33.2571	43.337	10.9508	37.5254	8.85863	4.77872	17.282	12.843	12.0738
7:64543707-64544432	high	-	ZNF680	ENSG00000173041	exon	70.9861	46.8433	55.5978	85.6623	21.6685	21.9017	61.0582	103.351	0	7.56087	3.66943	2.78626
11:34090179-34090678	high	+	CAPRIN1	ENSG00000135387	exon	101.85	85.6563	48.6481	117.912	0	0	0	81.9423	0	44.2851	0	0
8:17265907-17286427	high	+	VPS37A	ENSG00000155975	exon	36.0074	21.4141	9.2663	28.2182	75.3239	43.0733	57.2421	55.3664	51.6102	25.923	39.4464	37.1502
8:55941855-55952115	high	+	LYN	ENSG00000254087	exon	121.396	93.6866	81.0801	114.888	0	0	0	0	68.8136	0	0	0
21:37420299-37425781	high	+	DYRK1A	ENSG00000157540	exon	103.907	62.9039	0	72.561	27.8595	32.1224	15.9006	146.906	0	0	0	17.6463
11:108330214-108335961	high	-|+	ATM|C11orf65	ENSG00000149311|ENSG00000166323	exon	70.9861	41.4898	18.5326	33.2571	137.234	0	83.319	48.7224	19.1149	12.9615	0	13.9313
1:112653598-112667145	high	+	CAPZA1	ENSG00000116489	exon	22.6332	120.454	44.0149	107.834	13.4138	0	28.621	70.1308	27.7166	28.0832	16.5124	0
1:198712953-198735252	high	+	PTPRC	ENSG00000081237	exon	13.3742	0	0	21.1636	185.73	108.778	103.672	46.5078	0	0	0	0
15:76283757-76292700	high	-	ETFA	ENSG00000140374	exon	40.1226	17.3989	13.8994	45.3507	23.7322	46.7235	50.2458	50.1989	53.5217	32.4037	34.8596	70.5854
2:143435601-143487495	high	-|+	AC096558.1|ARHGAP15|RP11-570L15.2	ENSG00000075884|ENSG00000228655|ENSG00000257640	exon	34.9786	45.5049	0	51.3974	108.343	89.7968	97.9475	50.9371	0	0	0	0
14:65561337-65561766	high	+	FUT8	ENSG00000033170	exon	83.3315	78.9644	55.5978	114.888	16.5093	10.2208	44.5216	62.0104	2.86723	7.56087	0	1.85751
2:135748267-135755691	high	+	UBXN4	ENSG00000144224	exon	36.0074	56.212	23.1657	83.6468	0	0	92.2233	69.3926	38.2298	0	51.372	27.8626
3:197814908-197830863	high	-|+	AC055764.1|LRCH3	ENSG00000186001|ENSG00000234136	exon	85.389	0	74.1304	111.865	50.5599	39.423	31.1651	0	16.2477	18.3621	32.1075	18.5751
12:27714780-27724186	high	+	MRPS35	ENSG00000061794	exon	66.8709	61.5655	34.7486	61.4753	46.4325	36.5028	23.5329	47.246	15.2919	25.923	26.6034	31.5777
12:50427762-50435624	high	+	LARP4	ENSG00000161813	exon	55.5543	78.9644	27.7989	51.3974	0	0	65.5104	78.9894	36.3183	36.7242	0	46.4377
3:170171373-170178938	high	-	PHC3	ENSG00000173889	exon	44.2377	61.5655	55.5978	61.4753	88.7377	42.3432	31.8011	34.6963	16.2477	0	18.3472	22.2901
10:124942457-124962408	high	+	RP11-298J20.4|ZRANB1	ENSG00000019995|ENSG00000249456	exon	36.0074	42.8282	32.432	93.7247	0	0	63.6023	125.497	0	58.3267	15.5951	9.28755
10:119515509-119527424	high	-	RGS10	ENSG00000148908	exon	13.3742	1.33838	2.31657	13.1013	108.343	80.3061	85.2271	50.1989	29.6281	30.2435	55.0415	7.43004
14:50145170-50150230	high	-	SOS2	ENSG00000100485	exon	86.4178	84.3179	74.1304	93.7247	0	0	32.4372	67.9161	15.2919	0	22.0166	0
1:110891392-110895055	high	+	CD53	ENSG00000143119	exon	0	0	0	0	112.47	70.0853	80.7749	72.3455	0	140.416	0	0
2:113939959-113951845	high	+	ACTR3	ENSG00000115091	exon	34.9786	50.8584	27.7989	76.5922	29.9232	5.11039	34.3452	42.0785	25.8051	44.2851	52.2894	52.0103
18:62539681-62550460	high	+	ZCCHC2	ENSG00000141664	exon	42.1801	61.5655	16.216	93.7247	26.8277	55.4842	47.0657	63.4868	17.2034	15.1217	10.0909	26.9339
16:88018428-88038011	high	+	BANP	ENSG00000172530	exon	44.2377	80.3028	60.2309	66.5143	28.8913	0	24.8049	47.9842	34.4068	29.1634	17.4298	41.794
3:52737586-52741499	high	-	NEK4	ENSG00000114904	exon	79.2163	38.813	41.6983	65.5065	37.146	19.7115	55.334	52.4135	29.6281	35.6441	14.6777	5.57253
20:44978443-44987296	high	+	STK4	ENSG00000101109	exon	34.9786	37.4746	23.1657	9.07013	99.056	0	108.124	61.2722	27.7166	47.5255	0	26.9339
2:206279540-206297373	high	+	ZDBF2	ENSG00000204186	exon	36.0074	123.131	50.9646	81.6312	37.146	40.153	65.5104	40.602	0	0	0	0
10:5699525-5714207	high	-|+	FAM208B|RP11-336A10.2	ENSG00000108021|ENSG00000226647	exon	44.2377	22.7525	18.5326	49.3818	57.7827	51.8339	83.319	24.3612	28.6723	31.3236	30.2728	32.5064
7:5902661-5910116	high	+	CCZ1	ENSG00000122674	exon	101.85	46.8433	64.8641	61.4753	28.8913	20.4416	36.2533	63.4868	16.2477	27.0031	0	7.43004
19:34194478-34215661	high	+	LSM14A	ENSG00000257103	exon	30.8635	61.5655	30.1155	50.3896	24.764	64.2449	43.2496	59.7957	28.6723	33.4839	22.9339	24.1476
16:19616114-19652090	high	+	C16orf62	ENSG00000103544	exon	0	81.6412	39.3818	57.4442	40.2415	0	40.7055	84.8952	27.7166	31.3236	19.2645	51.0815
11:118786052-118786518	high	-	DDX6	ENSG00000110367	exon	32.9211	28.106	16.216	62.4831	71.1965	50.3738	55.97	50.1989	36.3183	16.2019	23.8513	29.7202
2:119926598-119945240	high	+	PTPN4	ENSG00000088179	exon	62.7558	36.1363	46.3315	64.4987	85.6422	35.0427	56.606	78.2512	0	5.40062	0	2.78626
X:148651999-148662768	high	+	AFF2	ENSG00000155966	exon	0	12.0454	0	6.04675	9.2865	6.5705	0	4.42931	111.822	110.173	135.769	77.0867
1:86715724-86724405	high	+	SH3GLB1	ENSG00000097033	exon	79.2163	37.4746	48.6481	75.5844	37.146	27.012	15.2646	51.6753	24.8494	22.6826	23.8513	29.7202
6:167022409-167033971	high	+	FGFR1OP|RP11-517H2.6	ENSG00000213066|ENSG00000272980	exon	58.6407	29.4444	32.432	79.6156	45.4007	26.282	73.1426	53.1518	19.1149	15.1217	10.0909	30.6489
2:230255452-230287966	high	+	SP140	ENSG00000079263	exon	73.0436	52.1968	62.5475	138.068	16.5093	64.2449	44.5216	19.9319	0	0	0	1.85751
18:2890561-2892486	high	+	EMILIN2	ENSG00000132205	exon	0	6.6919	0	8.06234	0	0	0	0	89.84	142.576	108.248	117.023
2:99186177-99195756	high	+	MRPL30|RP11-111H13.1|RP11-38C17.1	ENSG00000185414|ENSG00000241962|ENSG00000273155	exon	41.1513	53.5352	25.4823	55.4286	67.0692	27.012	74.4147	29.5288	26.7609	25.923	27.5207	18.5751
12:89655679-89656107	high	-	ATP2B1	ENSG00000070961	exon	47.3241	85.6563	25.4823	104.81	25.7958	20.4416	22.2608	43.5549	43.9643	37.8044	0	14.8601
4:39837856-39842056	high	-	PDS5A	ENSG00000121892	exon	74.0724	48.1817	69.4972	50.3896	43.337	43.0733	50.8818	31.0052	20.0706	23.7627	17.4298	0
3:114350274-114351878	high	-|+	ZBTB20|ZBTB20-AS1	ENSG00000181722|ENSG00000241560	exon	11.3166	84.3179	37.0652	72.561	44.3688	28.4722	12.0844	39.1256	22.9379	32.4037	38.529	48.2953
10:27142387-27145590	high	-	YME1L1	ENSG00000136758	exon	87.4466	72.2725	23.1657	35.2727	51.5917	29.2022	30.5291	53.1518	32.4953	22.6826	23.8513	9.28755
17:47402135-47414919	high	-|+	CTD-2026D20.2|EFCAB13	ENSG00000178852|ENSG00000253347	exon	93.6193	116.439	106.562	82.639	6.191	0	19.0807	33.9581	12.4247	0	0	0
20:35858302-35871829	high	+	PHF20	ENSG00000025293	exon	38.065	42.8282	30.1155	44.3429	43.337	78.1159	77.5948	66.4397	0	19.4422	15.5951	14.8601
2:230269532-230287966	high	+	SP140	ENSG00000079263	exon	81.2739	57.5503	44.0149	149.153	24.764	51.8339	40.7055	21.4083	0	0	0	0
18:79126267-79214038	high	+	ATP9B	ENSG00000166377	exon	48.3528	28.106	44.0149	75.5844	47.4644	27.7421	57.2421	79.7276	26.7609	17.282	18.3472	0
10:49932100-49935142	high	-	PARG	ENSG00000227345	exon	29.8347	9.36866	0	19.1481	132.075	32.8525	76.3228	67.9161	22.9379	38.8845	41.2811	0
3:71015549-71047095	high	-	FOXP1	ENSG00000114861	exon	0	0	0	76.5922	121.756	147.471	89.0432	35.4345	0	0	0	0
11:108297287-108304852	high	+	ATM	ENSG00000149311	exon	0	0	0	54.4208	106.279	115.349	110.668	83.4187	0	0	0	0
16:68266593-68275249	high	+	SLC7A6	ENSG00000103064	exon	8.23027	38.813	18.5326	17.1325	106.279	87.6066	87.7712	46.5078	0	19.4422	12.843	26.9339
1:167951800-167975015	high	+	DCAF6	ENSG00000143164	exon	91.5618	66.919	74.1304	73.5688	28.8913	16.0612	27.349	78.2512	5.73447	0	7.33886	0
2:61278165-61281242	high	-	USP34	ENSG00000115464	exon	49.3816	64.2422	27.7989	76.5922	24.764	51.8339	50.8818	50.1989	20.0706	15.1217	14.6777	24.1476
22:45689712-45702847	high	+	ATXN10	ENSG00000130638	exon	0	74.9493	23.1657	77.6	0	8.76066	88.4072	55.3664	20.0706	37.8044	34.8596	48.2953
1:233198939-233208689	high	-	PCNX2	ENSG00000135749	exon	25.7196	45.5049	16.216	23.1792	55.719	121.189	92.2233	64.9633	13.3804	0	0	11.1451
4:109659011-109660365	high	+	MCUB	ENSG00000005059	exon	88.4754	33.4595	20.8492	68.5299	58.8145	0	82.683	98.1831	18.1592	0	0	0
15:92996957-92998621	high	+	CHD2	ENSG00000173575	exon	37.0362	34.7979	41.6983	47.3662	68.101	56.9443	55.334	53.89	25.8051	19.4422	17.4298	11.1451
22:50372020-50394135	high	+	PPP6R2	ENSG00000100239	exon	29.8347	25.4292	30.1155	28.2182	78.4194	59.8645	50.2458	67.1779	14.3362	38.8845	16.5124	29.7202
16:18839698-18842454	high	-	SMG1	ENSG00000157106	exon	33.9499	30.7827	27.7989	58.452	57.7827	33.5825	72.5066	38.3874	13.3804	34.564	44.9505	22.2901
1:235800320-235801097	high	-	LYST	ENSG00000143669	exon	99.792	36.1363	48.6481	21.1636	4.12733	0	0.636023	30.267	55.4332	48.6056	70.6366	52.939
15:93000512-93009323	high	+	CHD2	ENSG00000173575	exon	30.8635	28.106	46.3315	44.3429	77.3875	55.4842	61.6942	59.7957	0	21.6025	22.9339	19.5039
4:55403236-55417985	high	+	TMEM165	ENSG00000134851	exon	19.5469	37.4746	0	7.05455	18.573	0	9.54034	31.0052	111.822	89.6503	57.7935	85.4454
10:110881233-110883097	high	+	PDCD4	ENSG00000150593	exon	42.1801	42.8282	27.7989	64.4987	139.298	0	90.9513	59.7957	0	0	0	0
2:32114638-32128479	high	+	SPAST	ENSG00000021574	exon	82.3027	0	55.5978	59.4597	38.1778	29.2022	36.8893	35.4345	41.097	35.6441	27.5207	26.0051
12:111509549-111510582	high	-	ATXN2	ENSG00000204842	exon	54.5255	60.2271	37.0652	74.5766	40.2415	52.564	55.97	38.3874	0	25.923	5.50415	22.2901
3:94003659-94003908	high	+	ARL13B	ENSG00000169379	exon	79.2163	42.8282	48.6481	78.6078	36.1142	35.0427	59.7862	64.225	0	22.6826	0	0
13:77205256-77243951	high	-	MYCBP2	ENSG00000005810	exon	64.8134	48.1817	44.0149	39.3039	48.4962	39.423	40.7055	42.8167	21.9821	23.7627	16.5124	36.2214
2:229858772-229880128	high	-	TRIP12	ENSG00000153827	exon	24.6908	25.4292	0	51.3974	91.8332	36.5028	64.2383	56.1046	29.6281	35.6441	26.6034	24.1476
7:105062164-105081797	high	+	KMT2E	ENSG00000005483	exon	36.0074	29.4444	16.216	42.3273	50.5599	32.8525	75.6867	42.0785	46.8315	48.6056	34.8596	10.2163
14:58318542-58330169	high	+	ARID4A	ENSG00000032219	exon	46.2953	36.1363	39.3818	35.2727	46.4325	28.4722	53.4259	37.6492	35.3626	32.4037	37.6117	37.1502
1:84179177-84197824	high	+	PRKACB	ENSG00000142875	exon	37.0362	13.3838	30.1155	11.0857	105.247	88.3367	67.4184	71.6072	18.1592	7.56087	15.5951	0
16:30496097-30496566	high	+	ITGAL	ENSG00000005844	exon	20.5757	17.3989	18.5326	21.1636	45.4007	47.4536	56.606	182.34	7.64596	22.6826	25.686	0
1:172551512-172591071	high	+	SUCO	ENSG00000094975	exon	0	38.813	0	69.5377	75.3239	52.564	70.5986	62.7486	0	0	67.8845	27.8626
8:66572482-66602523	high	-	MYBL1	ENSG00000185697	exon	0	0	0	0	21.6685	169.373	80.1389	194.152	0	0	0	0
6:158580940-158608750	high	+	TMEM181	ENSG00000146433	exon	12.3454	0	0	0	43.337	0	80.7749	239.183	21.0264	20.5224	23.8513	24.1476
18:50918110-50924212	high	+	ME2	ENSG00000082212	exon	54.5255	21.4141	18.5326	40.3117	44.3688	63.5148	26.713	20.6701	28.6723	63.7273	36.6943	45.509
12:29339851-29341816	high	-|+	ERGIC2|FAR2	ENSG00000064763|ENSG00000087502	exon	84.3603	58.8887	62.5475	53.413	61.91	35.7727	31.8011	53.89	3.82298	4.3205	13.7604	0
5:79618647-79620083	high	+	PAPD4	ENSG00000164329	exon	100.821	152.575	39.3818	49.3818	1.03183	16.0612	19.7167	47.246	5.73447	19.4422	6.42151	6.50128
1:21050866-21111383	high	-	EIF4G3	ENSG00000075151	exon	106.994	101.717	76.447	91.7091	0	0	10.1764	38.3874	10.5132	25.923	1.83472	0
7:35667434-35673278	high	-	HERPUD2	ENSG00000122557	exon	34.9786	50.8584	50.9646	65.5065	21.6685	67.8952	50.2458	98.1831	0	11.8814	11.0083	0
13:102852118-102872398	high	+	BIVM-ERCC5|ERCC5	ENSG00000134899|ENSG00000270181	exon	0	0	85.7133	19.1481	114.534	52.564	70.5986	56.8429	0	35.6441	0	27.8626
1:21089138-21111383	high	-	EIF4G3	ENSG00000075151	exon	112.137	92.3482	92.663	88.6857	16.5093	0	0	36.1727	0	0	0	24.1476
15:59671183-59680308	high	-	BNIP2	ENSG00000140299	exon	19.5469	33.4595	9.2663	24.187	0	32.1224	32.4372	27.3141	56.3889	86.41	77.0581	64.0841
13:114052052-114057474	high	-	RASA3	ENSG00000185989	exon	17.4893	36.1363	6.94972	28.2182	59.8464	103.668	63.6023	65.7015	18.1592	32.4037	23.8513	5.57253
7:6814764-6824737	high	-	CCZ1B	ENSG00000146574	exon	58.6407	92.3482	90.3464	87.6779	0	0	0	31.7434	29.6281	27.0031	35.777	8.35879
1:171523221-171527844	high	+	PRRC2C	ENSG00000117523	exon	34.9786	38.813	32.432	44.3429	87.7059	16.7913	39.4334	47.246	28.6723	35.6441	18.3472	36.2214
11:128768118-128782023	high	+	FLI1	ENSG00000151702	exon	0	46.8433	23.1657	49.3818	0	0	35.6173	59.0575	46.8315	57.2466	49.5373	92.8755
10:22591629-22609717	high	-	PIP4K2A	ENSG00000150867	exon	37.0362	53.5352	32.432	82.639	50.5599	59.8645	59.7862	54.6282	0	0	15.5951	13.9313
2:32098796-32128479	high	+	SPAST	ENSG00000021574	exon	68.9285	42.8282	34.7486	38.2961	27.8595	42.3432	45.7937	33.2199	31.5396	29.1634	36.6943	27.8626
12:111552280-111555919	high	-	ATXN2	ENSG00000204842	exon	60.6982	44.1665	34.7486	70.5455	29.9232	24.8219	34.3452	92.2774	11.4689	14.0416	13.7604	27.8626
9:85585463-85596449	high	-	AGTPBP1	ENSG00000135049	exon	0	0	11.5829	16.1247	0	0	20.9888	32.4816	125.203	69.128	119.257	63.1553
1:180003174-180006567	high	+	CEP350	ENSG00000135837	exon	28.8059	74.9493	32.432	97.7558	50.5599	0	62.3303	56.8429	18.1592	0	35.777	0
10:92893349-92899644	high	+	EXOC6	ENSG00000138190	exon	74.0724	56.212	27.7989	60.4675	19.6048	22.6317	27.349	56.1046	26.7609	12.9615	32.1075	40.8652
20:41512846-41533570	high	-	CHD6	ENSG00000124177	exon	37.0362	44.1665	0	53.413	79.4512	37.9629	68.6905	56.8429	19.1149	32.4037	20.1819	7.43004
11:68551121-68564432	high	+	PPP6R3	ENSG00000110075	exon	65.8422	37.4746	37.0652	62.4831	70.1647	37.2328	45.7937	45.7696	21.0264	33.4839	0	0
16:10430611-10431455	high	+	ATF7IP2	ENSG00000166669	exon	27.7772	44.1665	9.2663	42.3273	130.011	35.7727	72.5066	55.3664	5.73447	16.2019	5.50415	11.1451
17:32171043-32176213	high	+	RHOT1	ENSG00000126858	exon	59.6695	60.2271	25.4823	60.4675	46.4325	38.6929	33.0732	36.1727	20.0706	29.1634	19.2645	26.9339
9:74996447-75017448	high	-	CARNMT1	ENSG00000156017	exon	59.6695	56.212	25.4823	30.2338	58.8145	33.5825	54.698	65.7015	23.8936	21.6025	9.17358	15.7888
17:30734897-30769965	high	-|+	CRLF3|SUZ12P1	ENSG00000176390|ENSG00000264538	exon	47.3241	44.1665	16.216	26.2026	37.146	35.7727	75.0507	41.3403	37.274	47.5255	20.1819	26.0051
6:154773989-154792976	high	+	SCAF8	ENSG00000213079	exon	45.2665	93.6866	57.9144	68.5299	138.266	0	0	50.1989	0	0	0	0
1:90937485-90982370	high	-	ZNF644	ENSG00000122482	exon	10.2878	0	41.6983	84.6545	33.0187	69.3553	49.6098	71.6072	17.2034	22.6826	29.3555	24.1476
10:67954595-68014186	high	-	HERC4	ENSG00000148634	exon	37.0362	40.1514	0	42.3273	73.2602	0	110.032	72.3455	27.7166	6.48075	25.686	18.5751
12:50427762-50430570	high	+	LARP4	ENSG00000161813	exon	48.3528	70.9341	30.1155	39.3039	0	60.5946	55.334	75.2983	0	34.564	3.66943	35.2927
7:2524695-2526921	high	+	LFNG	ENSG00000106003	exon	6.1727	26.7676	25.4823	95.7403	6.191	7.30055	7.63228	45.0314	48.743	71.2882	37.6117	75.2291
5:32135572-32143880	high	-	GOLPH3	ENSG00000113384	exon	33.9499	81.6412	57.9144	64.4987	14.4457	22.6317	44.5216	72.3455	6.69021	19.4422	20.1819	14.8601
2:190895152-190910321	high	+	GLS	ENSG00000115419	exon	0	45.5049	30.1155	43.3351	58.8145	63.5148	90.9513	48.7224	35.3626	16.2019	0	20.4326
14:102040236-102040673	high	-|+	DYNC1H1|RP11-1017G21.4	ENSG00000197102|ENSG00000258959	exon	57.6119	17.3989	20.8492	44.3429	38.1778	25.5519	47.7017	152.811	0	28.0832	11.0083	9.28755
20:37061103-37065473	high	-	RBL1	ENSG00000080839	exon	57.6119	45.5049	0	52.4052	28.8913	94.1771	36.2533	48.7224	27.7166	36.7242	24.7687	0
15:93000512-93014909	high	+	CHD2	ENSG00000173575	exon	42.1801	26.7676	39.3818	48.374	75.3239	68.6252	45.1576	63.4868	11.4689	14.0416	0	17.6463
2:190659158-190673152	high	+	NAB1	ENSG00000138386	exon	14.403	32.1211	18.5326	15.1169	17.5412	50.3738	66.1464	70.1308	66.9021	30.2435	48.62	22.2901
4:48369849-48394653	high	+	SLAIN2	ENSG00000109171	exon	36.0074	34.7979	25.4823	38.2961	94.9287	89.7968	23.5329	62.0104	12.4247	19.4422	15.5951	0
1:233198939-233218184	high	-	PCNX2	ENSG00000135749	exon	18.5181	34.7979	16.216	32.2494	52.6235	94.1771	83.955	95.9685	8.6017	15.1217	0	0
17:47370437-47395977	high	+	EFCAB13	ENSG00000178852	exon	108.022	125.808	90.3464	70.5455	22.7003	0	24.8049	0	0	0	9.17358	0
4:150806271-150817257	high	-	LRBA	ENSG00000198589	exon	61.727	41.4898	60.2309	77.6	49.528	0	78.2308	80.4659	1.91149	0	0	0
18:54159765-54205157	high	-	MBD2	ENSG00000134046	exon	31.8923	54.8736	23.1657	70.5455	43.337	16.7913	27.349	27.3141	49.6987	38.8845	41.2811	26.0051
7:140794308-140808995	high	-	BRAF	ENSG00000157764	exon	43.2089	49.5201	13.8994	59.4597	41.2733	93.4471	32.4372	45.0314	28.6723	5.40062	29.3555	9.28755
11:34957384-34984728	high	+	PDHX	ENSG00000110435	exon	40.1226	0	81.0801	0	93.8969	38.6929	50.8818	45.0314	21.0264	63.7273	15.5951	0
12:350621-356537	high	-	KDM5A	ENSG00000073614	exon	21.6045	37.4746	0	55.4286	42.3052	62.0547	58.5141	53.89	23.8936	36.7242	37.6117	20.4326
6:30491654-30492381	high	+	HLA-E	ENSG00000204592	intron	60.6982	93.6866	74.1304	47.3662	63.9737	0	38.1614	71.6072	0	0	0	0
20:21365421-21368590	high	+	XRN2	ENSG00000088930	exon	45.2665	49.5201	18.5326	39.3039	19.6048	15.3312	48.3377	62.7486	38.2298	29.1634	50.4547	32.5064
4:1225360-1238337	high	-	CTBP1	ENSG00000159692	exon	46.2953	52.1968	46.3315	77.6	0	0	47.0657	95.2302	17.2034	0	0	66.8703
1:235830226-235833667	high	-	LYST	ENSG00000143669	exon	50.4104	38.813	9.2663	21.1636	13.4138	0	21.6248	12.5497	59.2562	58.3267	70.6366	92.8755
5:142885298-142913293	high	+	ARHGAP26	ENSG00000145819	exon	1.02878	4.01514	0	0	31.9868	87.6066	29.2571	47.246	65.9464	63.7273	67.8845	49.224
12:68654112-68657217	high	+	RAP1B	ENSG00000127314	exon	76.13	46.8433	27.7989	44.3429	34.0505	75.9258	50.8818	54.6282	7.64596	11.8814	7.33886	10.2163
19:10795372-10798572	high	+	DNM2	ENSG00000079805	exon	47.3241	64.2422	60.2309	66.5143	19.6048	21.1716	33.7092	53.1518	0	0	0	81.7304
21:44855210-44861271	high	-	PTTG1IP	ENSG00000183255	exon	36.0074	61.5655	48.6481	63.4909	22.7003	23.3618	21.6248	73.8219	9.55745	22.6826	21.0992	42.7227
20:35858302-35863400	high	+	PHF20	ENSG00000025293	exon	37.0362	48.1817	34.7486	60.4675	45.4007	67.1651	66.7824	66.4397	0	20.5224	0	0
17:30481143-30492753	high	+	GOSR1	ENSG00000108587	exon	55.5543	72.2725	0	95.7403	14.4457	67.8952	33.0732	59.7957	7.64596	15.1217	9.17358	15.7888
11:107390074-107418287	high	-	CWF19L2	ENSG00000152404	exon	61.727	58.8887	0	80.6234	50.5599	35.0427	50.2458	101.874	0	0	7.33886	0
17:12081356-12113360	high	+	MAP2K4	ENSG00000065559	exon	87.4466	16.0606	34.7486	54.4208	38.1778	0	64.2383	83.4187	11.4689	29.1634	26.6034	0
8:67131951-67137603	high	+	CSPP1	ENSG00000104218	exon	30.8635	48.1817	13.8994	57.4442	37.146	20.4416	52.7899	56.1046	0	32.4037	42.1985	53.8678
1:8614561-8656441	high	-	RERE	ENSG00000142599	exon	55.5543	68.2574	148.261	78.6078	26.8277	0	20.9888	0	12.4247	0	18.3472	15.7888
2:119920069-119934958	high	+	PTPN4	ENSG00000088179	exon	64.8134	34.7979	44.0149	68.5299	59.8464	21.1716	56.606	71.6072	9.55745	1.08012	8.25622	4.64377
6:82212707-82214829	high	-	IBTK	ENSG00000005700	exon	43.2089	0	53.2812	45.3507	69.1329	0	0	71.6072	40.1413	57.2466	22.9339	41.794
2:74159091-74172752	high	-	MOB1A	ENSG00000114978	exon	30.8635	37.4746	27.7989	97.7558	0	56.9443	49.6098	46.5078	54.4775	43.205	0	0
12:122340753-122341697	high	-	CLIP1	ENSG00000130779	exon	10.2878	29.4444	20.8492	25.1948	33.0187	73.7356	15.9006	41.3403	57.3447	63.7273	48.62	25.0764
2:99449336-99464985	high	-	REV1	ENSG00000135945	exon	40.1226	42.8282	41.6983	39.3039	41.2733	21.9017	68.0545	56.8429	22.9379	12.9615	27.5207	28.7914
1:212863725-212872818	high	+	FLVCR1	ENSG00000162769	exon	59.6695	58.8887	20.8492	64.4987	45.4007	9.49072	45.7937	35.4345	27.7166	18.3621	33.0249	25.0764
1:88770352-88786213	high	+	PKN2	ENSG00000065243	exon	0	0	0	67.5221	35.0823	54.0241	57.8781	58.3193	47.7872	37.8044	55.0415	30.6489
12:2820086-2821792	high	+	ITFG2	ENSG00000111203	exon	49.3816	41.4898	41.6983	58.452	21.6685	40.8831	47.7017	55.3664	20.0706	24.8429	17.4298	25.0764
20:47623911-47633636	high	+	NCOA3	ENSG00000124151	exon	38.065	49.5201	41.6983	109.849	38.1778	24.0918	33.7092	11.0733	0	25.923	53.2068	18.5751
8:70159505-70162854	high	-	NCOA2	ENSG00000140396	exon	90.533	45.5049	85.7133	82.639	13.4138	0	12.7205	75.2983	9.55745	11.8814	9.17358	7.43004
6:136694140-136698682	high	-	MAP3K5	ENSG00000197442	exon	31.8923	24.0908	44.0149	35.2727	0	69.3553	28.621	33.2199	63.0792	34.564	42.1985	37.1502
18:9931810-9950568	high	+	VAPA	ENSG00000101558	exon	69.9573	33.4595	0	33.2571	21.6685	33.5825	23.5329	46.5078	44.92	70.2081	42.1985	23.2189
7:139715932-139717015	high	-	HIPK2	ENSG00000064393	exon	17.4893	37.4746	25.4823	42.3273	26.8277	75.9258	22.8968	5.16753	46.8315	60.487	28.4381	52.939
15:65722848-65732818	high	-|+	DENND4A|RAB11A	ENSG00000103769|ENSG00000174485	exon	60.6982	41.4898	23.1657	87.6779	45.4007	15.3312	30.5291	28.7905	26.7609	32.4037	22.9339	26.9339
7:66127704-66134374	high	-|+	AC068533.7|CRCP|RP5-1132H15.1	ENSG00000234185|ENSG00000241258|ENSG00000249319	exon	76.13	69.5958	44.0149	49.3818	38.1778	7.30055	12.7205	96.7067	14.3362	9.72112	10.0909	13.9313
7:72890627-72891110	high	+	POM121	ENSG00000196313	exon	84.3603	58.8887	50.9646	103.803	7.22284	12.4109	19.7167	78.9894	3.82298	3.24037	5.50415	13.0026
5:39002535-39021136	high	-	RICTOR	ENSG00000164327	exon	19.5469	21.4141	0	42.3273	81.5149	86.1465	71.8706	55.3664	24.8494	38.8845	0	0
10:67988663-68014186	high	-	HERC4	ENSG00000148634	exon	56.5831	45.5049	6.94972	39.3039	42.3052	10.2208	90.3153	73.0837	28.6723	11.8814	24.7687	12.0738
1:28987431-28987905	high	+	EPB41	ENSG00000159023	exon	24.6908	28.106	0	66.5143	98.0242	69.3553	69.3265	57.5811	12.4247	0	13.7604	1.85751
12:124419957-124430787	high	-	NCOR2	ENSG00000196498	exon	24.6908	16.0606	20.8492	45.3507	12.382	62.7848	48.9738	36.9109	31.5396	61.5671	30.2728	50.1528
18:50918110-50921187	high	+	ME2	ENSG00000082212	exon	58.6407	34.7979	30.1155	43.3351	34.0505	64.2449	24.8049	21.4083	0	73.4485	0	56.654
10:92893349-92909631	high	+	EXOC6	ENSG00000138190	exon	59.6695	54.8736	46.3315	55.4286	24.764	23.3618	27.985	32.4816	30.5838	22.6826	26.6034	36.2214
5:133091193-133092789	high	+	HSPA4	ENSG00000170606	exon	77.1588	77.626	81.0801	95.7403	10.3183	30.6623	28.621	33.2199	0	6.48075	0	0
2:195680032-195718332	high	+	SLC39A10	ENSG00000196950	exon	0	64.2422	46.3315	0	153.743	48.1837	64.8743	63.4868	0	0	0	0
8:55966715-55969793	high	+	LYN	ENSG00000254087	exon	56.5831	32.1211	13.8994	154.192	0	0	0	0	45.8758	71.2882	0	66.8703
2:23880639-23885829	high	-	ATAD2B	ENSG00000119778	exon	56.5831	65.5806	55.5978	68.5299	53.6554	16.7913	33.0732	42.8167	0	0	18.3472	29.7202
13:48256177-48258236	high	+	ITM2B	ENSG00000136156	exon	22.6332	18.7373	11.5829	9.07013	88.7377	88.3367	77.5948	21.4083	0	0	0	102.163
22:27894555-27914347	high	-	PITPNB	ENSG00000180957	exon	49.3816	21.4141	23.1657	84.6545	63.9737	13.141	71.8706	63.4868	15.2919	14.0416	8.25622	11.1451
8:38337305-38348215	high	-|+	RP11-513D5.2|WHSC1L1	ENSG00000147548|ENSG00000254898	exon	40.1226	21.4141	78.7635	39.3039	73.2602	47.4536	26.0769	21.4083	30.5838	15.1217	14.6777	31.5777
1:174275833-174305127	high	+	RABGAP1L	ENSG00000152061	exon	56.5831	65.5806	85.7133	79.6156	0	0	50.2458	101.874	0	0	0	0
6:35619096-35642843	high	-	FKBP5	ENSG00000096060	exon	7.20149	6.6919	0	8.06234	100.088	51.1039	66.1464	62.7486	34.4068	54.0062	24.7687	24.1476
1:230943806-230961303	high	-	TTC13	ENSG00000143643	exon	86.4178	49.5201	55.5978	37.2883	33.0187	0	13.9925	126.235	10.5132	0	16.5124	9.28755
13:40836597-40855815	high	-	TPTE2P5	ENSG00000168852	exon	58.6407	61.5655	48.6481	75.5844	0	11.6809	56.606	84.8952	15.2919	19.4422	0	5.57253
2:229858772-229860531	high	-	TRIP12	ENSG00000153827	exon	22.6332	22.7525	18.5326	53.413	61.91	38.6929	65.5104	50.9371	28.6723	25.923	23.8513	25.0764
12:51240343-51241116	high	+	DAZAP2	ENSG00000183283	exon	14.403	20.0757	11.5829	28.2182	112.47	51.1039	23.5329	14.7644	0	92.8907	68.8018	0
16:11020193-11126146	high	+	CLEC16A	ENSG00000038532	exon	47.3241	45.5049	37.0652	54.4208	43.337	44.5334	41.3415	28.0523	11.4689	27.0031	16.5124	39.9365
5:38990949-39003622	high	-	RICTOR	ENSG00000164327	exon	11.3166	14.7222	18.5326	76.5922	67.0692	40.8831	43.2496	78.2512	29.6281	31.3236	13.7604	11.1451
1:179341028-179342943	high	+	SOAT1	ENSG00000057252	exon	51.4392	0	23.1657	31.2416	26.8277	47.4536	78.2308	28.7905	0	61.5671	0	87.303
12:40302789-40304134	high	+	LRRK2	ENSG00000188906	exon	24.6908	92.3482	44.0149	124.966	0	0	0	0	41.097	43.205	25.686	39.9365
5:10415488-10417404	high	+	MARCH6	ENSG00000145495	exon	68.9285	56.212	25.4823	60.4675	52.6235	40.8831	33.0732	90.8009	0	6.48075	0	0.928755
15:50583089-50592626	high	-	TRPM7	ENSG00000092439	exon	51.4392	22.7525	53.2812	41.3195	35.0823	75.1957	35.6173	11.8115	24.8494	29.1634	33.0249	22.2901
7:75188075-75189256	high	-	GTF2IP1	ENSG00000277053	exon	31.8923	65.5806	39.3818	86.6701	19.6048	58.4044	59.1501	52.4135	4.77872	15.1217	2.75207	0
15:72771783-72775097	high	-	ADPGK	ENSG00000159322	exon	63.7846	60.2271	53.2812	89.6935	0	12.4109	0	63.4868	42.0528	50.7658	0	0
11:119284969-119285566	high	+	CBL	ENSG00000110395	exon	31.8923	14.7222	57.9144	1.00779	94.9287	47.4536	59.7862	6.64397	32.4953	30.2435	32.1075	26.0051
18:76849526-76855201	high	+	ZNF236	ENSG00000130856	exon	65.8422	46.8433	30.1155	107.834	51.5917	39.423	15.2646	78.2512	0	0	0	0
1:58527261-58539310	high	-	DAB1|OMA1	ENSG00000162600|ENSG00000173406	exon	51.4392	37.4746	46.3315	35.2727	35.0823	55.4842	59.7862	37.6492	23.8936	23.7627	6.42151	22.2901
15:67231814-67236820	high	-	AAGAB	ENSG00000103591	exon	31.8923	33.4595	20.8492	26.2026	30.955	72.2755	44.5216	90.0627	17.2034	12.9615	26.6034	27.8626
16:53439016-53447106	high	+	RBL2	ENSG00000103479	exon	39.0938	44.1665	18.5326	9.07013	96.9924	54.7542	55.97	46.5078	21.0264	16.2019	12.843	19.5039
12:89619999-89635251	high	-	ATP2B1	ENSG00000070961	exon	46.2953	54.8736	41.6983	80.6234	39.2097	49.6438	21.6248	39.8638	0	0	39.4464	21.3614
4:15636494-15644708	high	-	FBXL5	ENSG00000118564	exon	2.05757	0	0	0	11.3502	0	0	0	92.7072	104.772	117.422	105.878
17:46170855-46172232	high	-	KANSL1	ENSG00000120071	exon	11.3166	25.4292	48.6481	29.226	74.292	33.5825	53.4259	47.9842	46.8315	22.6826	14.6777	26.0051
1:113837590-113838620	high	-	PTPN22	ENSG00000134242	exon	39.0938	21.4141	27.7989	28.2182	73.2602	0	76.3228	95.2302	47.7872	24.8429	0	0
1:246591512-246591941	high	+	CNST	ENSG00000162852	exon	34.9786	64.2422	32.432	41.3195	46.4325	65.705	46.4297	46.5078	14.3362	6.48075	15.5951	19.5039
2:97200334-97208006	high	+	ANKRD36	ENSG00000135976	exon	57.6119	40.1514	41.6983	23.1792	117.629	29.9323	36.8893	39.1256	27.7166	6.48075	6.42151	6.50128
3:182884753-182887713	high	+	ATP11B	ENSG00000058063	exon	74.0724	40.1514	55.5978	77.6	60.8782	23.3618	51.5179	28.7905	0	12.9615	0	8.35879
5:79640851-79669028	high	+	PAPD4	ENSG00000164329	exon	46.2953	65.5806	20.8492	48.374	28.8913	59.1345	34.3452	34.6963	42.0528	22.6826	21.0992	9.28755
20:63928335-63931022	high	+	DNAJC5	ENSG00000101152	exon	16.4605	18.7373	9.2663	50.3896	15.4775	56.2143	36.2533	42.0785	49.6987	44.2851	33.0249	61.2978
1:40406736-40409835	high	+	SMAP2	ENSG00000084070	exon	38.065	25.4292	37.0652	38.2961	89.7695	56.9443	50.8818	24.3612	0	72.3683	0	0
3:43299754-43309942	high	+	SNRK	ENSG00000163788	exon	0	5.35352	2.31657	29.226	79.4512	70.0853	71.2346	82.6805	22.9379	36.7242	33.0249	0
22:41808875-41813822	high	+	CCDC134	ENSG00000100147	exon	38.065	52.1968	27.7989	50.3896	16.5093	35.7727	48.9738	90.0627	16.2477	15.1217	15.5951	26.0051
2:101288973-101295181	high	-	RNF149	ENSG00000163162	exon	20.5757	30.7827	18.5326	25.1948	14.4457	0	86.4991	83.4187	0	69.128	52.2894	31.5777
6:75659262-75678927	high	+	SENP6	ENSG00000112701	exon	59.6695	40.1514	11.5829	59.4597	72.2284	0	35.6173	45.0314	36.3183	45.3652	26.6034	0
9:123169902-123184298	high	-	STRBP	ENSG00000165209	exon	130.656	93.6866	78.7635	100.779	9.2865	0	9.54034	8.12041	0	1.08012	0	0
5:173108624-173112379	high	+	CREBRF	ENSG00000164463	exon	36.0074	44.1665	30.1155	68.5299	44.3688	48.1837	61.0582	43.5549	29.6281	25.923	0	0
15:50300789-50301368	high	-	GABPB1	ENSG00000104064	exon	69.9573	49.5201	60.2309	53.413	17.5412	24.8219	18.4447	36.1727	7.64596	32.4037	38.529	22.2901
18:2884964-2892486	high	+	EMILIN2	ENSG00000132205	exon	0	0	0	11.0857	0	0	0	0	94.6187	115.573	102.744	106.807
13:26400453-26401624	high	+	CDK8	ENSG00000132964	exon	93.6193	105.732	44.0149	57.4442	35.0823	30.6623	14.6285	33.9581	5.73447	3.24037	5.50415	0.928755
6:85517756-85530275	high	-	SNX14	ENSG00000135317	exon	33.9499	32.1211	32.432	60.4675	44.3688	15.3312	83.319	42.0785	20.0706	18.3621	40.3637	7.43004
17:32171043-32183272	high	+	RHOT1	ENSG00000126858	exon	46.2953	0	0	63.4909	43.337	56.2143	30.5291	26.5759	43.0085	48.6056	32.1075	39.9365
10:50433476-50590247	high	-	SGMS1	ENSG00000198964	exon	56.5831	93.6866	37.0652	88.6857	18.573	4.38033	33.0732	87.1098	0	3.24037	7.33886	0
14:55612019-55619312	high	+	KTN1	ENSG00000126777	exon	22.6332	34.7979	18.5326	25.1948	31.9868	51.1039	70.5986	33.2199	41.097	18.3621	55.0415	26.9339
13:77217840-77243951	high	-	MYCBP2	ENSG00000005810	exon	61.727	40.1514	41.6983	43.3351	56.7509	28.4722	47.0657	31.0052	19.1149	15.1217	22.9339	21.3614
2:101294014-101295181	high	-	RNF149	ENSG00000163162	exon	21.6045	33.4595	34.7486	25.1948	27.8595	0	74.4147	86.3716	60.2119	64.8075	0	0
3:170359699-170361429	high	+	SKIL	ENSG00000136603	exon	34.9786	22.7525	11.5829	118.919	21.6685	0	22.8968	64.9633	46.8315	31.3236	28.4381	24.1476
15:49235851-49292537	high	+	GALK2	ENSG00000156958	exon	38.065	28.106	37.0652	33.2571	21.6685	52.564	61.6942	67.1779	21.0264	12.9615	25.686	28.7914
2:168129541-168140758	high	-	STK39	ENSG00000198648	exon	11.3166	10.707	9.2663	20.1558	33.0187	106.588	62.3303	90.8009	20.0706	24.8429	22.9339	15.7888
1:219193082-219241308	high	+	LYPLAL1	ENSG00000143353	exon	45.2665	66.919	32.432	73.5688	42.3052	32.1224	40.0694	45.0314	12.4247	3.24037	23.8513	10.2163
8:30101898-30106843	high	+	LEPROTL1	ENSG00000104660	exon	21.6045	25.4292	0	20.1558	54.6872	40.8831	54.062	188.984	7.64596	1.08012	7.33886	5.57253
2:26364302-26373629	high	+	SELENOI	ENSG00000138018	exon	30.8635	48.1817	37.0652	34.2649	71.1965	25.5519	57.8781	53.1518	21.0264	14.0416	22.0166	12.0738
21:33340999-33349543	high	+	IFNAR1	ENSG00000142166	exon	62.7558	64.2422	41.6983	56.4364	34.0505	0	61.6942	28.0523	11.4689	15.1217	36.6943	14.8601
6:118511298-118566316	high	-	CEP85L	ENSG00000111860	exon	11.3166	5.35352	6.94972	11.0857	93.8969	95.6373	48.3377	68.6544	23.8936	38.8845	17.4298	5.57253
11:130126700-130135715	high	+	APLP2	ENSG00000084234	exon	0	0	0	0	13.4138	0	0	0	80.2826	83.1696	130.265	119.809
2:48346201-48362707	high	+	FOXN2	ENSG00000170802	exon	29.8347	32.1211	0	29.226	75.3239	21.1716	68.6905	33.2199	15.2919	32.4037	52.2894	37.1502
1:155721517-155726019	high	+	DAP3	ENSG00000132676	exon	60.6982	34.7979	48.6481	64.4987	35.0823	11.6809	38.7974	67.1779	20.0706	0	24.7687	19.5039
3:3777725-3789074	high	-	SUMF1	ENSG00000144455	exon	23.662	34.7979	11.5829	18.1403	15.4775	27.7421	37.5254	36.1727	34.4068	75.6087	69.7192	40.8652
20:62139075-62140944	high	-	PSMA7	ENSG00000101182	exon	34.9786	38.813	18.5326	36.2805	21.6685	59.1345	36.2533	29.5288	24.8494	43.205	44.9505	37.1502
18:50918110-50940386	high	+	ME2	ENSG00000082212	exon	54.5255	38.813	16.216	41.3195	38.1778	60.5946	0	16.2408	26.7609	54.0062	49.5373	28.7914
2:144208603-144235737	high	-	GTDC1	ENSG00000121964	exon	56.5831	65.5806	0	71.5532	19.6048	56.9443	39.4334	95.9685	19.1149	0	0	0
12:350621-354234	high	-	KDM5A	ENSG00000073614	exon	29.8347	37.4746	0	54.4208	28.8913	51.8339	37.5254	51.6753	27.7166	39.9646	44.9505	20.4326
10:50460673-50590247	high	-	SGMS1	ENSG00000198964	exon	51.4392	99.0401	25.4823	103.803	28.8913	0	30.5291	78.9894	0	0	6.42151	0
3:16294856-16303592	high	+	OXNAD1	ENSG00000154814	exon	7.20149	0	0	11.0857	119.693	115.349	89.6792	50.1989	16.2477	14.0416	0	0
11:114063211-114064568	high	+	ZBTB16	ENSG00000109906	exon	40.1226	44.1665	88.0298	76.5922	0	9.49072	9.54034	30.267	5.73447	72.3683	22.0166	25.0764
1:29035826-29039426	high	+	EPB41	ENSG00000159023	exon	86.4178	49.5201	25.4823	47.3662	50.5599	47.4536	47.0657	48.7224	7.64596	0	0	13.0026
10:7220411-7285954	high	-	SFMBT2	ENSG00000198879	exon	0	0	0	0	73.2602	48.9137	69.3265	211.869	5.73447	14.0416	0	0
4:165219934-165238899	high	+	KLHL2	ENSG00000109466	exon	50.4104	0	71.8138	0	36.1142	0	46.4297	48.7224	41.097	51.846	41.2811	35.2927
Y:19587210-19590772	high	+	TXLNGY	ENSG00000131002	exon	121.396	121.793	111.196	0	0	24.0918	44.5216	0	0	0	0	0
5:77449760-77464809	high	-	WDR41	ENSG00000164253	exon	24.6908	34.7979	32.432	66.5143	15.4775	21.1716	59.1501	64.225	22.9379	14.0416	24.7687	42.7227
17:62010550-62011233	high	-	MED13	ENSG00000108510	exon	27.7772	38.813	32.432	66.5143	59.8464	67.1651	36.2533	53.1518	21.9821	0	0	18.5751
19:33113767-33114419	high	+	GPATCH1	ENSG00000076650	exon	65.8422	92.3482	30.1155	68.5299	14.4457	25.5519	38.1614	67.9161	2.86723	5.40062	3.66943	7.43004
X:53614534-53615835	high	-	HUWE1	ENSG00000086758	exon	57.6119	66.919	50.9646	81.6312	27.8595	7.30055	8.90432	96.7067	13.3804	0	0	10.2163
8:668598-674047	high	-	ERICH1	ENSG00000104714	exon	21.6045	10.707	16.216	44.3429	166.125	64.2449	8.2683	81.2041	8.6017	0	0	0
13:40826506-40855815	high	-	TPTE2P5	ENSG00000168852	exon	65.8422	48.1817	44.0149	69.5377	18.573	10.9508	41.9775	84.8952	6.69021	19.4422	0	11.1451
15:68141946-68173892	high	+	PIAS1	ENSG00000033800	exon	45.2665	0	0	72.561	18.573	32.1224	0	58.3193	52.566	42.1249	65.1324	34.3639
3:152455578-152456062	high	+	MBNL1	ENSG00000152601	intron	67.8997	48.1817	81.0801	79.6156	20.6367	15.3312	43.2496	48.7224	1.91149	9.72112	0	4.64377
15:50300789-50309798	high	-	GABPB1	ENSG00000104064	exon	82.3027	49.5201	71.8138	63.4909	9.2865	10.2208	15.9006	39.1256	8.6017	21.6025	32.1075	16.7176
5:142885298-142932125	high	+	ARHGAP26	ENSG00000145819	exon	0	1.33838	2.31657	1.00779	17.5412	102.938	24.8049	41.3403	61.1677	50.7658	54.1241	63.1553
1:32279671-32280210	high	+	LCK	ENSG00000182866	exon	16.4605	9.36866	4.63315	3.02338	127.947	79.576	66.1464	112.209	0	1.08012	0	0
3:152445282-152447773	high	+	MBNL1	ENSG00000152601	exon	14.403	33.4595	4.63315	3.02338	90.8014	78.1159	52.1539	22.1466	29.6281	31.3236	34.8596	25.0764
18:36026900-36033837	high	-	RPRD1A	ENSG00000141425	exon	65.8422	54.8736	25.4823	30.2338	43.337	47.4536	50.2458	28.7905	26.7609	15.1217	18.3472	13.0026
12:66145841-66153448	high	-	RP11-745O10.4|TMBIM4	ENSG00000155957|ENSG00000228144	exon	55.5543	46.8433	39.3818	31.2416	40.2415	23.3618	41.9775	17.7173	27.7166	48.6056	46.7853	0
1:155725382-155726019	high	+	DAP3	ENSG00000132676	exon	57.6119	36.1363	48.6481	72.561	34.0505	18.2514	0	77.513	22.9379	0	28.4381	23.2189
8:42906173-42930172	high	+	HOOK3	ENSG00000168172	exon	70.9861	62.9039	67.1807	49.3818	8.25467	0	44.5216	31.7434	23.8936	60.487	0	0
19:8462529-8474244	high	+	HNRNPM	ENSG00000099783	exon	81.2739	0	0	0	80.483	10.2208	0	132.879	37.274	31.3236	24.7687	20.4326
17:42500707-42501304	high	+	ATP6V0A1	ENSG00000033627	exon	150.202	100.378	62.5475	52.4052	3.0955	0	3.18011	12.5497	10.5132	8.641	14.6777	0
21:39224408-39229436	high	-	BRWD1	ENSG00000185658	exon	52.468	77.626	23.1657	64.4987	38.1778	11.6809	47.0657	71.6072	0	14.0416	17.4298	0
3:12935448-12941865	high	-	IQSEC1	ENSG00000144711	exon	9.25905	64.2422	32.432	150.161	18.573	21.1716	6.36023	23.623	24.8494	43.205	23.8513	0
8:55966715-55999549	high	+	LYN	ENSG00000254087	exon	52.468	18.7373	0	130.005	0	0	0	0	48.743	60.487	53.2068	53.8678
12:124419957-124437996	high	-	NCOR2	ENSG00000196498	exon	18.5181	20.0757	13.8994	22.1714	15.4775	67.8952	55.97	41.3403	22.9379	55.0863	31.1902	52.939
7:30550636-30574881	high	-|+	AC005154.6|RP4-777O23.1|RP4-777O23.3	ENSG00000196295|ENSG00000263683|ENSG00000281039	exon	45.2665	0	83.3967	42.3273	21.6685	19.7115	16.5366	53.89	66.9021	16.2019	33.0249	18.5751
13:21400373-21413772	high	-	ZDHHC20	ENSG00000180776	exon	62.7558	68.2574	50.9646	60.4675	16.5093	0	47.7017	82.6805	0	28.0832	0	0
20:34470048-34492597	high	+	ITCH	ENSG00000078747|ENSG00000283472	exon	66.8709	40.1514	25.4823	52.4052	17.5412	32.1224	10.8124	75.2983	21.0264	24.8429	21.0992	29.7202
1:52477708-52489035	high	-	ZCCHC11	ENSG00000134744	exon	69.9573	64.2422	62.5475	75.5844	63.9737	0	33.0732	39.1256	0	8.641	0	0
9:75016268-75017448	high	-	CARNMT1	ENSG00000156017	exon	53.4968	61.5655	20.8492	26.2026	60.8782	27.012	53.4259	64.225	15.2919	19.4422	14.6777	0
19:8551740-8553437	high	-	MYO1F	ENSG00000142347	exon	14.403	16.0606	0	0	8.25467	29.2022	12.0844	59.7957	42.0528	68.0478	81.6449	85.4454
13:32535769-32537027	high	-	N4BP2L2	ENSG00000244754	exon	17.4893	42.8282	25.4823	8.06234	65.0055	54.0241	52.1539	31.7434	29.6281	32.4037	28.4381	29.7202
4:128074460-128091512	high	+	LARP1B	ENSG00000138709	exon	65.8422	26.7676	0	71.5532	51.5917	21.9017	55.334	64.225	24.8494	0	34.8596	0
7:27785163-27785489	high	+	TAX1BP1	ENSG00000106052	exon	47.3241	37.4746	46.3315	53.413	53.6554	54.0241	34.9813	40.602	0	48.6056	0	0
15:68141946-68153695	high	+	PIAS1	ENSG00000033800	exon	69.9573	45.5049	9.2663	42.3273	11.3502	44.5334	31.8011	59.7957	37.274	31.3236	33.0249	0
1:167966629-167975015	high	+	DCAF6	ENSG00000143164	exon	88.4754	62.9039	57.9144	72.561	27.8595	0	24.8049	66.4397	9.55745	5.40062	0	0
1:121556510-121565797	high	+	EMBP1	ENSG00000231752	exon	16.4605	17.3989	20.8492	32.2494	31.9868	21.9017	49.6098	69.3926	45.8758	20.5224	36.6943	52.939
6:144781922-144803147	high	+	UTRN	ENSG00000152818	exon	32.9211	20.0757	25.4823	19.1481	43.337	41.6132	38.7974	26.5759	54.4775	49.6857	44.0332	19.5039
3:16286342-16303592	high	+	OXNAD1	ENSG00000154814	exon	7.20149	8.03028	11.5829	14.1091	106.279	82.4963	68.6905	52.4135	21.0264	27.0031	4.58679	12.0738
16:3850297-3851009	high	-	CREBBP	ENSG00000005339	exon	27.7772	16.0606	30.1155	43.3351	9.2865	27.012	36.2533	48.7224	28.6723	47.5255	41.2811	59.4403
2:23819747-23823569	high	-	ATAD2B	ENSG00000119778	exon	27.7772	48.1817	34.7486	51.3974	31.9868	16.7913	55.97	49.4607	33.4511	27.0031	23.8513	14.8601
9:112268049-112297916	high	-	PTBP3	ENSG00000119314	exon	20.5757	25.4292	13.8994	38.2961	34.0505	48.1837	36.2533	31.7434	43.9643	46.4453	49.5373	26.9339
8:108228267-108241913	high	-	EIF3E	ENSG00000104408	exon	14.403	17.3989	9.2663	19.1481	132.075	0	0	19.1937	47.7872	76.6888	0	78.9442
2:134254262-134254644	high	+	MGAT5	ENSG00000152127	exon	120.368	62.9039	83.3967	98.7636	0	0	0	49.4607	0	0	0	0
3:47046487-47067118	high	-	SETD2	ENSG00000181555	exon	0	0	0	23.1792	0	64.9749	47.0657	30.267	89.84	60.487	35.777	63.1553
3:30644747-30650460	high	+	TGFBR2	ENSG00000163513	exon	47.3241	10.707	0	43.3351	85.6422	78.1159	81.4109	45.0314	0	0	22.9339	0
3:30623199-30650460	high	+	TGFBR2	ENSG00000163513	exon	46.2953	0	41.6983	43.3351	73.2602	79.576	68.0545	39.8638	0	8.641	13.7604	0
15:101235082-101235577	high	-	CHSY1	ENSG00000131873	exon	13.3742	41.4898	34.7486	48.374	3.0955	32.8525	7.63228	45.7696	26.7609	89.6503	31.1902	39.0077
13:21381434-21425678	high	-	ZDHHC20	ENSG00000180776	exon	31.8923	70.9341	18.5326	44.3429	24.764	59.1345	22.8968	51.6753	0	33.4839	41.2811	14.8601
2:189728660-189744788	high	+	ANKAR	ENSG00000151687	exon	65.8422	78.9644	50.9646	67.5221	17.5412	12.4109	33.7092	54.6282	0	5.40062	19.2645	7.43004
18:54271360-54287411	high	+	POLI	ENSG00000101751	exon	0	0	0	73.5688	68.101	0	53.4259	72.3455	37.274	35.6441	39.4464	33.4352
6:36524341-36540204	high	-	STK38	ENSG00000112079	exon	45.2665	30.7827	18.5326	33.2571	53.6554	37.9629	47.7017	132.141	6.69021	6.48075	0	0
1:233198939-233236980	high	-	PCNX2	ENSG00000135749	exon	16.4605	25.4292	16.216	33.2571	43.337	90.5269	78.2308	73.0837	9.55745	12.9615	0	13.0026
17:67928355-67932019	high	+	BPTF	ENSG00000171634	exon	42.1801	29.4444	30.1155	71.5532	70.1647	41.6132	76.3228	18.4555	12.4247	19.4422	0	0
4:48684673-48710698	high	-	FRYL	ENSG00000075539	exon	32.9211	30.7827	18.5326	74.5766	47.4644	44.5334	41.9775	61.2722	8.6017	22.6826	10.0909	17.6463
X:53614534-53614745	high	-	HUWE1	ENSG00000086758	exon	57.6119	69.5958	57.9144	84.6545	37.146	0	0	97.4449	0	6.48075	0	0
7:100355143-100355804	high	+	PILRB|STAG3L5P-PVRIG2P-PILRB	ENSG00000121716|ENSG00000272752	exon	31.8923	42.8282	62.5475	47.3662	14.4457	33.5825	45.1576	125.497	0.955745	0	0	5.57253
9:109057191-109073438	high	-	TMEM245	ENSG00000106771	exon	48.3528	0	34.7486	0	61.91	64.9749	72.5066	87.1098	19.1149	0	21.0992	0
1:88740988-88741288	high	+	PKN2	ENSG00000065243	exon	79.2163	42.8282	23.1657	115.896	0	0	37.5254	57.5811	0	15.1217	0	38.0789
9:85632662-85657643	high	-	AGTPBP1	ENSG00000135049	exon	0	0	0	0	0	0	0	0	122.335	101.532	118.339	66.8703
2:97196716-97205968	high	+	ANKRD36	ENSG00000135976	exon	22.6332	28.106	20.8492	14.1091	154.775	74.4657	24.8049	33.2199	12.4247	8.641	1.83472	13.0026
1:211778918-211793190	high	-	LPGAT1	ENSG00000123684	exon	19.5469	32.1211	44.0149	34.2649	0	9.49072	30.5291	31.7434	57.3447	52.9261	65.1324	31.5777
18:57731414-57735592	high	-|+	ATP8B1|RP11-35G9.5	ENSG00000081923|ENSG00000267787	exon	85.389	97.7017	30.1155	90.7013	19.6048	29.9323	20.9888	16.2408	4.77872	8.641	4.58679	0
2:214767482-214781509	high	-	BARD1	ENSG00000138376	exon	10.2878	26.7676	13.8994	38.2961	31.9868	52.564	21.6248	39.8638	70.7251	32.4037	33.9422	36.2214
10:5709530-5712918	high	-|+	FAM208B|RP11-336A10.2	ENSG00000108021|ENSG00000226647	exon	44.2377	36.1363	32.432	63.4909	59.8464	0	82.683	44.2931	0	45.3652	0	0
X:150736595-150737448	high	+	MTMR1	ENSG00000063601	exon	84.3603	61.5655	67.1807	49.3818	42.3052	19.7115	29.8931	45.7696	0	5.40062	0	2.78626
19:7372812-7373071	high	+	CTB-133G6.1	ENSG00000263264	exon	7.20149	10.707	377.602	6.04675	0	0	0	5.90575	0	0	0	0
8:17268258-17286427	high	+	VPS37A	ENSG00000155975	exon	22.6332	16.0606	18.5326	21.1636	57.7827	41.6132	50.2458	49.4607	49.6987	18.3621	28.4381	33.4352
4:185247294-185288082	high	+	SNX25	ENSG00000109762	exon	48.3528	109.747	18.5326	120.935	0	0	64.8743	42.8167	0	2.16025	0	0
1:15534237-15536814	high	+	DNAJC16	ENSG00000116138	exon	56.5831	57.5503	53.2812	74.5766	24.764	9.49072	30.5291	33.2199	5.73447	9.72112	31.1902	20.4326
2:54050958-54057360	high	+	ACYP2	ENSG00000170634	exon	136.828	73.6109	55.5978	54.4208	0	43.8033	18.4447	24.3612	0	0	0	0
17:64348260-64353518	high	-	PECAM1	ENSG00000261371	exon	3.08635	13.3838	9.2663	24.187	21.6685	0	1.90807	26.5759	56.3889	79.9292	98.1573	72.4429
3:8935871-8948570	high	-	RAD18	ENSG00000070950	exon	44.2377	40.1514	0	52.4052	57.7827	61.3247	29.8931	62.0104	10.5132	14.0416	0	34.3639
14:73147795-73198129	high	+	PSEN1	ENSG00000080815	exon	56.5831	0	0	0	0	0	20.9888	0	85.0613	64.8075	91.7358	87.303
21:45128402-45134832	high	+	ADARB1	ENSG00000197381	exon	77.1588	86.9947	46.3315	63.4909	31.9868	10.2208	20.3527	64.225	0	0	5.50415	0
2:230461262-230474447	high	+	SP100	ENSG00000067066	exon	51.4392	49.5201	48.6481	46.3584	30.955	24.8219	45.7937	40.602	20.0706	11.8814	22.9339	13.0026
9:137790848-137818138	high	+	EHMT1	ENSG00000181090	exon	0	40.1514	94.9796	105.818	38.1778	22.6317	18.4447	48.7224	2.86723	25.923	8.25622	0
1:179335506-179343635	high	+	SOAT1	ENSG00000057252	exon	22.6332	10.707	0	0	67.0692	15.3312	42.6135	25.8377	21.9821	79.9292	30.2728	89.1605
7:17890363-17897446	high	-	SNX13	ENSG00000071189	exon	69.9573	28.106	41.6983	33.2571	34.0505	13.141	56.606	31.0052	19.1149	19.4422	46.7853	12.0738
3:152455578-152456061	high	+	MBNL1	ENSG00000152601	intron	67.8997	48.1817	81.0801	80.6234	20.6367	0	53.4259	48.7224	0.955745	0	3.66943	0
9:125669818-125672643	high	-	MAPKAP1	ENSG00000119487	exon	23.662	33.4595	9.2663	60.4675	0	65.705	50.8818	39.1256	39.1855	0	51.372	31.5777
14:65430216-65455718	high	+	FUT8	ENSG00000033170	exon	30.8635	42.8282	53.2812	92.7169	50.5599	54.7542	36.8893	41.3403	0	1.08012	0	0
17:42498924-42501304	high	+	ATP6V0A1	ENSG00000033627	exon	134.771	89.6715	62.5475	43.3351	4.12733	5.11039	3.18011	8.85863	10.5132	15.1217	11.9257	14.8601
1:243415702-243426558	high	+	SDCCAG8	ENSG00000054282	exon	51.4392	22.7525	30.1155	85.6623	54.6872	52.564	12.0844	37.6492	13.3804	20.5224	13.7604	9.28755
5:72861808-72865729	high	+	TNPO1	ENSG00000083312	exon	100.821	64.2422	60.2309	63.4909	10.3183	16.7913	22.8968	51.6753	10.5132	0	0.917358	1.85751
5:122801869-122803613	high	+	SNX2	ENSG00000205302	exon	84.3603	77.626	44.0149	93.7247	14.4457	0	14.6285	14.7644	0	0	26.6034	33.4352
12:116096669-116111512	high	-	MED13L	ENSG00000123066	exon	30.8635	33.4595	53.2812	49.3818	23.7322	15.3312	0	28.7905	53.5217	65.8876	0	48.2953
7:72830692-72833928	high	+	SBDSP1	ENSG00000225648	exon	42.1801	44.1665	20.8492	47.3662	51.5917	40.153	52.1539	76.0365	9.55745	0	9.17358	9.28755
1:235780865-235801097	high	-	LYST	ENSG00000143669	exon	69.9573	0	0	0	0	0	0	31.0052	75.5038	81.0093	92.6531	52.0103
5:140440119-140445975	high	+	ANKHD1|ANKHD1-EIF4EBP3	ENSG00000131503|ENSG00000254996	exon	25.7196	20.0757	23.1657	37.2883	18.573	38.6929	24.8049	39.1256	58.3004	42.1249	24.7687	49.224
11:130109429-130110661	high	+	APLP2	ENSG00000084234	exon	63.7846	40.1514	18.5326	16.1247	0	0	0	7.38219	84.1055	58.3267	112.835	0
15:44717705-44718010	high	+	B2M	ENSG00000166710	exon	0	25.4292	0	15.1169	13.4138	0	119.572	0	85.0613	14.0416	121.091	7.43004
18:2724899-2752552	high	-|+	RP11-703M24.5|SMCHD1	ENSG00000101596|ENSG00000266049	exon	31.8923	14.7222	11.5829	39.3039	72.2284	36.5028	55.334	19.9319	33.4511	28.0832	33.0249	25.0764
13:49167244-49178654	high	+	FNDC3A	ENSG00000102531	exon	30.8635	26.7676	27.7989	27.2104	61.91	56.9443	81.4109	31.0052	25.8051	0	31.1902	0
13:20051433-20067390	high	+	ZMYM2	ENSG00000121741	exon	18.5181	16.0606	55.5978	9.07013	67.0692	18.2514	31.8011	25.0994	26.7609	33.4839	34.8596	64.0841
16:19616114-19626223	high	+	C16orf62	ENSG00000103544	exon	49.3816	24.0908	76.447	48.374	25.7958	0	34.3452	79.7276	18.1592	0	21.0992	23.2189
3:3140510-3144710	high	+	TRNT1	ENSG00000072756	exon	55.5543	58.8887	18.5326	41.3195	47.4644	52.564	43.2496	58.3193	14.3362	0	0	10.2163
3:169982707-169988359	high	-|+	SEC62|SEC62-AS1	ENSG00000008952|ENSG00000240373	exon	88.4754	70.9341	55.5978	85.6623	0	0	48.9738	19.9319	30.5838	0	0	0
12:19462510-19500221	high	+	AEBP2	ENSG00000139154	exon	48.3528	61.5655	50.9646	87.6779	0	27.012	0	73.0837	13.3804	12.9615	14.6777	10.2163
13:21381434-21391854	high	-	ZDHHC20	ENSG00000180776	exon	0	37.4746	11.5829	36.2805	60.8782	0	66.1464	49.4607	28.6723	35.6441	49.5373	24.1476
1:151638888-151668635	high	+	SNX27	ENSG00000143376	exon	0	28.106	2.31657	24.187	0	0	22.8968	43.5549	81.2383	91.8106	44.9505	60.3691
7:99390893-99391253	high	+	ARPC1B	ENSG00000130429	exon	29.8347	14.7222	9.2663	8.06234	16.5093	13.8711	19.0807	11.8115	0	0	137.604	138.384
10:84371014-84373815	high	+	CCSER2	ENSG00000107771	exon	12.3454	2.67676	11.5829	23.1792	76.3557	51.8339	66.1464	95.9685	21.9821	18.3621	12.843	5.57253
8:80499494-80500382	high	+	ZBTB10	ENSG00000205189	exon	46.2953	48.1817	18.5326	65.5065	67.0692	53.294	26.713	25.0994	7.64596	16.2019	21.0992	2.78626
9:123169902-123173842	high	-	STRBP	ENSG00000165209	exon	131.684	92.3482	74.1304	86.6701	0	0	0	13.2879	0	0	0	0
2:121757240-121763084	high	+	TSN	ENSG00000211460	exon	25.7196	49.5201	71.8138	75.5844	0	52.564	50.8818	57.5811	14.3362	0	0	0
13:40908159-40914105	high	-	SUGT1P3|TPTE2P5	ENSG00000168852|ENSG00000239827	exon	62.7558	74.9493	74.1304	44.3429	23.7322	15.3312	27.349	59.7957	4.77872	3.24037	0	7.43004
13:95757644-95763953	high	+	DNAJC3	ENSG00000102580	exon	27.7772	21.4141	23.1657	5.03896	38.1778	32.8525	19.0807	19.9319	52.566	63.7273	54.1241	39.9365
9:33986760-34017189	high	-	UBAP2	ENSG00000137073	exon	32.9211	28.106	0	22.1714	71.1965	40.8831	52.7899	39.1256	23.8936	41.0447	19.2645	26.0051
16:74459682-74463479	high	-	GLG1	ENSG00000090863	exon	21.6045	24.0908	23.1657	22.1714	50.5599	73.0055	57.8781	25.8377	19.1149	33.4839	16.5124	29.7202
21:15014344-15043574	high	-	AF127936.9|NRIP1	ENSG00000180530|ENSG00000235609	exon	87.4466	62.9039	23.1657	37.2883	22.7003	0	23.5329	66.4397	12.4247	10.8012	19.2645	30.6489
2:135675332-135680324	high	+	R3HDM1	ENSG00000048991	exon	76.13	64.2422	34.7486	62.4831	40.2415	13.8711	27.985	60.534	0	6.48075	0	9.28755
1:29154696-29154910	high	-	SRSF4	ENSG00000116350	exon	51.4392	42.8282	55.5978	80.6234	25.7958	24.8219	17.8086	59.0575	16.2477	7.56087	13.7604	0
10:68393138-68394451	high	-	RUFY2	ENSG00000204130	exon	91.5618	52.1968	39.3818	93.7247	13.4138	0	55.97	47.9842	0	1.08012	0	0
22:21799012-21807846	high	-	MAPK1	ENSG00000100030	exon	60.6982	0	25.4823	52.4052	27.8595	21.1716	31.1651	44.2931	21.9821	37.8044	28.4381	43.6515
1:179341028-179343635	high	+	SOAT1	ENSG00000057252	exon	33.9499	12.0454	34.7486	27.2104	0	0	58.5141	33.2199	38.2298	52.9261	35.777	67.7991
2:135631718-135639074	high	+	R3HDM1	ENSG00000048991	exon	69.9573	14.7222	23.1657	55.4286	67.0692	61.3247	61.0582	36.9109	4.77872	0	0	0
3:152455578-152456060	high	+	MBNL1	ENSG00000152601	intron	78.1876	50.8584	81.0801	68.5299	20.6367	0	38.7974	48.7224	0	7.56087	0	0
10:93676653-93687449	high	-	FRA10AC1	ENSG00000148690	exon	54.5255	76.2877	18.5326	42.3273	31.9868	140.901	8.2683	21.4083	0	0	0	0
1:90937485-90941309	high	-	ZNF644	ENSG00000122482	exon	8.23027	13.3838	25.4823	96.7481	27.8595	62.7848	0	81.2041	20.0706	16.2019	22.0166	19.5039
1:32631827-32634792	high	-	ZBTB8OS	ENSG00000176261	exon	52.468	65.5806	27.7989	59.4597	23.7322	32.1224	16.5366	106.304	0	5.40062	0	2.78626
10:11997672-12004727	high	-	UPF2	ENSG00000151461	exon	37.0362	54.8736	37.0652	41.3195	40.2415	0	56.606	49.4607	43.9643	0	0	31.5777
2:112299849-112332282	high	+	ZC3H6	ENSG00000188177	exon	0	14.7222	23.1657	29.226	134.138	39.423	64.2383	51.6753	5.73447	15.1217	14.6777	0
2:100006632-100008932	high	-	AFF3	ENSG00000144218	exon	83.3315	88.3331	145.944	52.4052	0	0	0.636023	0	9.55745	7.56087	0	3.71502
8:134812610-134813169	high	.	CC18730_8:134800654-134825754	.	intergenic	75.1012	54.8736	85.7133	101.787	6.191	11.6809	21.6248	33.2199	0	0	0	0.928755
9:112250929-112297916	high	-	PTBP3	ENSG00000119314	exon	63.7846	48.1817	34.7486	94.7325	0	0	45.1576	0	29.6281	0	44.0332	29.7202
11:68583043-68596218	high	+	PPP6R3	ENSG00000110075	exon	46.2953	32.1211	0	33.2571	53.6554	35.0427	59.7862	33.2199	21.0264	29.1634	14.6777	31.5777
13:52417992-52427219	high	-	VPS36	ENSG00000136100	exon	56.5831	18.7373	50.9646	62.4831	23.7322	29.2022	36.2533	50.9371	16.2477	15.1217	14.6777	14.8601
1:185214507-185231708	high	+	SWT1	ENSG00000116668	exon	73.0436	20.0757	39.3818	58.452	44.3688	37.9629	53.4259	43.5549	10.5132	4.3205	4.58679	0
15:92953357-92956649	high	+	CHD2	ENSG00000173575	exon	26.7484	26.7676	0	53.413	54.6872	47.4536	50.8818	39.1256	30.5838	18.3621	23.8513	17.6463
1:179986169-180006567	high	+	CEP350	ENSG00000135837	exon	15.4318	13.3838	0	103.803	42.3052	0	38.1614	64.225	36.3183	12.9615	25.686	37.1502
5:79618647-79623489	high	+	PAPD4	ENSG00000164329	exon	100.821	129.823	25.4823	63.4909	0	0	19.7167	22.1466	5.73447	19.4422	2.75207	0
1:2302978-2304585	high	+	SKI	ENSG00000157933	exon	2.05757	21.4141	13.8994	74.5766	31.9868	28.4722	34.3452	132.141	10.5132	14.0416	11.0083	14.8601
17:16101250-16101805	high	-	NCOR1	ENSG00000141027	exon	24.6908	45.5049	25.4823	28.2182	38.1778	86.8766	44.5216	19.1937	20.0706	25.923	25.686	4.64377
7:18666213-18666476	high	+	HDAC9	ENSG00000048052	exon	68.9285	74.9493	78.7635	80.6234	1.03183	0	0	14.0262	0	21.6025	36.6943	12.0738
20:48690947-48692790	high	-	PREX1	ENSG00000124126	exon	19.5469	24.0908	30.1155	52.4052	29.9232	29.9323	22.8968	101.874	27.7166	0	0	50.1528
9:137811461-137818138	high	+	EHMT1	ENSG00000181090	exon	4.11513	41.4898	101.929	85.6623	39.2097	16.7913	5.72421	43.5549	3.82298	32.4037	0	13.9313
5:138006990-138011945	high	-	FAM13B	ENSG00000031003	exon	53.4968	32.1211	25.4823	79.6156	27.8595	0	40.7055	53.89	0	30.2435	31.1902	13.9313
9:123757703-123879021	high	-	DENND1A	ENSG00000119522	exon	31.8923	33.4595	37.0652	42.3273	24.764	5.11039	8.90432	20.6701	26.7609	50.7658	50.4547	55.7253
3:50065031-50066502	high	+	RBM6	ENSG00000004534	exon	45.2665	58.8887	44.0149	63.4909	36.1142	30.6623	16.5366	46.5078	9.55745	5.40062	13.7604	17.6463
3:50252100-50257714	high	+	GNAI2	ENSG00000114353	exon	8.23027	10.707	0	0	0	26.282	9.54034	10.3351	33.4511	93.9708	71.5539	123.524
5:173108624-173123202	high	+	CREBRF	ENSG00000164463	exon	30.8635	45.5049	16.216	54.4208	38.1778	49.6438	47.7017	38.3874	28.6723	22.6826	0	14.8601
12:51055835-51056502	high	+	LETMD1	ENSG00000050426	exon	31.8923	28.106	25.4823	66.5143	46.4325	21.9017	58.5141	49.4607	10.5132	21.6025	19.2645	7.43004
5:36953618-36962274	high	+	NIPBL	ENSG00000164190	exon	47.3241	20.0757	0	12.0935	62.9419	38.6929	37.5254	45.0314	44.92	44.2851	22.0166	12.0738
10:5773842-5786050	high	-	GDI2	ENSG00000057608	exon	53.4968	89.6715	30.1155	68.5299	0	0	0	26.5759	118.512	0	0	0
2:175093061-175121540	high	-	ATF2	ENSG00000115966	exon	27.7772	50.8584	48.6481	43.3351	41.2733	0	64.8743	21.4083	26.7609	29.1634	32.1075	0
2:68502731-68526242	high	+	APLF	ENSG00000169621	exon	33.9499	36.1363	41.6983	46.3584	75.3239	0	0	61.2722	23.8936	0	44.0332	23.2189
18:21765772-21849388	high	+	MIB1	ENSG00000101752	exon	0	0	0	0	0	0	0	0	47.7872	140.416	113.752	83.5879
1:54040756-54047372	high	-	TMEM59	ENSG00000116209	exon	9.25905	32.1211	16.216	39.3039	38.1778	21.1716	40.7055	42.8167	36.3183	39.9646	38.529	30.6489
20:45000392-45001353	high	+	STK4	ENSG00000101109	exon	38.065	34.7979	37.0652	45.3507	0	0	96.6755	81.9423	29.6281	21.6025	0	0
X:53645311-53654131	high	-	HUWE1	ENSG00000086758	exon	37.0362	24.0908	13.8994	36.2805	69.1329	54.7542	35.6173	39.1256	16.2477	23.7627	15.5951	19.5039
2:61493894-61497007	high	-	XPO1	ENSG00000082898	exon	51.4392	25.4292	27.7989	23.1792	53.6554	25.5519	48.3377	43.5549	28.6723	35.6441	21.0992	0
6:87210451-87218731	high	+	ZNF292	ENSG00000188994	exon	23.662	44.1665	30.1155	45.3507	12.382	37.2328	45.1576	77.513	18.1592	22.6826	14.6777	13.0026
6:154787861-154795139	high	+	SCAF8	ENSG00000213079	exon	42.1801	0	50.9646	46.3584	93.8969	20.4416	43.8856	57.5811	27.7166	0	0	0
4:102580535-102582957	high	+	NFKB1	ENSG00000109320	exon	65.8422	93.6866	50.9646	76.5922	28.8913	0	33.0732	33.9581	0	0	0	0
21:29321221-29321514	high	+	BACH1	ENSG00000156273	exon	36.0074	20.0757	44.0149	80.6234	0	0	0	13.2879	70.7251	68.0478	0	50.1528
2:175080660-175121540	high	-	ATF2	ENSG00000115966	exon	25.7196	29.4444	30.1155	0	36.1142	92.717	59.1501	29.5288	20.0706	25.923	33.9422	0
6:118523802-118566316	high	-	CEP85L	ENSG00000111860	exon	0	0	0	19.1481	63.9737	110.968	58.5141	50.9371	21.0264	23.7627	16.5124	17.6463
17:64348260-64352463	high	-	PECAM1	ENSG00000261371	exon	6.1727	12.0454	0	22.1714	19.6048	0	0	27.3141	67.8579	72.3683	93.5705	61.2978
2:200853903-200855086	high	-	CLK1	ENSG00000013441	exon	10.2878	14.7222	0	18.1403	77.3875	129.22	110.668	21.4083	0	0	0	0
2:161179614-161224746	high	-|+	AC009299.2|TANK	ENSG00000136560|ENSG00000235724	exon	0	42.8282	0	84.6545	0	26.282	0	32.4816	64.9906	39.9646	48.62	41.794
16:11020193-11061022	high	+	CLEC16A	ENSG00000038532	exon	44.2377	37.4746	32.432	59.4597	37.146	24.0918	35.6173	26.5759	10.5132	25.923	12.843	35.2927
10:68394075-68394451	high	-	RUFY2	ENSG00000204130	exon	87.4466	9.36866	48.6481	94.7325	0	16.0612	58.5141	62.7486	3.82298	0	0	0
15:72760407-72775097	high	-	ADPGK	ENSG00000159322	exon	39.0938	44.1665	41.6983	64.4987	0	14.6011	15.9006	50.9371	26.7609	29.1634	24.7687	29.7202
2:159777938-159783469	high	-	CD302|LY75-CD302	ENSG00000241399|ENSG00000248672	exon	0	0	0	0	0	0	0	3.69109	58.3004	105.852	104.579	108.664
2:85861181-85863485	high	-	ST3GAL5	ENSG00000115525	exon	46.2953	85.6563	25.4823	78.6078	10.3183	17.5213	13.3565	53.1518	21.0264	0	11.0083	17.6463
7:140776912-140794467	high	-	BRAF	ENSG00000157764	exon	58.6407	57.5503	18.5326	47.3662	49.528	37.2328	34.9813	37.6492	23.8936	0	14.6777	0
20:34470048-34481206	high	+	ITCH	ENSG00000078747|ENSG00000283472	exon	65.8422	44.1665	30.1155	42.3273	25.7958	0	36.2533	47.246	19.1149	24.8429	22.0166	22.2901
12:111554158-111555919	high	-	ATXN2	ENSG00000204842	exon	52.468	41.4898	23.1657	60.4675	20.6367	18.2514	22.8968	79.7276	11.4689	15.1217	11.9257	22.2901
20:37066724-37068186	high	-	RBL1	ENSG00000080839	exon	44.2377	30.7827	0	39.3039	45.4007	0	33.7092	25.8377	26.7609	44.2851	48.62	40.8652
16:21612645-21625115	high	+	METTL9	ENSG00000197006	exon	0	4.01514	6.94972	15.1169	16.5093	0	0	22.8848	77.4153	65.8876	68.8018	102.163
14:76166663-76180849	high	+	GPATCH2L	ENSG00000089916	exon	21.6045	17.3989	23.1657	25.1948	33.0187	36.5028	53.4259	42.8167	31.5396	25.923	45.8679	23.2189
6:130022227-130071127	high	+	L3MBTL3	ENSG00000198945	exon	31.8923	29.4444	39.3818	29.226	42.3052	16.7913	20.3527	30.267	27.7166	27.0031	23.8513	61.2978
9:133412299-133412921	high	-	REXO4	ENSG00000148300	exon	47.3241	22.7525	39.3818	67.5221	20.6367	52.564	43.2496	60.534	2.86723	7.56087	9.17358	5.57253
1:97549560-97595166	high	-	DPYD	ENSG00000188641	exon	0	8.03028	0	0	0	0	18.4447	28.7905	93.663	60.487	111	58.5116
11:17988597-18010139	high	-	SERGEF	ENSG00000129158	exon	9.25905	29.4444	30.1155	67.5221	53.6554	73.0055	27.985	69.3926	2.86723	4.3205	11.0083	0
20:35863013-35871829	high	+	PHF20	ENSG00000025293	exon	29.8347	24.0908	23.1657	33.2571	40.2415	89.7968	62.3303	54.6282	0	0	14.6777	6.50128
1:97515726-97549744	high	-	DPYD	ENSG00000188641	exon	8.23027	0	2.31657	16.1247	13.4138	19.7115	29.2571	41.3403	75.5038	50.7658	59.6283	62.2266
X:13666317-13668383	high	+	TCEANC	ENSG00000176896	exon	45.2665	65.5806	11.5829	49.3818	29.9232	68.6252	44.5216	63.4868	0	0	0	0
20:51516784-51523596	high	-	NFATC2	ENSG00000101096	exon	3.08635	17.3989	6.94972	29.226	46.4325	177.403	35.6173	54.6282	0	7.56087	0	0
6:75634707-75640704	high	+	SENP6	ENSG00000112701	exon	79.2163	52.1968	41.6983	96.7481	46.4325	0	0	62.0104	0	0	0	0
1:145839890-145841071	high	+	POLR3C	ENSG00000186141	exon	36.0074	56.212	57.9144	59.4597	11.3502	12.4109	42.6135	84.157	18.1592	0	0	0
7:136025657-136031033	high	+	AC024084.1	ENSG00000230649	exon	32.9211	18.7373	2.31657	37.2883	25.7958	93.4471	75.6867	80.4659	11.4689	0	0	0
1:197642711-197658369	high	-	DENND1B	ENSG00000213047	exon	34.9786	48.1817	32.432	34.2649	25.7958	46.7235	57.8781	53.89	14.3362	19.4422	10.0909	0
6:13579451-13600949	high	+	SIRT5	ENSG00000124523	exon	0	64.2422	0	67.5221	45.4007	0	41.3415	107.042	17.2034	12.9615	11.0083	11.1451
1:235793503-235801097	high	-	LYST	ENSG00000143669	exon	63.7846	33.4595	25.4823	13.1013	0	0	2.54409	16.979	54.4775	54.0062	70.6366	42.7227
1:84179177-84214317	high	+	PRKACB	ENSG00000142875	exon	32.9211	17.3989	25.4823	12.0935	90.8014	53.294	42.6135	57.5811	11.4689	3.24037	12.843	16.7176
7:105062164-105066807	high	+	KMT2E	ENSG00000005483	exon	15.4318	26.7676	6.94972	18.1403	47.4644	48.1837	62.9663	38.3874	31.5396	37.8044	33.0249	9.28755
16:88033109-88038011	high	+	BANP	ENSG00000172530	exon	44.2377	78.9644	69.4972	71.5532	28.8913	0	0	82.6805	0	0	0	0
X:13666317-13680598	high	+	TCEANC	ENSG00000176896	exon	37.0362	54.8736	16.216	45.3507	27.8595	54.7542	40.7055	50.9371	17.2034	2.16025	19.2645	9.28755
1:220006106-220007338	high	-	EPRS	ENSG00000136628	exon	46.2953	40.1514	44.0149	52.4052	51.5917	24.0918	42.6135	44.2931	10.5132	0	0	19.5039
14:86028369-86041833	high	-|+	CTD-2341M24.1|RP11-1079H9.1	ENSG00000258733|ENSG00000258912	intron	39.0938	21.4141	34.7486	36.2805	40.2415	43.0733	64.8743	84.157	5.73447	0	3.66943	1.85751
8:97686668-97691188	high	+	MTDH	ENSG00000147649	exon	14.403	30.7827	16.216	13.1013	33.0187	43.0733	38.1614	31.7434	32.4953	29.1634	49.5373	42.7227
3:179378341-179386629	high	+	MFN1	ENSG00000171109	exon	54.5255	45.5049	71.8138	76.5922	29.9232	5.84044	29.2571	24.3612	5.73447	15.1217	13.7604	1.85751
11:62535945-62536567	high	-	AHNAK	ENSG00000124942	exon	5.14392	13.3838	0	4.03117	55.719	131.41	36.2533	25.0994	38.2298	0	0	65.0128
16:27213585-27215008	high	-|+	CTD-3203P2.1|KDM8	ENSG00000155666|ENSG00000259940	exon	25.7196	73.6109	0	55.4286	22.7003	7.30055	35.6173	135.832	4.77872	6.48075	2.75207	3.71502
11:34082825-34089456	high	+	CAPRIN1	ENSG00000135387	exon	11.3166	36.1363	0	36.2805	66.0374	45.2634	52.7899	25.0994	26.7609	35.6441	38.529	0
12:82369387-82403130	high	+	METTL25	ENSG00000127720	exon	23.662	17.3989	18.5326	25.1948	50.5599	32.8525	59.1501	33.9581	33.4511	23.7627	32.1075	22.2901
16:29833733-29834066	high	+	MVP	ENSG00000013364	exon	24.6908	74.9493	25.4823	34.2649	30.955	10.2208	30.5291	86.3716	13.3804	15.1217	0	26.9339
18:79126267-79207012	high	+	ATP9B	ENSG00000166377	exon	43.2089	21.4141	27.7989	77.6	0	0	78.8668	80.4659	22.9379	0	20.1819	0
2:134253095-134270550	high	+	MGAT5	ENSG00000152127	exon	82.3027	50.8584	34.7486	61.4753	0	40.153	53.4259	13.2879	8.6017	4.3205	4.58679	18.5751
7:77374070-77406105	high	-	GSAP	ENSG00000186088	exon	78.1876	52.1968	25.4823	48.374	0	15.3312	0	21.4083	24.8494	39.9646	26.6034	39.9365
2:120073178-120078581	high	+	EPB41L5	ENSG00000115109	exon	93.6193	49.5201	71.8138	61.4753	25.7958	29.9323	19.0807	9.59685	2.86723	2.16025	2.75207	3.71502
1:211783229-211793190	high	-	LPGAT1	ENSG00000123684	exon	27.7772	28.106	37.0652	0	0	0	33.0732	38.3874	56.3889	46.4453	69.7192	35.2927
12:42374863-42398994	high	+	PPHLN1	ENSG00000134283	exon	26.7484	0	0	71.5532	42.3052	37.9629	36.2533	78.2512	19.1149	27.0031	33.0249	0
10:12081472-12091684	high	+	DHTKD1	ENSG00000181192	exon	55.5543	69.5958	57.9144	46.3584	18.573	24.0918	17.1726	35.4345	0	19.4422	14.6777	13.0026
8:66592440-66602523	high	-	MYBL1	ENSG00000185697	exon	0	2.67676	0	3.02338	28.8913	143.091	57.2421	125.497	2.86723	0	0	8.35879
19:8536252-8540028	high	-	MYO1F	ENSG00000142347	exon	1.02878	24.0908	0	6.04675	9.2865	37.2328	15.2646	55.3664	30.5838	73.4485	41.2811	78.0154
5:74834426-74841679	high	-	FAM169A	ENSG00000198780	exon	28.8059	10.707	2.31657	49.3818	38.1778	68.6252	82.683	90.8009	0	0	0	0
2:71363153-71370005	high	+	ZNF638	ENSG00000075292	exon	23.662	25.4292	20.8492	26.2026	47.4644	71.5454	0	31.0052	24.8494	18.3621	51.372	30.6489
2:97198463-97202393	high	+	ANKRD36	ENSG00000135976	exon	26.7484	49.5201	32.432	12.0935	108.343	35.0427	41.3415	33.9581	13.3804	4.3205	7.33886	6.50128
1:114463104-114464388	high	-	TRIM33	ENSG00000197323	exon	50.4104	10.707	11.5829	30.2338	22.7003	59.8645	50.8818	74.5601	14.3362	16.2019	15.5951	13.9313
5:43161249-43161931	high	+	ZNF131	ENSG00000172262	exon	20.5757	6.6919	18.5326	13.1013	72.2284	8.03061	63.6023	53.1518	37.274	32.4037	23.8513	21.3614
5:180261684-180280608	high	-	MAPK9	ENSG00000050748	exon	16.4605	21.4141	37.0652	48.374	29.9232	10.9508	54.062	45.0314	24.8494	42.1249	26.6034	13.9313
19:45263113-45263367	high	+	MARK4	ENSG00000007047	exon	75.1012	76.2877	37.0652	11.0857	8.25467	16.7913	19.7167	98.1831	8.6017	7.56087	5.50415	6.50128
3:49335020-49335596	high	-	USP4	ENSG00000114316	exon	75.1012	38.813	62.5475	39.3039	22.7003	5.84044	33.7092	66.4397	0.955745	0	0	25.0764
19:34431861-34434968	high	+	UBA2	ENSG00000126261	exon	39.0938	57.5503	44.0149	63.4909	34.0505	0	50.2458	68.6544	13.3804	0	0	0
18:44701175-44712794	high	+	SETBP1	ENSG00000152217	exon	63.7846	91.0098	90.3464	97.7558	0	0	0	22.1466	0	5.40062	0	0
1:149660854-149669310	high	+	LINC00869	ENSG00000277147	exon	0	0	0	0	0	0	152.646	99.6596	37.274	21.6025	21.0992	38.0789
1:62444738-62447511	high	+	USP1	ENSG00000162607	exon	41.1513	13.3838	20.8492	40.3117	29.9232	52.564	14.6285	42.0785	39.1855	29.1634	29.3555	17.6463
13:41252645-41254620	high	-	MTRF1	ENSG00000120662	exon	16.4605	25.4292	41.6983	32.2494	0	88.3367	47.0657	40.602	21.9821	0	51.372	4.64377
7:87439667-87440402	high	-	ABCB4	ENSG00000005471	exon	94.6481	92.3482	88.0298	94.7325	0	0	0	0	0	0	0	0
7:74756820-74758000	high	+	GTF2I	ENSG00000263001	exon	26.7484	54.8736	46.3315	45.3507	30.955	37.2328	24.1689	31.7434	21.0264	28.0832	22.9339	0
3:47675475-47678311	high	-	SMARCC1	ENSG00000173473	exon	24.6908	42.8282	34.7486	38.2961	0	101.478	37.5254	52.4135	17.2034	11.8814	0	8.35879
2:30525587-30533314	high	+	LCLAT1	ENSG00000172954	exon	57.6119	72.2725	27.7989	61.4753	35.0823	34.3126	29.8931	33.9581	1.91149	6.48075	6.42151	1.85751
5:108186117-108348530	high	-	FBXL17	ENSG00000145743	exon	59.6695	44.1665	48.6481	35.2727	25.7958	50.3738	41.9775	47.9842	0	15.1217	0	0
4:15625252-15630791	high	-	FBXL5	ENSG00000118564	exon	5.14392	18.7373	4.63315	0	0	0	9.54034	7.38219	60.2119	84.2497	89.9011	89.1605
2:119920069-119926666	high	+	PTPN4	ENSG00000088179	exon	54.5255	28.106	34.7486	60.4675	78.4194	0	49.6098	58.3193	0	0	0	4.64377
10:43154897-43160595	high	+	CSGALNACT2	ENSG00000169826	exon	0	8.03028	0	33.2571	45.4007	0	0	63.4868	55.4332	62.6472	56.8762	43.6515
4:165219934-165263359	high	+	KLHL2	ENSG00000109466	exon	28.8059	22.7525	44.0149	21.1636	30.955	9.49072	33.7092	26.5759	38.2298	52.9261	24.7687	35.2927
11:17959470-18010139	high	-	SERGEF	ENSG00000129158	exon	22.6332	14.7222	9.2663	58.452	58.8145	75.1957	62.3303	67.1779	0	0	0	0
20:51516784-51524110	high	-	NFATC2	ENSG00000101096	exon	5.14392	0	9.2663	21.1636	53.6554	180.324	38.1614	53.1518	0	7.56087	0	0
16:56385919-56389375	high	-	AMFR	ENSG00000159461	exon	42.1801	45.5049	32.432	79.6156	16.5093	14.6011	21.6248	37.6492	12.4247	12.9615	29.3555	23.2189
16:87975048-87984259	high	+	BANP	ENSG00000172530	exon	28.8059	30.7827	37.0652	55.4286	23.7322	14.6011	34.9813	45.7696	17.2034	38.8845	9.17358	31.5777
X:53399589-53403893	high	-	SMC1A	ENSG00000072501	exon	56.5831	54.8736	60.2309	111.865	24.764	16.0612	0	43.5549	0	0	0	0
3:33644757-33696933	high	-	CLASP2	ENSG00000163539	exon	0	0	0	83.6468	43.337	43.0733	69.9625	42.8167	44.92	39.9646	0	0
10:67966683-68014186	high	-	HERC4	ENSG00000148634	exon	31.8923	33.4595	0	28.2182	25.7958	10.9508	83.319	71.6072	26.7609	16.2019	33.9422	5.57253
2:197078703-197090032	high	-	AC013264.1|ANKRD44	ENSG00000065413|ENSG00000283224	exon	32.9211	33.4595	30.1155	27.2104	39.2097	45.9935	36.2533	56.1046	13.3804	31.3236	21.0992	0
16:47463899-47515601	high	-|+	ITFG1|PHKB	ENSG00000102893|ENSG00000129636	exon	57.6119	113.762	20.8492	78.6078	0	0	30.5291	28.7905	0	18.3621	18.3472	0
6:85517756-85533800	high	-	SNX14	ENSG00000135317	exon	23.662	33.4595	30.1155	47.3662	28.8913	20.4416	70.5986	42.0785	18.1592	20.5224	31.1902	0
1:32631827-32634110	high	-	ZBTB8OS	ENSG00000176261	exon	69.9573	61.5655	39.3818	61.4753	0	0	0	113.686	3.82298	5.40062	0	11.1451
15:60442416-60445791	high	-	ICE2	ENSG00000128915	exon	49.3816	50.8584	46.3315	59.4597	43.337	34.3126	24.8049	53.1518	1.91149	0	2.75207	0
14:22812900-22813440	high	-	SLC7A7	ENSG00000155465	exon	58.6407	54.8736	6.94972	29.226	0	0	0	0	62.1234	37.8044	112.835	3.71502
22:49794034-49804360	high	-	BRD1	ENSG00000100425	exon	11.3166	2.67676	4.63315	86.6701	22.7003	14.6011	0	186.031	7.64596	15.1217	9.17358	5.57253
14:73147795-73160138	high	+	PSEN1	ENSG00000080815	exon	87.4466	78.9644	57.9144	16.1247	0	0	27.349	64.225	0	10.8012	0	23.2189
2:202952559-202954134	high	-|+	CARF|WDR12	ENSG00000138380|ENSG00000138442	exon	81.2739	70.9341	41.6983	86.6701	0	23.3618	0	62.0104	0	0	0	0
8:143688662-143690123	high	+	ZNF707	ENSG00000181135	exon	61.727	56.212	48.6481	45.3507	56.7509	28.4722	36.8893	31.7434	0	0	0	0
12:132747832-132755133	high	-	ANKLE2	ENSG00000176915	exon	14.403	20.0757	16.216	104.81	11.3502	27.7421	34.9813	93.7538	15.2919	21.6025	5.50415	0
3:141509568-141540609	high	+	RASA2	ENSG00000155903	exon	73.0436	21.4141	53.2812	0	44.3688	27.7421	71.2346	58.3193	2.86723	3.24037	4.58679	5.57253
6:75675435-75678927	high	+	SENP6	ENSG00000112701	exon	50.4104	14.7222	11.5829	49.3818	50.5599	37.9629	28.621	33.9581	33.4511	42.1249	12.843	0
3:31876433-31879830	high	-	OSBPL10	ENSG00000144645	exon	110.08	85.6563	74.1304	95.7403	0	0	0	0	0	0	0	0
15:76274412-76295737	high	-	ETFA	ENSG00000140374	exon	16.4605	14.7222	0	36.2805	27.8595	48.9137	17.1726	33.9581	46.8315	47.5255	28.4381	47.3665
1:212863725-212885396	high	+	FLVCR1	ENSG00000162769	exon	51.4392	50.8584	18.5326	54.4208	25.7958	0	49.6098	34.6963	23.8936	15.1217	18.3472	22.2901
1:66891154-66905375	high	-	WDR78	ENSG00000152763	exon	30.8635	17.3989	9.2663	42.3273	17.5412	99.2875	78.8668	42.0785	4.77872	2.16025	9.17358	11.1451
10:48050282-48052644	high	-	BMS1P7	ENSG00000270025	exon	31.8923	28.106	23.1657	40.3117	69.1329	59.8645	41.9775	42.8167	11.4689	15.1217	0	0.928755
15:92937518-92956649	high	+	CHD2|RP11-437B10.1	ENSG00000173575|ENSG00000279765	exon	29.8347	0	0	0	62.9419	70.0853	67.4184	46.5078	40.1413	18.3621	29.3555	0
3:197830770-197839397	high	-|+	AC055764.1|LRCH3	ENSG00000186001|ENSG00000234136	exon	32.9211	37.4746	30.1155	51.3974	18.573	36.5028	31.1651	53.89	16.2477	11.8814	20.1819	24.1476
11:61437625-61438113	high	+	RP11-286N22.8|SDHAF2	ENSG00000167985|ENSG00000256591	exon	33.9499	54.8736	16.216	19.1481	0	69.3553	36.8893	47.9842	13.3804	22.6826	13.7604	36.2214
2:23875829-23885829	high	-	ATAD2B	ENSG00000119778	exon	36.0074	42.8282	53.2812	63.4909	68.101	0	22.8968	41.3403	18.1592	0	18.3472	0
14:61721509-61721823	high	-|+	HIF1A|HIF1A-AS2	ENSG00000100644|ENSG00000258667	exon	39.0938	41.4898	25.4823	25.1948	0	0	23.5329	14.0262	0	83.1696	111.918	0
12:89642158-89656107	high	-	ATP2B1	ENSG00000070961	exon	44.2377	80.3028	0	66.5143	17.5412	28.4722	20.9888	22.8848	42.0528	28.0832	0	12.0738
X:107088436-107088839	high	-	RBM41	ENSG00000089682	exon	64.8134	49.5201	20.8492	48.374	25.7958	20.4416	11.4484	47.246	10.5132	27.0031	8.25622	28.7914
2:40428475-40430304	high	-	SLC8A1	ENSG00000183023	exon	1.02878	0	0	0	0	0	0	0	71.6809	123.134	79.8101	87.303
3:172251260-172298787	high	+	FNDC3B	ENSG00000075420	exon	0	6.6919	0	0	0	0	0	21.4083	88.8843	88.5702	57.7935	99.3768
17:29684563-29758393	high	-|+	ABHD15-AS1|SSH2	ENSG00000141298|ENSG00000264031	exon	100.821	57.5503	39.3818	68.5299	18.573	0	7.63228	64.225	0	3.24037	2.75207	0
6:7181124-7189322	high	+	RREB1	ENSG00000124782	exon	15.4318	36.1363	6.94972	36.2805	19.6048	24.8219	28.621	33.9581	41.097	34.564	27.5207	57.5828
1:220005248-220007338	high	-	EPRS	ENSG00000136628	exon	36.0074	40.1514	39.3818	50.3896	45.4007	18.2514	35.6173	42.0785	11.4689	8.641	17.4298	17.6463
[truncated: 4,233 more rows]
