# Supplementary material for: Circular RNA differential expression in blood cell populations and exploration of circRNA deregulation in pediatric acute lymphoblastic leukemia
Source: Sci Rep. 2019 Oct 11;9:14670. doi: 10.1038/s41598-019-50864-z (PMC6789028; doi:10.1038/s41598-019-50864-z)
Supplement: Supplementary file 3 — Supplementary Table 5 [file 41598_2019_50864_MOESM3_ESM.xlsx]

## Sheet: ST5
Circular RNA differential expression in blood cell populations and exploration of circRNA deregulation in pediatric acute lymphoblastic leukemia
Enrico Gaffo, Elena Boldrin, Anna Dal Molin, Silvia Bresolin, Annagiulia Bonizzato, Luca Trentin, Chiara Frasson, Klaus-Michael Debatin, Lueder H. Meyer, Geertruij te Kronnie and Stefania Bortoluzzi
Supplementary Table 5. CircRNAs differentially expressed comparing B-, T-cell and monocyte populations.
CircRNA annotation	NA	NA	NA	NA	Differential expression	NA	NA	NA	NA	NA	NA	NA	NA	NA	NA	NA	NA	NA	NA
CircRNA ID	strand	Gene names	Gene IDs	Gene region	L2FC B.vs.M	L2FC B.vs.T	L2FC M.vs.T	Mean reads B.vs.M	Mean reads B.vs.T	Mean reads M.vs.T	P-value B.vs.M	P-value B.vs.T	P-value M.vs.T	P-adj B.vs.M	P-adj B.vs.T	P-adj M.vs.T	Up in B	Up in T	Up in M
12:66203711-66228370	+	IRAK3	ENSG00000090376	exon	-6.30834	5.6963	12.0787	276.036	5.03539	346.714	4.04984e-97	4.0216e-06	8.99805e-33	1.79033e-09	1	3.25984e-41	0	0	1
5:50402286-50411383	-	EMB	ENSG00000170571	exon	-2.57209	-1.69387	0.921053	550.694	499.532	908.756	2.3984e-63	4.41256e-26	2.26676e-11	2.31495e-15	1	9.93726e-31	0	1	1
4:177353308-177360677	-|+	NEIL3|RP11-376O6.2	ENSG00000109674|ENSG00000249084	exon	-5.71891	-1.68067	4.06391	178.078	21.4984	235.675	5.06369e-54	0.0205888	8.18507e-11	3.04801e-20	1	4.93163e-30	0	0	1
5:50399107-50411383	-	EMB	ENSG00000170571	exon	-2.03281	-1.16543	0.915465	378.349	362.183	589.603	1.40031e-52	2.09038e-07	6.50631e-06	1.04469e-20	1	1.13325e-29	0	1	1
19:18175040-18175697	+	AC007192.4|IFI30	ENSG00000216490|ENSG00000268173	exon	-4.28873	4.52582	8.82912	220.426	17.0544	268.535	1.10236e-50	0.000171419	3.32859e-20	7.39582e-93	0.0656486	1.64106e-28	0	0	1
9:85618983-85633374	-	AGTPBP1	ENSG00000135049	exon	-3.88703	-2.20259	1.6594	232.326	127.706	363.845	3.15577e-50	2.673e-17	9.69761e-14	1	1	2.49392e-28	0	1	1
4:143543509-143543972	+	SMARCA5	ENSG00000153147	exon	4.15052	2.2964	-1.7505	759.057	1393.63	292.148	2.86966e-45	2.0046e-07	6.5265e-05	1.2201e-23	NA	4.43107e-27	1	0	0
12:120782655-120784593	-	SPPL3	ENSG00000157837	exon	3.33523	2.07846	-1.19415	111.81	200.127	49.0943	9.10391e-43	2.99417e-08	0.0054924	4.10107e-23	NA	1.10335e-25	1	0	0
14:71413948-71529370	+	SIPA1L1	ENSG00000197555	exon	2.94738	3.45201	0.585219	163.96	247.29	44.7149	7.22856e-38	6.70323e-13	0.261116	3.92473e-22	1	1.07291e-24	1	0	0
X:37803877-37806533	+	CYBB	ENSG00000165168	exon	-5.56066	4.82117	10.7428	120.678	3.24229	151.107	7.32832e-37	0.00300358	5.97886e-25	1.07711e-21	NA	1.86141e-24	0	0	1
11:47358844-47360040	-	SPI1	ENSG00000066336	exon	-3.35089	7.0851	10.5563	101.677	14.4973	117.187	9.56098e-36	1.01131e-09	7.02784e-25	1.36803e-21	NA	2.25472e-24	1	0	1
8:102360071-102361626	-	UBR5	ENSG00000104517	exon	3.0468	1.58798	-1.42419	96.9785	176.307	49.4614	2.30687e-35	2.32782e-07	0.000488124	9.24563e-09	1	2.92281e-24	1	0	0
11:47358844-47375729	-	SPI1	ENSG00000066336	exon	-3.72909	6.66012	10.591	101.345	10.172	120.396	2.41082e-35	9.01803e-08	4.88034e-25	3.84857e-28	1	5.32932e-24	1	0	1
9:37126312-37147445	+	ZCCHC7	ENSG00000147905	exon	2.70701	1.5465	-1.09222	214.958	375.472	110.731	3.56199e-35	6.57156e-05	0.00816449	1.8338e-20	NA	3.19087e-22	1	0	0
10:97436417-97437750	-	EXOSC1	ENSG00000171311	exon	4.50183	1.67807	-2.74176	96.8497	197.803	50.5387	6.55995e-35	0.00124	1.94666e-05	9.60093e-05	1	2.0658e-21	1	0	0
14:99458279-99465813	-	SETD3	ENSG00000183576	exon	-2.04047	-0.960662	1.08389	313.266	277.678	469.234	6.67219e-35	0.00045421	2.66492e-06	1.90963e-19	1	8.11659e-21	0	0	1
4:105233897-105237351	+	TET2	ENSG00000168769	exon	-4.94634	-0.955727	4.04834	105.969	14.1922	138.212	3.08592e-34	0.15802	1.52397e-19	4.39951e-31	0.00152711	8.88026e-21	0	0	1
11:33286413-33287511	+	HIPK3	ENSG00000110422	exon	-2.91176	-0.43134	2.48084	390.508	162.65	515.32	3.35974e-33	0.268968	2.32056e-17	1.33757e-32	1	1.08779e-20	0	0	1
1:13731000-13742157	+	PRDM2	ENSG00000116731	exon	3.4111	1.10358	-2.28383	92.7836	190.521	60.0107	4.62422e-33	1.3458e-07	6.46592e-13	3.20918e-17	1	1.19739e-20	1	1	0
12:66209456-66217235	+	IRAK3	ENSG00000090376	exon	-6.4965	4.15589	11.0518	211.85	3.34156	267.014	2.11043e-32	0.00691433	2.92482e-28	1.74497e-31	1.75797e-05	1.2785e-20	0	0	1
14:22906195-22911403	-	RBM23	ENSG00000100461	exon	2.20262	1.4422	-0.714435	157.22	266.379	92.5815	7.71177e-32	2.05089e-06	0.0403879	3.70294e-19	1	1.57456e-20	1	0	0
1:150747777-150757980	-	CTSS	ENSG00000163131	exon	-10.6032	-3.17635	6.7668	674.949	12.0228	869.706	1.04388e-31	0.103136	1.07514e-08	1	6.09573e-20	2.02085e-20	0	0	1
9:37126312-37126942	+	ZCCHC7	ENSG00000147905	exon	2.46191	1.21616	-1.17703	382.009	691.933	237.504	2.36587e-31	8.78055e-11	6.86211e-06	0.993074	1	4.98502e-20	1	0	0
12:28225795-28259442	+	CCDC91	ENSG00000123106	exon	2.93937	1.07554	-1.82205	230.852	460.635	154.994	8.57844e-31	0.00218262	1.41061e-07	1	0.0139821	1.33696e-19	1	1	0
3:51541498-51590559	+	RAD54L2	ENSG00000164080	exon	4.07879	1.05414	-2.9309	99.2728	220.246	69.9731	2.49334e-29	0.00291723	1.10407e-09	1	1	2.99692e-19	1	1	0
10:97437191-97437750	-	EXOSC1	ENSG00000171311	exon	3.56712	2.23724	-1.09583	111.534	211.581	54.6644	2.38997e-28	0.0283121	0.326118	1	0.00517037	3.99298e-19	1	0	0
2:40428473-40430301	-	SLC8A1	ENSG00000183023	exon	-10.9571	NA	11.7556	202.508	NA	257.684	6.69684e-28	NA	2.43038e-31	2.4193e-11	1	4.6768e-19	0	0	1
15:63553715-63563008	-|+	USP3|USP3-AS1	ENSG00000140455|ENSG00000259248	exon	-2.42749	-0.811484	1.62871	114.092	72.3069	160.607	9.48219e-28	0.0146699	1.51853e-09	1	1.70428e-09	7.26197e-19	0	0	1
5:97101759-97103094	-|+	CTD-2215E18.1|LIX1	ENSG00000145721|ENSG00000251513	exon	9.09798	7.55122	-1.27722	392.52	598.643	2.63054	1.02562e-27	1.88921e-33	0.505093	9.70097e-20	1	7.61742e-19	1	0	0
12:66226723-66228370	+	IRAK3	ENSG00000090376	exon	-11.0053	NA	11.6575	209.308	NA	266.259	2.25148e-27	NA	6.05304e-30	1.96359e-17	NA	9.34992e-19	0	0	1
9:85575315-85633374	-	AGTPBP1	ENSG00000135049	exon	-10.9244	-5.37412	2.45363	197.763	46.0637	288.36	6.7748e-27	0.0160274	0.166388	1.18923e-07	1	2.14394e-18	0	0	1
2:58198594-58232112	-	FANCL	ENSG00000115392	exon	2.38313	2.55428	0.200713	93.5462	141.956	37.0248	9.23373e-27	3.51784e-07	0.733105	5.59583e-14	NA	1.74392e-17	1	0	0
4:15625252-15644708	-	FBXL5	ENSG00000118564	exon	-4.42052	0.623337	5.12325	75.8647	7.43114	94.9432	1.18187e-26	0.668838	2.79127e-07	1	1.52277e-26	2.97264e-17	0	0	1
5:83537007-83542268	-|+	VCAN|VCAN-AS1	ENSG00000038427|ENSG00000249835	exon	-8.08148	2.28055	11.368	178.773	0.924208	226.798	2.15526e-26	0.313348	5.88671e-29	NA	NA	4.43566e-17	0	0	1
2:68386502-68394176	+	PLEK	ENSG00000115956	exon	-4.81276	-1.49045	3.10624	75.2632	16.1065	102.776	2.57928e-26	0.129468	6.26742e-05	1.26936e-11	1	1.24334e-16	0	0	1
6:116689320-116705160	+	KPNA5	ENSG00000196911	exon	3.75312	0.927014	-2.73239	185.357	427.381	149.292	4.48907e-26	0.00915398	1.11753e-11	5.82273e-15	NA	1.59611e-16	1	1	0
12:66203714-66228370	+	IRAK3	ENSG00000090376	exon	-10.6072	NA	11.3128	156.299	NA	198.796	5.91654e-26	NA	1.02135e-28	1	1	1.81279e-16	0	0	1
12:66203714-66217235	+	IRAK3	ENSG00000090376	exon	-10.5802	NA	11.291	153.295	NA	194.977	7.51502e-26	NA	1.23722e-28	7.55684e-20	1	2.41037e-16	0	0	1
11:72984088-72989097	-	FCHSD2	ENSG00000137478	exon	3.49513	3.64924	0.294618	130.759	196.972	24.9962	8.43368e-26	3.29215e-14	0.633275	6.12924e-15	1	3.62326e-16	1	0	0
17:20204333-20205912	+	SPECC1	ENSG00000128487	exon	-3.86188	-0.421898	3.32424	128.133	30.2539	166.397	8.78527e-26	0.459765	1.4346e-16	3.59378e-14	NA	5.89698e-16	0	0	1
9:85618983-85657643	-	AGTPBP1	ENSG00000135049	exon	-10.682	-4.56001	3.70342	166.7	21.099	228.375	8.95838e-26	0.0419529	0.0543562	2.01268e-46	1	6.02974e-16	0	0	1
14:22909483-22911403	-	RBM23	ENSG00000100461	exon	2.10403	1.30192	-0.732342	170.692	291.972	106.94	2.32562e-25	1.44785e-06	0.0294884	4.60164e-12	1	1.35076e-15	1	0	0
12:66203711-66211597	+	IRAK3	ENSG00000090376	exon	-8.8583	3.40245	12.286	316.734	1.2226	401.63	5.74163e-25	0.133789	6.21233e-34	1.38378e-13	NA	1.4108e-15	0	0	1
5:83537007-83555038	-|+	VCAN|VCAN-AS1	ENSG00000038427|ENSG00000249835	exon	-10.5212	NA	11.102	149.739	NA	190.993	1.00814e-24	NA	1.75216e-26	3.48306e-14	1	1.44849e-15	0	0	1
9:85618983-85712566	-	AGTPBP1	ENSG00000135049	exon	-10.5973	-5.12823	3.04363	157.796	22.4618	219.958	1.3391e-24	0.022149	0.146454	1.51819e-05	1	1.73742e-15	0	0	1
9:85677436-85712566	-	AGTPBP1	ENSG00000135049	exon	-2.42638	-1.26488	1.17958	126.466	104.775	196.235	1.55516e-24	2.70922e-06	1.75161e-06	1	1.03058e-06	1.74798e-15	0	1	1
12:66203711-66217235	+	IRAK3	ENSG00000090376	exon	-6.62664	4.84825	12.3181	327.602	5.52351	411.96	1.67602e-24	0.000899181	2.70315e-34	2.62675e-16	1	1.80959e-15	0	0	1
11:85996826-86003451	-	PICALM	ENSG00000073921	exon	-2.6768	-0.786099	1.97734	154.12	81.6103	210.733	4.15645e-24	0.0096449	1.33001e-20	1	1	2.53408e-15	0	0	1
18:2890561-2892486	+	EMILIN2	ENSG00000132205	exon	-5.9444	3.28785	10.2443	72.3464	1.58524	90.6574	5.33636e-24	0.125062	4.19461e-23	5.62964e-30	1	2.75853e-15	0	0	1
3:172247533-172285984	+	FNDC3B	ENSG00000075420	exon	-8.15303	-3.82843	2.05142	102.049	33.9218	156.223	6.75742e-24	0.0658103	0.0598507	5.82436e-12	1	3.75363e-15	0	0	1
X:65051462-65075912	.	CC20302_X:65046176-65163942	.	intergenic	5.12969	-0.347456	-5.38506	68.0262	256.842	129.837	6.81477e-24	0.47992	1.29011e-13	1.45096e-13	NA	7.08891e-15	1	1	0
5:97101759-97102132	-|+	CTD-2215E18.1|LIX1	ENSG00000145721|ENSG00000251513	exon	10.6324	12.0288	NA	436.164	663.498	NA	9.47846e-24	1.5106e-30	NA	1.06676e-17	1	7.58952e-15	1	0	0
12:32581960-32611283	+	FGD4	ENSG00000139132	exon	-10.1237	-0.327118	9.74028	113.366	0.153447	144.5	1.05092e-23	0.885547	4.4604e-25	2.00127e-18	1	9.28068e-15	0	0	1
4:177351380-177353728	-|+	NEIL3|RP11-376O6.2	ENSG00000109674|ENSG00000249084	exon	-10.1419	-3.28133	5.90958	112.067	2.44236	144.262	1.05878e-23	0.123729	6.90362e-11	0.0369542	0.000126327	1.82501e-14	0	0	1
9:85632662-85646418	-	AGTPBP1	ENSG00000135049	exon	-10.2214	-4.88384	2.71785	119.706	21.96	170.492	1.85923e-23	0.0289608	0.115539	3.48981e-14	1	3.07474e-14	0	0	1
4:177339783-177353728	-|+	NEIL3|RP11-376O6.2	ENSG00000109674|ENSG00000249084	exon	-10.1085	-2.14596	7.45269	110.144	1.86667	141.401	2.03839e-23	0.295085	8.65572e-25	4.0736e-10	1	3.47069e-14	0	0	1
7:116110708-116112038	-	TFEC	ENSG00000105967	exon	10.3548	11.4992	NA	198.306	302.073	NA	5.34863e-23	4.2374e-28	NA	3.20726e-12	NA	4.86374e-14	1	0	0
4:177353308-177353728	-|+	NEIL3|RP11-376O6.2	ENSG00000109674|ENSG00000249084	exon	-5.30814	-1.20724	4.19331	217.625	26.1905	285.137	6.21081e-23	0.253309	6.09121e-06	1	1	7.25328e-14	0	0	1
15:32522448-32533368	-	RP11-632K20.7	ENSG00000223509	exon	-2.8796	-0.741729	2.13153	128.155	63.0902	176.309	9.2582e-23	0.0498228	6.38623e-09	1	1.37372e-10	7.58979e-14	0	0	1
4:128970378-129003876	-	SCLT1	ENSG00000151466	exon	-10.3029	-5.66825	1.52319	130.666	83.1035	232.796	1.08456e-22	0.0109793	0.163017	1	0.0489279	7.5964e-14	0	0	1
10:124038515-124046724	-	CHST15	ENSG00000182022	exon	-4.28362	4.69948	9.34033	39.6267	2.78413	48.0411	1.10244e-22	0.000844651	5.13312e-19	2.34665e-11	1	9.26569e-14	0	0	1
3:172112452-172251541	+	FNDC3B	ENSG00000075420	exon	-10.101	-2.79523	5.40575	110.203	4.75686	143.774	1.42135e-22	0.212956	0.00146059	1	1.86862e-19	9.6595e-14	0	0	1
3:172226871-172251541	+	FNDC3B	ENSG00000075420	exon	-10.0096	-2.59345	6.43269	103.576	3.68273	134.488	2.92146e-22	0.248072	5.96213e-07	3.35752e-12	1	1.88445e-13	0	0	1
5:97098937-97103094	-|+	CTD-2215E18.1|LIX1	ENSG00000145721|ENSG00000251513	exon	10.4451	11.1243	NA	236.162	359.345	NA	3.17985e-22	1.13894e-25	NA	5.5245e-12	1	2.07136e-13	1	0	0
22:22900976-22905025	+	IGLC2|IGLJ3	ENSG00000211677|ENSG00000211678	exon	10.8541	11.5212	NA	328.058	498.611	NA	3.39669e-22	2.49095e-26	NA	3.76884e-12	NA	2.61138e-13	1	0	0
9:85669485-85712566	-	AGTPBP1	ENSG00000135049	exon	-2.24988	-1.05813	1.20478	117.548	98.7315	178.309	4.45066e-22	2.34272e-05	9.07875e-08	2.46782e-14	1	2.77402e-13	0	0	1
12:32598497-32602317	+	FGD4	ENSG00000139132	exon	-10.2293	-1.19303	8.48758	125.942	0.420633	161.024	5.87907e-22	0.598585	4.19682e-19	1	1	3.04174e-13	0	0	1
15:90487495-90497340	+	IQGAP1	ENSG00000140575	exon	-2.94281	-1.71883	1.24291	48.8599	35.4081	76.9211	5.90418e-22	0.00448373	0.0291104	1	1	3.23681e-13	0	0	1
5:172769575-172770306	-|+	DUSP1|RP11-779O18.3	ENSG00000120129|ENSG00000253736	exon	-8.18158	-2.23981	3.98585	232.961	21.4647	311.518	7.77785e-22	0.311633	0.0232871	9.97967e-12	NA	4.13026e-13	0	0	1
X:1282678-1290509	+	CSF2RA	ENSG00000198223	exon	-9.95326	NA	10.4946	101.164	NA	128.993	1.0824e-21	NA	5.14892e-23	6.12817e-29	1	4.18328e-13	0	0	1
1:155676548-155679512	-	YY1AP1	ENSG00000163374	exon	1.90438	1.22968	-0.590929	265.833	463.458	188.268	1.24263e-21	0.000299578	0.0984471	1	NA	5.331e-13	1	0	0
5:97096381-97103094	-|+	CTD-2215E18.1|LIX1	ENSG00000145721|ENSG00000251513	exon	10.2795	8.2354	-1.45415	207.963	317.212	0.625698	1.26978e-21	2.97283e-24	0.556093	1	6.53003e-11	6.04891e-13	1	0	0
5:97101759-97183669	-|+	CTD-2215E18.1|LIX1	ENSG00000145721|ENSG00000251513	exon	10.5821	9.60027	-0.278082	255.01	387.96	0.239561	1.42138e-21	1.28043e-23	0.91097	2.44975e-10	1	7.47537e-13	1	0	0
X:1285778-1290509	+	CSF2RA	ENSG00000198223	exon	-8.48531	1.5157	10.7146	116.424	0.30565	148.062	1.76951e-21	0.50477	6.58157e-25	4.70248e-12	NA	7.81585e-13	0	0	1
20:36911218-36912552	-	SAMHD1	ENSG00000101347	exon	-3.34516	-2.44076	0.930297	72.8073	64.9989	128.833	2.58697e-21	2.01505e-06	0.0144824	1	1	1.61035e-12	0	1	1
5:97101759-97133409	-|+	CTD-2215E18.1|LIX1	ENSG00000145721|ENSG00000251513	exon	10.0881	10.8074	NA	178.106	270.945	NA	3.72167e-21	4.00731e-24	NA	1.32686e-09	1	1.81233e-12	1	0	0
14:22906195-22909595	-	RBM23	ENSG00000100461	exon	9.5578	3.01998	-5.09907	107.863	184.376	15.811	3.82055e-21	0.100016	0.0375485	1	2.44633e-06	1.87842e-12	1	0	0
12:28225795-28307749	+	CCDC91	ENSG00000123106	exon	2.51566	0.279067	-2.17877	276.975	664.69	301.187	4.05794e-21	0.347158	6.47929e-14	2.29977e-11	NA	1.97552e-12	1	1	0
1:24514314-24514567	+	RCAN3	ENSG00000117602	exon	3.21966	-0.638597	-3.80662	55.034	213.133	117.769	1.44948e-20	0.061606	9.99387e-20	1.51925e-13	1	1.98571e-12	1	1	0
5:97088700-97103094	-|+	CTD-2215E18.1|LIX1	ENSG00000145721|ENSG00000251513	exon	10.0222	10.543	NA	191.537	291.387	NA	2.94636e-20	9.64798e-24	NA	1.19027e-10	NA	2.28988e-12	1	0	0
6:90206569-90271941	-	BACH2	ENSG00000112182	exon	9.46984	2.1089	-7.22163	109.452	200.313	27.3494	3.29577e-20	1.9146e-06	4.29231e-10	0.0437418	0.000548896	2.29805e-12	1	1	0
5:97101759-97113354	-|+	CTD-2215E18.1|LIX1	ENSG00000145721|ENSG00000251513	exon	9.84895	10.383	NA	167.029	254.01	NA	6.77383e-20	4.19258e-23	NA	9.80353e-07	1	2.56411e-12	1	0	0
1:13731000-13749487	+	PRDM2	ENSG00000116731	exon	2.59741	1.1812	-1.40822	91.081	174.243	60.982	8.76989e-20	6.92495e-07	3.07354e-06	1.59909e-21	1	2.58185e-12	1	0	0
7:116092137-116112038	-	TFEC	ENSG00000105967	exon	9.51929	10.6528	NA	108.378	165.214	NA	1.08205e-19	5.08e-24	NA	1.06779e-10	NA	2.68285e-12	1	0	0
4:15636494-15644708	-	FBXL5	ENSG00000118564	exon	-8.1022	-1.0842	6.81755	65.9721	1.81397	85.0144	1.16445e-19	0.627641	2.82429e-08	1	1.08222e-08	5.63912e-12	0	0	1
12:32607957-32611283	+	FGD4	ENSG00000139132	exon	-4.46128	4.23983	9.14171	146.077	9.16913	178.912	1.27869e-19	0.000909974	5.44597e-35	6.00228e-13	NA	5.6986e-12	0	0	1
11:130126700-130135715	+	APLP2	ENSG00000084234	exon	-9.35189	-2.04553	6.50026	64.9842	1.86111	84.191	1.35234e-19	0.3631	4.46139e-07	1.91619e-10	NA	6.64032e-12	0	0	1
3:50252100-50253184	+	GNAI2	ENSG00000114353	exon	-4.40346	-0.81634	3.49314	72.4382	16.374	97.3583	1.62318e-19	0.46909	0.000354468	6.86496e-13	1	8.20912e-12	0	0	1
2:24139370-24147086	+	FAM228B|RP11-507M3.1	ENSG00000219626|ENSG00000276087	exon	9.32196	2.71271	-4.96475	92.2493	157.871	13.9079	1.62402e-19	0.0886469	0.0375013	1.22824e-10	NA	8.22709e-12	1	0	0
12:28225795-28226199	+	CCDC91	ENSG00000123106	exon	9.70882	1.44536	-6.33166	126.854	269.249	60.9892	1.66102e-19	0.18654	0.00970573	1	0.0343993	8.56053e-12	1	0	0
18:12999421-13042334	+	CEP192	ENSG00000101639	exon	-2.0343	-0.837285	1.16029	132.294	114.371	195.913	1.83029e-19	0.000808692	6.80852e-09	1.07961e-08	1	1.02174e-11	0	0	1
13:50927407-50930759	+	RNASEH2B	ENSG00000136104	exon	9.28889	2.70395	-5.19601	89.8678	158.998	18.1336	1.98889e-19	0.148065	0.0340534	1.01103e-10	NA	1.57375e-11	1	0	0
7:90747681-90790652	+	CDK14	ENSG00000058091	exon	9.20152	9.55093	NA	83.9202	127.765	NA	1.98999e-19	9.21441e-21	NA	NA	1.16685e-13	1.58508e-11	1	0	0
8:130152736-130169067	-	ASAP1	ENSG00000153317	exon	-1.89426	1.13869	3.00482	92.9485	42.4473	103.927	2.01107e-19	0.382715	0.0213973	7.98233e-10	1	2.00466e-11	0	0	1
1:97679095-97699547	-	DPYD	ENSG00000188641	exon	-6.84091	-1.46659	5.23753	48.2027	6.73451	66.1418	2.71473e-19	0.369863	4.31115e-06	3.45674e-10	1	2.14753e-11	0	0	1
10:110964125-110985765	+	SHOC2	ENSG00000108061	exon	-1.56851	0.089999	1.66697	117.34	87.6856	146.249	2.74383e-19	0.727159	1.43826e-13	1.67377e-10	NA	2.29856e-11	0	0	1
20:32366384-32371874	+	ASXL1	ENSG00000171456	exon	2.83918	0.962605	-1.83278	54.7953	118.033	44.4893	2.95693e-19	0.0317053	0.000917577	2.65941e-10	NA	3.17734e-11	1	0	0
9:85632662-85657643	-	AGTPBP1	ENSG00000135049	exon	-9.33351	NA	9.97566	63.7116	NA	81.1907	3.21911e-19	NA	8.80561e-21	1	0.569834	4.41395e-11	0	0	1
4:15612266-15644708	-	FBXL5	ENSG00000118564	exon	-9.06801	-0.520791	8.12647	51.9839	0.230171	66.322	3.38876e-19	0.818619	1.9997e-20	4.64571e-10	NA	4.47278e-11	0	0	1
8:130159864-130180880	-	ASAP1	ENSG00000153317	exon	-9.41305	-3.88855	4.88584	68.4713	14.1558	98.2335	3.40608e-19	0.0303084	2.59203e-05	1.63216e-07	1	5.30174e-11	0	0	1
1:151658235-151668635	+	SNX27	ENSG00000143376	exon	-3.54556	-0.214399	3.34861	40.6917	9.61552	52.4556	4.61854e-19	0.828956	7.31061e-09	1	1	6.50143e-11	0	0	1
7:24623666-24641868	+	MPP6	ENSG00000105926	exon	9.0905	0.906887	-6.32943	78.1674	182.801	51.6483	4.90276e-19	0.381901	0.00934556	1	1	7.05295e-11	1	0	0
6:90088961-90271941	-	BACH2	ENSG00000112182	exon	9.23647	2.40921	-6.11111	92.378	166.992	21.2494	6.99174e-19	0.013954	0.00100948	1.16445e-10	NA	8.81665e-11	1	0	0
13:21167988-21168399	-	SKA3	ENSG00000165480	exon	-4.31114	4.29367	9.18741	35.2977	2.25306	42.9241	1.36525e-18	0.0105791	1.53804e-17	0.000352345	1	9.64194e-11	0	0	1
3:172251260-172307501	+	FNDC3B	ENSG00000075420	exon	-9.11771	-1.91038	6.63498	54.363	1.53447	70.1826	1.41905e-18	0.395926	7.40634e-09	2.09567e-09	NA	9.81709e-11	0	0	1
10:43154897-43158931	+	CSGALNACT2	ENSG00000169826	exon	-3.22149	-1.92168	1.18362	56.3872	42.0824	92.1538	1.8929e-18	0.00128099	0.00794064	1	1.67871e-08	1.3977e-10	0	0	1
2:159777938-159783469	-	CD302|LY75-CD302	ENSG00000241399|ENSG00000248672	exon	-9.21885	-0.847832	7.79785	58.9562	0.383618	75.2947	1.92754e-18	0.708335	7.99787e-20	0.0441433	0.00102072	1.52932e-10	0	0	1
5:94868333-94912976	-	MCTP1	ENSG00000175471	exon	-8.94286	-1.19303	7.08071	47.6945	0.420633	61.0157	1.93138e-18	0.598585	1.70129e-18	4.48519e-07	1	1.80796e-10	0	0	1
7:29030577-29072423	-	CPVL	ENSG00000106066	exon	-8.96626	NA	9.67685	48.4568	NA	61.7384	1.98903e-18	NA	3.25494e-20	6.63879e-09	NA	1.87147e-10	0	0	1
9:37126312-37219098	+	ZCCHC7	ENSG00000147905	exon	9.68214	3.12232	-4.89725	124.675	206.111	13.2495	2.01667e-18	0.0542116	0.0410843	1	1.76803e-07	1.89586e-10	1	0	0
7:116110708-116121468	-	TFEC	ENSG00000105967	exon	9.21701	10.4005	NA	88.4303	134.667	NA	2.5102e-18	9.98693e-23	NA	7.03455e-13	1	2.01193e-10	1	0	0
8:51845661-51861246	-	PCMTD1	ENSG00000168300	exon	2.1771	0.810246	-1.26566	291.617	572.781	237.941	2.58632e-18	0.00133237	5.06848e-05	0.102161	3.85716e-09	2.24368e-10	1	0	0
5:97101759-97146372	-|+	CTD-2215E18.1|LIX1	ENSG00000145721|ENSG00000251513	exon	9.62438	10.1945	NA	140.573	213.339	NA	2.97402e-18	4.85663e-21	NA	NA	2.5305e-12	3.14787e-10	1	0	0
2:40428475-40430304	-	SLC8A1	ENSG00000183023	exon	-8.4875	NA	9.9429	56.3141	NA	71.504	3.0983e-18	NA	9.61259e-22	1.51761e-07	1	4.33827e-10	0	0	1
5:142885298-142913293	+	ARHGAP26	ENSG00000145819	exon	-6.50331	-5.47352	1.13019	38.8673	26.4946	70.3382	3.83203e-18	7.35503e-09	0.0159306	1.76068e-10	1	4.96241e-10	0	1	1
13:49997074-50044768	-|+	DLEU2|DLEU2_1|TRIM13	ENSG00000204977|ENSG00000231607|ENSG00000277913	exon	-4.52438	0.80155	5.28985	35.0508	4.60565	44.6623	3.85969e-18	0.490233	1.36648e-12	1	1	1.03976e-09	0	0	1
9:85596362-85646418	-	AGTPBP1	ENSG00000135049	exon	-6.68035	-3.31221	3.07493	70.5548	15.5532	101.031	5.38575e-18	0.0426757	0.000635753	7.35663e-17	1	1.15617e-09	0	0	1
3:51541498-51552063	+	RAD54L2	ENSG00000164080	exon	4.54779	0.740484	-3.79012	149.931	357.12	119.973	6.58875e-18	4.01834e-05	1.66413e-11	1	1	1.25024e-09	1	1	0
15:64499293-64500166	+	ZNF609	ENSG00000180357	exon	-1.19836	-1.72062	-0.503716	254.614	502.499	540.837	7.45022e-18	2.75031e-13	0.0425116	0.0112249	1	1.62843e-09	0	1	1
5:137985257-137988315	-	FAM13B	ENSG00000031003	exon	2.13131	1.33874	-0.686285	283.864	488.936	178.336	7.45442e-18	7.55285e-08	0.00930407	4.24157e-09	1	1.65189e-09	1	0	0
18:21765772-21849388	+	MIB1	ENSG00000101752	exon	-9.19508	NA	9.99084	59.5291	NA	75.9605	7.66724e-18	NA	7.78933e-20	0.00223787	1	1.72529e-09	0	0	1
11:85996826-86031611	-	PICALM	ENSG00000073921	exon	-2.00962	-0.62666	1.41811	351.27	267.042	490.808	7.98347e-18	0.0267195	7.81962e-12	5.76149e-46	4.81835e-13	1.7285e-09	0	0	1
1:97679095-97721671	-	DPYD	ENSG00000188641	exon	-8.95436	NA	9.58559	48.4729	NA	61.8547	8.04078e-18	NA	3.91977e-19	1	1	1.78991e-09	0	0	1
4:55411614-55417985	+	TMEM165	ENSG00000134851	exon	-2.06891	0.658722	2.78195	81.1391	39.5926	95.3041	8.41967e-18	0.138188	1.10287e-16	1.03096e-08	NA	2.09943e-09	0	0	1
3:51541589-51552063	+	RAD54L2	ENSG00000164080	exon	7.01367	0.766657	-6.37679	89.2181	214.099	65.3595	8.54411e-18	0.00949377	1.23867e-13	1.54161e-13	1	2.20657e-09	1	1	0
6:90206569-90252590	-	BACH2	ENSG00000112182	exon	8.84628	2.48523	-6.16833	72.4588	126.529	13.1689	8.82628e-18	4.42653e-07	5.84092e-07	1.23872e-19	1	2.29808e-09	1	1	0
20:58438945-58441083	+	VAPB	ENSG00000124164	exon	2.49892	1.32834	-1.09875	89.1813	165.195	57.1769	9.71976e-18	0.000700507	0.0131838	1	1	2.44145e-09	1	0	0
6:90249689-90271941	-	BACH2	ENSG00000112182	exon	8.8963	2.12033	-6.63083	70.143	128.857	17.8869	1.17677e-17	3.4431e-06	9.17243e-08	4.9636e-15	1	2.56111e-09	1	1	0
14:22909483-22913845	-	RBM23	ENSG00000100461	exon	8.82533	3.00338	-3.74586	65.7189	112.381	9.70223	1.63446e-17	0.0958085	0.126291	1.62176e-06	1	3.56195e-09	1	0	0
6:90252513-90271941	-	BACH2	ENSG00000112182	exon	9.02212	3.9018	-3.58428	76.2367	121.911	4.7191	1.71891e-17	0.0289628	0.144109	1	1	4.05974e-09	1	0	0
8:132713995-132757294	-	TMEM71	ENSG00000165071	exon	-8.74992	-8.50105	0.12499	41.7062	55.9349	99.1658	2.13136e-17	1.60962e-14	0.763935	1	0.106021	4.22079e-09	0	1	1
7:80656540-80666489	+	CD36	ENSG00000135218	exon	-8.83109	NA	8.78011	44.6112	NA	56.9046	3.33016e-17	NA	3.16871e-16	4.60693e-12	1	5.07159e-09	0	0	1
12:46229153-46243314	-	SLC38A1	ENSG00000111371	exon	5.85562	-0.231169	-5.75049	230.139	716.5	311.17	3.80921e-17	0.264488	4.5662e-16	2.83221e-08	NA	5.09264e-09	1	1	0
X:65075474-65075912	.	CC20302_X:65046176-65163942	.	intergenic	8.58192	-0.244895	-8.69037	53.8511	192.104	89.8795	3.90353e-17	0.56303	1.12449e-14	2.7782e-08	NA	6.19072e-09	1	1	0
9:85655143-85672681	-	AGTPBP1	ENSG00000135049	exon	-4.24764	-1.44486	2.59982	37.549	10.308	52.1647	3.95233e-17	0.353069	0.0400081	8.18656e-08	NA	7.66248e-09	0	0	1
11:85974708-85983973	-	PICALM	ENSG00000073921	exon	-2.33907	-1.01605	1.39278	103.613	75.057	151.162	4.40796e-17	0.0299226	0.00216469	1	1	8.01896e-09	0	0	1
5:179709873-179720560	+	CANX	ENSG00000127022	exon	-2.36761	-0.906871	1.4115	69.7482	49.437	101.225	6.05772e-17	0.0503639	0.000146301	1	8.33034e-15	8.20028e-09	0	0	1
5:142885298-142932125	+	ARHGAP26	ENSG00000145819	exon	-6.75873	-5.52882	1.06902	36.4203	25.5083	66.3504	6.52498e-17	5.0752e-08	0.0593348	3.08808e-10	1	9.35749e-09	0	1	1
1:113819577-113834439	-|+	PTPN22|RP5-1073O3.2	ENSG00000134242|ENSG00000231128	exon	8.46538	1.33014	-5.52164	49.908	102.747	21.3388	7.91756e-17	0.420982	0.01877	8.43412e-29	0.00227184	1.1479e-08	1	0	0
5:97101759-97115859	-|+	CTD-2215E18.1|LIX1	ENSG00000145721|ENSG00000251513	exon	9.67382	8.43361	-0.446815	151.142	230.358	0.299451	8.16835e-17	3.21504e-14	0.857192	1	1	1.37137e-08	1	0	0
10:97436417-97438703	-	EXOSC1	ENSG00000171311	exon	6.32005	2.26203	-2.4722	52.5956	98.7494	16.0094	8.20939e-17	0.220011	0.306177	5.48355e-11	1	1.47792e-08	1	0	0
9:85606042-85633374	-	AGTPBP1	ENSG00000135049	exon	-9.28776	-5.04521	1.67687	66.5608	28.0081	106.825	9.68303e-17	0.0239538	0.245672	0.000495795	1	1.49048e-08	0	0	1
15:63529014-63574403	-|+	USP3|USP3-AS1	ENSG00000140455|ENSG00000259248	exon	-8.64904	-3.81492	4.35371	39.045	13.0555	59.9429	1.16507e-16	0.0338655	8.69277e-05	1.00382e-08	1	1.67401e-08	0	0	1
X:65051462-65113813	.	CC20302_X:65046176-65163942	.	intergenic	8.45379	-0.151747	-8.4174	49.2474	173.533	80.3428	1.24203e-16	0.780566	2.79355e-12	0.000897288	1	1.92323e-08	1	1	0
8:51860845-51861246	-	PCMTD1	ENSG00000168300	exon	2.18958	0.735013	-1.3555	336.776	665.5	276.277	1.57628e-16	0.00754376	2.66219e-05	1	2.53554e-14	2.18537e-08	1	0	0
5:94888879-94924021	-	MCTP1	ENSG00000175471	exon	-8.61411	NA	9.33904	38.1264	NA	48.3571	1.78251e-16	NA	2.69266e-18	1	1	2.36973e-08	0	0	1
4:139125164-139139497	-	ELF2	ENSG00000109381	exon	-2.63897	-0.0259494	2.75421	80.5372	32.1104	101.093	1.86612e-16	0.951583	1.0446e-17	6.97022e-14	1	2.42209e-08	0	0	1
12:14540764-14553412	-	PLBD1	ENSG00000121316	exon	-8.42881	NA	9.02529	33.0587	NA	42.0255	2.09485e-16	NA	1.44779e-17	1	0.00934943	2.49548e-08	0	0	1
4:139116649-139139497	-	ELF2	ENSG00000109381	exon	-2.79646	-0.563849	2.39507	71.6542	31.4169	93.0863	2.55789e-16	0.143364	7.4574e-20	7.87768e-08	NA	2.80397e-08	0	0	1
3:71041328-71047095	-	FOXP1	ENSG00000114861	exon	8.44194	-0.687317	-8.987	49.2136	197.838	101.047	2.56097e-16	0.22336	2.85161e-13	3.01165e-07	NA	2.84234e-08	1	1	0
10:43154897-43167098	+	CSGALNACT2	ENSG00000169826	exon	-8.48607	-2.78239	4.6273	34.4763	4.68014	47.5051	2.59872e-16	0.215078	0.00088635	1	1	3.49387e-08	0	0	1
17:20204333-20205936	+	AC004702.2|SPECC1	ENSG00000128487|ENSG00000263494	exon	-8.6299	NA	9.12336	39.711	NA	50.4198	2.61438e-16	NA	4.3378e-17	0.854859	1	3.569e-08	0	0	1
5:94868333-94873241	-	MCTP1	ENSG00000175471	exon	-6.4607	1.7493	9.07979	37.7227	0.478369	47.4915	3.07155e-16	0.440486	1.14827e-17	1	1	3.85283e-08	0	0	1
11:130126700-130130166	+	APLP2	ENSG00000084234	exon	-7.82549	1.2934	9.61397	56.3854	0.203766	71.691	3.23881e-16	0.569365	2.07463e-19	0.284109	1	3.8709e-08	0	0	1
3:172247533-172251541	+	FNDC3B	ENSG00000075420	exon	-5.38308	-3.83925	1.88726	132.865	56.6085	207.241	3.2508e-16	8.26021e-09	9.09666e-06	3.48414e-07	NA	3.96981e-08	0	1	1
17:27304780-27309272	+	WSB1	ENSG00000109046	exon	-2.56612	2.84792	5.48935	40.1457	11.3177	45.5621	3.60032e-16	0.0395691	2.18561e-05	1.43247e-07	NA	4.5329e-08	0	0	1
7:36594339-36623250	-	AOAH	ENSG00000136250	exon	-8.34442	-1.30068	6.53633	31.023	0.690512	39.977	5.02016e-16	0.564607	1.52256e-09	1.77752e-11	1	4.67381e-08	0	0	1
12:14535659-14553412	-	PLBD1	ENSG00000121316	exon	-8.35874	NA	9.00848	31.4015	NA	39.8644	5.55228e-16	NA	2.2909e-17	2.23591e-12	1	4.94487e-08	0	0	1
1:8541214-8614686	-	RERE	ENSG00000142599	exon	3.23114	2.67105	-0.543408	58.0779	91.7892	16.829	5.61398e-16	7.47408e-12	0.367526	0.0023728	1	5.86988e-08	1	0	0
14:71413948-71421869	+	SIPA1L1	ENSG00000197555	exon	8.72273	3.57379	-3.92109	61.3672	101.219	6.12931	6.40752e-16	0.00235097	0.107553	1	1	7.34651e-08	1	0	0
12:28305649-28391411	+	CCDC91	ENSG00000123106	exon	1.44072	-0.593838	-2.05857	139.321	396.228	244.761	7.06375e-16	0.00173601	6.85907e-21	8.65606e-09	1	7.73128e-08	1	1	0
13:49997074-50045232	-|+	DLEU2|DLEU2_2|TRIM13	ENSG00000204977|ENSG00000231607|ENSG00000277066	exon	-8.36727	-2.18341	5.85902	32.3625	1.96869	42.6968	9.8938e-16	0.285742	2.64012e-12	1	1	7.76038e-08	0	0	1
15:59671183-59680308	-	BNIP2	ENSG00000140299	exon	-2.70395	-0.245869	2.50346	50.6385	21.6518	65.8979	1.03331e-15	0.792371	0.00251278	2.90213e-05	1	9.26813e-08	0	0	1
14:71413948-71414680	+	SIPA1L1	ENSG00000197555	exon	5.86539	3.56383	-2.11687	78.8476	130.509	11.9173	1.04469e-15	1.55722e-05	0.15149	1	0.00260511	1.09136e-07	1	0	0
5:39201826-39202987	-	FYB	ENSG00000082074	exon	-7.98953	-6.91749	0.870419	39.5338	34.0798	78.2281	1.16404e-15	2.44292e-08	0.198629	1.09557e-10	1	1.27859e-07	0	1	1
10:124021256-124046724	-	CHST15	ENSG00000182022	exon	-8.2765	NA	8.85618	29.8416	NA	37.8609	1.28078e-15	NA	1.09715e-16	1.4407e-13	1	1.38102e-07	0	0	1
1:183570780-183590359	-|+	NCF2|SMG7	ENSG00000116698|ENSG00000116701	exon	-7.61101	1.2934	9.4826	45.4103	0.203766	57.6835	1.30704e-15	0.569365	5.13192e-18	1	1	1.49364e-07	0	0	1
12:32598497-32625779	+	FGD4	ENSG00000139132	exon	-6.84453	3.6743	10.6823	96.3509	1.93578	121.086	1.34757e-15	0.104773	2.57476e-23	1.13161e-07	NA	1.67294e-07	0	0	1
12:103263326-103269853	-	C12orf42	ENSG00000179088	exon	8.31209	4.39631	-3.60683	46.6344	80.132	7.5557	1.45719e-15	0.000247273	0.113807	9.43953e-08	1	1.78811e-07	1	0	0
1:155675010-155679512	-	YY1AP1	ENSG00000163374	exon	1.75093	1.18538	-0.46272	221.684	379.097	161.974	1.54497e-15	0.00103652	0.22858	0.600464	0.00189506	1.79961e-07	1	0	0
8:132722040-132757294	-	TMEM71	ENSG00000165071	exon	-3.14248	-3.34993	-0.232975	70.3044	119.351	169.062	1.84189e-15	2.58406e-11	0.504336	8.1728e-22	1	1.9711e-07	0	1	1
1:211353239-211354467	+	TRAF5	ENSG00000082512	exon	8.19657	2.61234	-5.42768	41.1676	81.4005	14.8455	1.86307e-15	1.7765e-05	1.47097e-05	0.525101	1	2.02782e-07	1	0	0
14:71413948-71503668	+	SIPA1L1	ENSG00000197555	exon	8.68213	4.14394	-2.99021	60.1634	97.1164	4.25221	2.47854e-15	0.0140735	0.223058	0.0121885	1	2.08956e-07	1	0	0
1:41070595-41075451	-	SCMH1	ENSG00000010803	exon	2.22813	0.908188	-1.36094	82.3101	159.657	64.7575	2.61339e-15	9.1939e-05	7.32724e-05	6.73573e-06	1	2.42041e-07	1	0	0
10:43158715-43176032	+	CSGALNACT2	ENSG00000169826	exon	-8.2764	-6.6349	1.12476	29.7795	21.6787	55.8979	2.94849e-15	3.45843e-05	0.238597	1.86989e-06	NA	2.46608e-07	0	0	1
12:46229153-46254936	-	SLC38A1	ENSG00000111371	exon	7.11295	-0.151211	-6.85541	154.549	471.998	198.25	3.05677e-15	0.463164	8.32959e-13	4.53611e-08	1	2.51823e-07	1	1	0
5:57235966-57247215	+	GPBP1	ENSG00000062194	exon	8.15586	0.206994	-6.18166	40.1615	119.691	47.5764	3.23887e-15	0.844147	0.0110876	1	0.72407	2.6288e-07	1	0	0
16:24032136-24035547	+	PRKCB	ENSG00000166501	exon	8.17976	1.53997	-6.66314	41.2135	84.161	17.4396	3.42912e-15	0.000420859	4.18054e-08	1	1	2.64894e-07	1	1	0
16:16007816-16016621	+	ABCC1	ENSG00000103222	exon	4.57226	3.99671	-0.471026	50.8091	82.7833	9.14244	3.65985e-15	1.72595e-07	0.665164	1.18933e-13	0.634938	2.9317e-07	1	0	0
19:52282111-52283413	+	ZNF766	ENSG00000196214	exon	3.50708	0.744982	-2.75397	40.1753	93.1509	33.6991	3.79085e-15	0.0493508	1.13165e-06	3.52996e-06	NA	2.9424e-07	1	1	0
12:103263326-103277210	-	C12orf42	ENSG00000179088	exon	8.26639	3.03401	-4.50629	46.5749	78.3808	6.22599	4.53502e-15	0.0014871	0.0250437	1	2.28364e-05	2.95363e-07	1	0	0
14:39179091-39179462	+	PNN	ENSG00000100941	exon	2.73087	0.932711	-1.82657	61.2517	125.244	46.2362	5.44568e-15	0.0163941	0.000227095	1	1	3.39805e-07	1	0	0
7:90747681-90899353	+	CDK14	ENSG00000058091	exon	8.54041	9.64802	NA	54.3302	82.6901	NA	5.61663e-15	1.05289e-18	NA	0.000376303	1	3.43047e-07	1	0	0
1:235787200-235801097	-	LYST	ENSG00000143669	exon	-8.54217	NA	9.11147	37.3257	NA	47.7078	5.64094e-15	NA	8.75863e-16	1	0.00345334	3.80793e-07	0	0	1
2:218385147-218387955	+	SLC11A1	ENSG00000018280	exon	-8.58286	NA	9.32474	38.4569	NA	48.8559	5.958e-15	NA	1.49089e-16	0.239469	1	3.83601e-07	0	0	1
12:103263326-103270308	-	C12orf42	ENSG00000179088	exon	8.21905	1.35397	-6.58521	43.0774	93.1016	22.6803	5.96308e-15	0.0606191	3.18383e-06	3.65723e-07	NA	3.89276e-07	1	0	0
17:47361378-47370508	+	EFCAB13	ENSG00000178852	exon	8.34671	9.22618	NA	47.5585	72.2327	NA	6.04114e-15	7.8935e-18	NA	4.37971e-59	8.03395e-22	3.9895e-07	1	0	0
3:197865423-197866219	+	LRCH3	ENSG00000186001	exon	8.12933	0.436689	-7.65924	39.0345	105.822	37.9888	6.11403e-15	0.209632	7.23719e-12	1	1	4.12142e-07	1	1	0
13:42963255-42970670	-	EPSTI1	ENSG00000133106	exon	7.98836	1.73271	-5.69241	35.5935	74.5384	16.4911	6.24371e-15	0.0606784	0.00259494	1.01716e-06	NA	4.20844e-07	1	0	0
1:211353239-211361162	+	TRAF5	ENSG00000082512	exon	8.04965	4.15374	-4.08776	37.1117	71.9193	12.1395	6.27126e-15	7.49798e-05	0.0550313	1	1	4.65504e-07	1	0	0
X:118741017-118766976	+	IL13RA1	ENSG00000131724	exon	-8.08761	NA	8.49385	27.4136	NA	34.8798	6.49988e-15	NA	4.91781e-15	1	0.000129075	4.80174e-07	0	0	1
2:218384243-218387955	+	SLC11A1	ENSG00000018280	exon	-8.63726	NA	9.41017	40.5119	NA	51.4619	6.64435e-15	NA	1.27209e-16	1	4.75017e-05	5.09184e-07	0	0	1
21:33410836-33421685	+	IFNGR2	ENSG00000159128	exon	-8.26117	NA	8.90454	29.6705	NA	37.6882	6.85672e-15	NA	4.57645e-16	0.000532123	1	5.22736e-07	0	0	1
15:32513894-32533368	-	RP11-632K20.7	ENSG00000223509	exon	-8.14627	-2.11374	5.29592	27.2787	1.99481	36.2711	6.86715e-15	0.347195	4.90006e-05	0.856864	1	5.2926e-07	0	0	1
3:71041328-71053773	-	FOXP1	ENSG00000114861	exon	2.75274	-0.515031	-3.31167	68.4195	225.899	121.925	7.20619e-15	0.346868	1.94665e-07	1	0.000117911	5.51884e-07	1	1	0
12:6510279-6510542	+	SCARNA10	ENSG00000239002|ENSG00000276232	exon	8.16153	4.6205	-2.78937	42.7683	69.5007	3.47364	7.79523e-15	0.000517922	0.255846	0.484371	1	6.61806e-07	1	0	0
3:47086195-47098081	-	SETD2	ENSG00000181555	exon	8.05441	2.91677	-3.52406	37.3518	66.686	7.60607	8.22156e-15	0.0929529	0.150513	4.82318e-08	1	7.11003e-07	1	0	0
X:101041317-101042312	-	TRMT2B	ENSG00000188917	exon	2.45457	0.947204	-1.40898	73.7588	143.39	53.9433	8.61252e-15	3.03812e-05	0.000267927	0.0671174	0.57152	7.48495e-07	1	0	0
3:43299754-43303792	+	SNRK	ENSG00000163788	exon	-2.10142	-2.38539	-0.330859	55.821	104.322	129.524	8.74416e-15	9.05338e-10	0.301117	8.71697e-07	NA	7.59214e-07	0	1	1
12:103267853-103269853	-	C12orf42	ENSG00000179088	exon	8.17881	1.52309	-5.03193	42.7461	82.1234	14.2752	9.08071e-15	0.357243	0.0371759	1	1.27936e-05	9.32097e-07	1	0	0
7:105073619-105074815	+	KMT2E	ENSG00000005483	exon	7.99153	0.740462	-5.73597	35.7751	83.1223	23.135	9.22148e-15	0.654747	0.0142446	7.40728e-07	1	1.03415e-06	1	0	0
15:51535663-51547408	-	DMXL2	ENSG00000104093	exon	-8.0739	NA	8.68491	25.7231	NA	32.773	9.35017e-15	NA	1.28003e-15	1.29048e-06	1	1.15614e-06	0	0	1
20:32316218-32316874	+	KIF3B	ENSG00000101350	exon	5.51418	2.16071	-3.2501	37.6628	70.495	12.4929	9.55781e-15	1.18541e-06	0.000183572	0.312351	0.0251312	1.18096e-06	1	0	0
12:32598497-32611283	+	FGD4	ENSG00000139132	exon	-4.02251	3.56591	7.80512	135.077	12.03	163.276	9.83674e-15	0.0251443	2.77726e-14	1.92381e-19	1	1.21069e-06	0	0	1
1:45640210-45642499	-	GPBP1L1	ENSG00000159592	exon	1.86842	1.60727	-0.240644	84.697	134.746	50.4929	1.00071e-14	0.000122893	0.59981	1.27629e-07	1	1.2244e-06	1	0	0
10:74394141-74398579	+	ADK	ENSG00000156110	exon	8.06099	2.72441	-5.14403	39.5039	70.184	8.09611	1.04882e-14	8.21077e-06	0.000129473	1	1	1.3253e-06	1	0	0
22:25604377-25674528	+	GRK3	ENSG00000100077	exon	-8.07493	NA	8.82668	25.9551	NA	33.0177	1.07092e-14	NA	3.69338e-16	1	1	1.35662e-06	0	0	1
5:179705679-179710065	+	CANX	ENSG00000127022	exon	-2.07033	-0.650937	1.35923	96.9113	72.2257	136.367	1.14463e-14	0.0756252	1.12118e-06	9.2463e-50	1	1.43493e-06	0	0	1
7:90726567-90863269	+	CDK14	ENSG00000058091	exon	2.9635	9.74687	7.06556	69.3191	93.4448	10.0437	1.16295e-14	4.05445e-21	2.54948e-08	3.89977e-06	NA	1.56937e-06	1	0	1
7:101916115-102115273	+	CUX1	ENSG00000257923	exon	-7.08334	1.2934	8.98888	31.2576	0.203766	39.5815	1.36957e-14	0.569365	4.1486e-17	1	4.31071e-05	1.68127e-06	0	0	1
15:51507134-51547408	-	DMXL2	ENSG00000104093	exon	-8.02038	NA	8.65539	24.717	NA	31.4831	1.48687e-14	NA	1.77021e-15	4.06603e-06	NA	2.03723e-06	0	0	1
10:31373018-31387798	+	ZEB1	ENSG00000148516	exon	7.89067	-0.00370654	-7.87966	33.0737	101.409	41.6347	1.72673e-14	0.99055	5.26827e-13	1	1	2.08239e-06	1	1	0
6:138943513-138944622	-	REPS1	ENSG00000135597	exon	2.5972	-0.226737	-2.68651	76.3291	212.949	107.29	1.75383e-14	0.454609	2.37123e-09	1	0.000990749	2.18631e-06	1	1	0
1:243613671-243637742	-	AKT3	ENSG00000117020	exon	8.44034	-0.00604879	-8.51174	50.7918	155.325	63.8308	1.93319e-14	0.988284	1.19579e-15	1.57147e-07	1	2.38712e-06	1	1	0
1:235686949-235697272	-	LYST	ENSG00000143669	exon	-4.07524	1.09865	5.11835	30.5608	3.94591	37.8548	1.99935e-14	0.453312	1.99321e-07	1	1	2.38712e-06	0	0	1
5:94888879-94912976	-	MCTP1	ENSG00000175471	exon	-6.2665	3.08414	9.32436	39.1214	0.713182	49.231	2.27843e-14	0.174533	1.92058e-18	1	0.000636845	2.5534e-06	0	0	1
3:70987994-71053773	-	FOXP1	ENSG00000114861	exon	7.93842	-0.416249	-6.53482	36.3017	141.361	70.5884	2.45684e-14	0.816634	0.0076073	3.48914e-06	NA	2.73319e-06	1	0	0
10:15796100-15847943	-	FAM188A	ENSG00000148481	exon	-8.29528	-5.69509	-0.305115	31.5309	71.179	97.3909	2.48416e-14	0.0100039	0.785765	NA	NA	3.07857e-06	0	0	1
5:83519349-83522309	+	VCAN	ENSG00000038427	exon	-8.22865	NA	8.89888	29.2193	NA	37.35	2.59929e-14	NA	2.49263e-15	0.0114776	1	3.63164e-06	0	0	1
12:28255581-28259442	+	CCDC91	ENSG00000123106	exon	2.4406	0.625943	-1.77129	255.671	543.892	224.492	2.63864e-14	0.0747687	1.51742e-07	0.92789	0.0987438	3.71298e-06	1	1	0
1:247156406-247159813	-	ZNF124	ENSG00000196418	exon	-1.31473	0.185537	1.48146	240.665	189.84	290.723	2.73884e-14	0.635188	3.3453e-05	8.22202e-06	NA	3.83758e-06	0	0	1
9:14639896-14680162	-	ZDHHC21	ENSG00000175893	exon	2.59415	2.18755	-0.390915	91.1273	144.669	37.0246	2.75602e-14	3.65461e-15	0.336566	1	0.000143293	4.12768e-06	1	0	0
8:140864312-140890769	-	PTK2	ENSG00000169398	exon	3.02257	1.12806	-1.81468	43.6614	87.7191	29.3287	3.06377e-14	0.0363691	0.00677573	0.282285	1	4.49214e-06	1	0	0
11:85974708-86031611	-	PICALM	ENSG00000073921	exon	-2.48569	-0.889205	1.53262	301.39	199.025	432.605	3.23819e-14	0.412071	0.170222	1	0.877948	4.60268e-06	0	0	1
4:39737420-39745810	+	UBE2K	ENSG00000078140	exon	8.29199	2.54743	-3.85206	45.6302	83.6226	10.9	3.33259e-14	0.159057	0.115822	1.76413e-08	1	5.24471e-06	1	0	0
12:28255581-28307749	+	CCDC91	ENSG00000123106	exon	1.82602	-0.0125383	-1.82381	231.479	559.763	296.657	3.37255e-14	0.957313	6.32388e-10	1	1	6.13939e-06	1	1	0
17:47402132-47414919	-|+	CTD-2026D20.2|EFCAB13	ENSG00000178852|ENSG00000253347	exon	2.33915	1.68768	-0.734259	116.901	191.772	61.1072	3.93508e-14	4.99046e-06	0.064179	1.18997e-06	1	6.64094e-06	1	0	0
3:196391813-196403019	-	UBXN7	ENSG00000163960	exon	1.81436	2.44618	0.730366	112.963	166.808	58.3217	3.94624e-14	2.39595e-07	0.0785241	NA	9.71832e-08	7.34525e-06	1	0	0
5:123545417-123545841	+	CSNK1G3	ENSG00000151292	exon	1.45219	0.59671	-0.877829	833.341	1555.08	795.115	3.99529e-14	0.000101505	5.3458e-07	5.97062e-16	0.031522	7.48664e-06	1	1	0
8:61633683-61653660	-	AC090094.1|ASPH	ENSG00000198363|ENSG00000283485	exon	-7.87931	-3.08315	3.54336	22.4835	3.19681	31.228	4.18669e-14	0.17051	0.0185463	NA	8.19318e-08	7.49515e-06	0	0	1
15:92885515-92901299	+	CHD2|LINC01578|RP11-437B10.1	ENSG00000173575|ENSG00000272888|ENSG00000279765	exon	7.85897	2.13526	-3.94271	32.2976	64.6123	12.0379	4.436e-14	0.235924	0.107437	1	1	7.70529e-06	1	0	0
15:90441506-90443478	+	IQGAP1	ENSG00000140575	exon	-1.72856	-0.147183	1.63792	123.84	91.5664	160.185	4.4719e-14	0.575433	1.11606e-15	1	1	7.86222e-06	0	0	1
16:16007816-16036603	+	ABCC1	ENSG00000103222	exon	8.25288	3.39377	-4.26837	44.2697	73.6796	5.07524	4.6384e-14	0.00034859	0.0387129	1	1	8.17929e-06	1	0	0
11:77683710-77693611	-	RSF1	ENSG00000048649	exon	2.42395	0.837727	-1.49456	109.208	221.302	87.8837	5.68863e-14	0.00537195	1.64819e-05	1.07782e-05	NA	9.16226e-06	1	0	0
6:13579451-13584225	+	SIRT5	ENSG00000124523	exon	2.26362	1.14687	-1.05171	59.4982	114.229	44.8688	6.00162e-14	0.00235223	0.00693615	7.75325e-06	NA	9.3428e-06	1	0	0
18:44701175-44869283	+	SETBP1	ENSG00000152217	exon	8.04623	5.12266	-2.51627	37.7982	61.0618	2.63517	6.30169e-14	3.69449e-05	0.305592	0.000129646	NA	9.79379e-06	1	0	0
16:16007816-16102717	+	ABCC1	ENSG00000103222	exon	8.27184	9.35907	NA	45.0931	68.8015	NA	6.49986e-14	2.29641e-17	NA	6.02372e-10	1	1.10105e-05	1	0	0
18:12999421-13030608	+	CEP192	ENSG00000101639	exon	-1.97237	-0.744923	1.20358	139.818	119.8	203.379	6.62756e-14	0.0135615	8.0305e-08	1	1	1.19225e-05	0	0	1
7:87439667-87440402	-	ABCB4	ENSG00000005471	exon	7.69263	8.70029	NA	28.5957	43.5533	NA	7.0126e-14	8.2049e-17	NA	1	1	1.29036e-05	1	0	0
17:64348260-64352463	-	PECAM1	ENSG00000261371	exon	-3.94632	1.54435	5.50167	48.8681	9.90415	63.0929	7.19394e-14	0.20315	3.86453e-08	4.94812e-08	1	1.33062e-05	0	0	1
17:64348260-64353518	-	PECAM1	ENSG00000261371	exon	-3.73794	1.28172	4.96037	51.5424	11.6647	65.8055	7.1965e-14	0.15814	1.13542e-09	1	0.000176604	1.36571e-05	0	0	1
13:21167988-21172681	-	SKA3	ENSG00000165480	exon	-6.10746	2.99335	9.05517	31.7643	0.611299	39.7993	7.4388e-14	0.187626	1.0064e-16	8.91557e-07	1	1.50954e-05	0	0	1
10:101672915-101673673	-	FBXW4	ENSG00000107829	exon	7.73863	2.24595	-3.76259	29.5493	57.661	9.8819	7.73972e-14	0.209373	0.124594	3.4354e-05	NA	1.57773e-05	1	0	0
16:27346467-27352696	+	IL4R	ENSG00000077238	exon	8.2744	3.74218	-4.09273	50.4138	83.5242	5.39311	7.94741e-14	0.0001118	0.035359	0.000296	NA	1.58378e-05	1	0	0
2:40428473-40430304	-	SLC8A1	ENSG00000183023	exon	-6.68386	0.392545	7.6659	209.289	4.49137	265.16	1.00456e-13	0.745869	1.78563e-45	1	2.31567e-08	1.5985e-05	0	0	1
1:21721036-21721764	-	USP48	ENSG00000090686	exon	7.69526	1.0717	-5.15778	28.9153	62.7718	15.0889	1.11304e-13	0.415362	0.0304326	0.00190338	1	1.76691e-05	1	0	0
7:90747681-90955817	+	CDK14	ENSG00000058091	exon	6.5187	9.83364	2.47663	62.0439	93.5682	0.737359	1.12011e-13	1.71461e-20	0.318804	6.46865e-09	1	1.78358e-05	1	0	0
20:32366384-32369123	+	ASXL1	ENSG00000171456	exon	2.30981	0.848653	-1.4724	61.1898	129.14	54.5985	1.15951e-13	0.0329278	0.00466399	NA	2.44771e-07	1.83778e-05	1	0	0
19:53805280-53814988	-	NLRP12	ENSG00000142405	exon	-7.91962	NA	8.66314	23.4565	NA	29.7835	1.17622e-13	NA	5.47676e-15	4.70224e-06	NA	1.87155e-05	0	0	1
1:1223244-1223968	-	SDF4	ENSG00000078808	exon	2.63305	1.406	-1.29302	163.398	320.4	110.483	1.34762e-13	0.00698751	0.0415703	4.54461e-25	1	1.91777e-05	1	0	0
3:31876433-31879830	-	OSBPL10	ENSG00000144645	exon	7.67103	8.6856	NA	28.0724	42.7296	NA	1.3505e-13	1.4478e-16	NA	1.28371e-09	1	1.97189e-05	1	0	0
16:68121987-68123121	+	NFATC3|RP11-67A1.2	ENSG00000072736|ENSG00000261864	exon	-1.11169	-2.27705	-1.12287	245.306	649.069	648.793	1.41136e-13	2.76343e-11	0.00271994	6.28912e-06	1	2.11946e-05	0	1	1
1:243739523-243843282	-	AKT3|RP11-370K11.1	ENSG00000117020|ENSG00000232184	exon	8.4114	1.66397	-5.30306	51.9739	99.8963	16.798	1.42817e-13	0.314691	0.0255144	1	1	2.13319e-05	1	0	0
18:44701175-44701832	+	SETBP1	ENSG00000152217	exon	3.8823	3.4797	-0.138131	45.3273	70.5927	8.43927	1.47047e-13	0.000813465	0.915347	1.72747e-23	1	2.63328e-05	1	0	0
22:29978442-29998857	-|+	MTMR3|RP3-394A18.1	ENSG00000100330|ENSG00000279159	exon	-2.59658	0.308464	2.96672	32.5714	12.861	40.3626	1.47397e-13	0.746211	0.000321329	9.02374e-12	1	2.63997e-05	0	0	1
3:172251260-172298787	+	FNDC3B	ENSG00000075420	exon	-6.56315	-0.593119	6.16519	53.0952	2.99516	68.3472	1.52794e-13	0.788424	6.14319e-07	1	1	2.64645e-05	0	0	1
9:123169902-123173842	-	STRBP	ENSG00000165209	exon	7.73116	5.65612	-1.64518	29.6453	46.4753	1.07803	1.57867e-13	9.8949e-07	0.504051	1	0.000524127	2.69089e-05	1	0	0
10:6213623-6226365	+	PFKFB3	ENSG00000170525	exon	-5.56842	-0.482899	5.16929	25.1173	3.44051	33.7016	1.67314e-13	0.712482	1.74533e-06	0.0040021	1	2.73986e-05	0	0	1
16:27346467-27355907	+	IL4R	ENSG00000077238	exon	8.18814	3.44778	-4.14619	47.6782	78.8975	5.03112	2.05269e-13	0.000389512	0.0380512	4.81761e-07	1	2.9049e-05	1	0	0
9:85596362-85646435	-	AGTPBP1	ENSG00000135049	exon	-6.90865	-1.47099	5.23119	28.6767	2.35203	38.0158	2.24363e-13	0.478963	7.69193e-05	1.77669e-08	1	3.06299e-05	0	0	1
X:148651999-148662768	+	AFF2	ENSG00000155966	exon	-5.49155	-0.210534	5.36598	68.9899	4.69852	88.5161	2.38411e-13	0.886783	9.26623e-14	5.73504e-07	1	3.15862e-05	0	0	1
12:6510279-6510532	+	SCARNA10	ENSG00000239002|ENSG00000276232	exon	2.42488	2.62281	0.291918	64.3133	96.0053	23.7256	2.54156e-13	7.79739e-06	0.660565	1	1	3.15862e-05	1	0	0
10:68437011-68470163	-	DNA2	ENSG00000138346	exon	-7.72141	-2.4885	4.21887	20.5441	3.22239	28.5923	2.76078e-13	0.267859	0.00330177	1	1	3.82661e-05	0	0	1
10:32471064-32474023	+	CCDC7	ENSG00000216937	exon	7.57871	0.920171	-6.21896	26.213	77.6153	30.1802	2.88947e-13	0.32972	0.000390193	1.23956e-05	1	3.98995e-05	1	0	0
19:17276495-17276909	-|+	BABAM1|CTD-2278I10.6|USHBP1	ENSG00000105393|ENSG00000130307|ENSG00000269307	exon	2.60064	1.22563	-1.25472	47.8073	90.8222	31.7816	2.91048e-13	0.000977824	0.00896971	3.13638e-10	1	4.10175e-05	1	0	0
3:172251260-172262083	+	FNDC3B	ENSG00000075420	exon	-7.68446	-4.82582	2.72004	19.6855	4.32798	28.4826	2.93078e-13	0.000192504	6.22264e-09	1	1	4.33027e-05	0	0	1
5:123545417-123557564	+	CSNK1G3	ENSG00000151292	exon	1.62852	0.757417	-0.908958	717.638	1328.27	632.687	3.02111e-13	6.68415e-07	1.17357e-06	1	2.92033e-16	4.37069e-05	1	1	0
14:71413948-71530440	+	SIPA1L1	ENSG00000197555	exon	7.42793	4.89627	-1.91942	38.8944	61.0194	1.86104	3.39825e-13	3.43877e-05	0.435101	1	1	4.57866e-05	1	0	0
10:31355144-31387266	+	ZEB1	ENSG00000148516	exon	7.5772	0.574543	-6.94557	26.3693	70.1121	24.4209	3.63898e-13	0.0871373	1.02628e-09	0.176158	1	5.02307e-05	1	1	0
6:154199668-154223243	-|+	IPCEF1|OPRM1	ENSG00000074706|ENSG00000112038	exon	-8.06116	-6.98182	1.01744	26.3165	22.0104	51.2508	3.70396e-13	5.59235e-10	0.0245098	1	1	5.06782e-05	0	1	1
13:49993793-50044768	-|+	DLEU2|DLEU2_1	ENSG00000231607|ENSG00000277913	exon	-8.06002	NA	8.84584	26.8713	NA	34.0372	3.73511e-13	NA	1.04575e-14	8.25075e-08	1	5.23291e-05	0	0	1
1:113854471-113855049	-	PTPN22	ENSG00000134242	exon	7.60282	0.775921	-5.59996	26.6997	81.5936	31.9814	3.79838e-13	0.681307	0.0223289	3.37681e-05	NA	5.24835e-05	1	0	0
2:65239852-65265175	+	ACTR2	ENSG00000138071	exon	-7.81036	-3.78162	3.06994	21.6518	3.73387	30.633	3.91927e-13	0.0683253	0.0106787	1.77481e-08	1	5.77456e-05	0	0	1
1:174220972-174305127	+	RABGAP1L	ENSG00000152061	exon	7.64541	8.56329	NA	28.5839	43.5667	NA	4.49906e-13	1.28184e-15	NA	1	1	5.82566e-05	1	0	0
15:63532647-63563008	-|+	USP3|USP3-AS1	ENSG00000140455|ENSG00000259248	exon	-1.3381	0.0254727	1.3937	135.065	114.498	168.861	4.87254e-13	0.920355	4.37042e-12	5.91525e-05	1	5.9224e-05	0	0	1
12:66209456-66228370	+	IRAK3	ENSG00000090376	exon	-7.69854	2.67064	11.7701	224.719	1.38631	283.466	5.20499e-13	0.236695	1.60391e-28	0.000119731	NA	6.02043e-05	0	0	1
10:43154897-43176032	+	CSGALNACT2	ENSG00000169826	exon	-3.81752	-2.58448	1.07375	50.501	39.1723	87.1743	5.31801e-13	0.00234132	0.0267231	1	1	6.10848e-05	0	0	1
7:90716340-90747775	+	CDK14	ENSG00000058091	exon	7.59847	8.54917	NA	27.2337	41.4755	NA	5.37645e-13	1.18868e-15	NA	1.38836e-08	1	6.26072e-05	1	0	0
10:68959806-68962157	+	DDX21	ENSG00000165732	exon	7.81177	0.0690316	-7.78018	32.2481	96.9149	39.0525	5.65275e-13	0.85559	9.43688e-13	1	0.00869562	6.32946e-05	1	1	0
12:40310431-40323306	+	LRRK2	ENSG00000188906	exon	-7.57431	NA	8.21623	17.9759	NA	22.8731	5.80595e-13	NA	1.17839e-13	0.00535683	1	7.17754e-05	0	0	1
15:90439332-90443478	+	IQGAP1	ENSG00000140575	exon	-1.5243	-0.0167459	1.57124	115.949	91.2543	146.16	6.08027e-13	0.951559	5.68517e-16	9.86044e-06	1	7.41922e-05	0	0	1
3:31830040-31879830	-	OSBPL10	ENSG00000144645	exon	7.56957	8.59618	NA	26.2505	39.9603	NA	6.13237e-13	7.2266e-16	NA	0.000108856	NA	7.54795e-05	1	0	0
6:35619096-35642843	-	FKBP5	ENSG00000096060	exon	-3.52164	-3.62085	-0.0530662	22.7993	38.9851	56.8727	7.57324e-13	1.31921e-10	0.893842	2.16624e-05	NA	7.73858e-05	0	1	1
4:77773081-77776392	-	CNOT6L	ENSG00000138767	exon	1.71168	-0.375178	-2.08192	64.703	177.773	102.137	7.65398e-13	0.309312	1.40987e-07	0.00035392	1	8.05914e-05	1	1	0
4:185247294-185267155	+	SNX25	ENSG00000109762	exon	7.81767	1.03845	-6.92216	33.0117	74.6948	20.0026	7.82393e-13	0.0604414	3.62709e-09	5.28432e-05	1	8.06235e-05	1	1	0
2:134254262-134254644	+	MGAT5	ENSG00000152127	exon	7.65235	4.13364	-2.93255	28.1773	48.0526	4.01265	8.61074e-13	0.00187176	0.232147	1	2.57044e-05	8.2951e-05	1	0	0
11:86022367-86031611	-	PICALM	ENSG00000073921	exon	-2.0548	-0.694819	1.39111	312.767	240.863	443.723	9.9466e-13	0.0157048	3.00384e-10	5.77725e-08	1	8.57488e-05	0	0	1
18:12999421-13019206	+	CEP192	ENSG00000101639	exon	-1.93882	-0.652039	1.25353	146.429	123.062	209.564	1.00074e-12	0.0314313	3.3437e-09	0.0656913	1	0.000100532	0	0	1
X:148661908-148662768	+	AFF2	ENSG00000155966	exon	-3.71716	1.0836	4.90588	76.4658	12.8453	92.594	1.00185e-12	0.313547	1.76755e-09	1	1	0.000100591	0	0	1
15:32523029-32533368	-	RP11-632K20.7	ENSG00000223509	exon	-3.70032	-1.20548	2.38493	125.092	49.7993	175.716	1.08758e-12	0.0662678	2.12423e-08	5.21122e-09	1	0.000107092	0	0	1
7:24623666-24650712	+	MPP6	ENSG00000105926	exon	2.30266	0.567782	-1.66278	99.7668	213.623	92.1185	1.11324e-12	0.180289	0.0014045	1.68092e-18	1	0.000109875	1	0	0
3:170122591-170126007	-	PHC3	ENSG00000173889	exon	7.22366	1.6732	-5.15527	33.5376	65.6522	12.3051	1.4154e-12	0.0579853	0.00284984	5.77262e-05	1	0.000110067	1	0	0
1:97549560-97595166	-	DPYD	ENSG00000188641	exon	-6.26831	-2.05961	3.62994	51.2395	6.3561	68.9158	1.45266e-12	0.294875	0.0023288	3.31227e-15	1	0.00011712	0	0	1
5:143054439-143134105	+	ARHGAP26	ENSG00000145819	exon	-7.68293	-2.46288	4.81811	33.0965	6.01906	46.5301	1.54967e-12	0.101995	1.63332e-05	8.35125e-15	1	0.000125713	0	0	1
15:40641379-40650819	+	KNL1	ENSG00000137812	intron	-7.5525	NA	8.18272	17.8434	NA	22.6801	1.56801e-12	NA	3.48243e-13	1.97506e-05	1	0.000125792	0	0	1
19:53809587-53814988	-	NLRP12	ENSG00000142405	exon	-7.62254	NA	8.29312	18.8462	NA	24.0137	1.59868e-12	NA	2.86361e-13	2.5648e-14	1	0.000127322	0	0	1
16:68121987-68126610	+	NFATC3|RP11-67A1.2	ENSG00000072736|ENSG00000261864	exon	-1.04218	-2.17011	-1.09317	219.031	564.812	560.572	2.10451e-12	2.49739e-10	0.00263949	0.905082	1	0.000137053	0	1	1
6:154199668-154214276	-|+	IPCEF1|OPRM1	ENSG00000074706|ENSG00000112038	exon	-8.02823	-6.92339	1.0835	26.2481	21.2843	50.5498	2.23096e-12	7.13648e-10	0.0258769	NA	1.59433e-06	0.000141858	0	1	1
2:230269532-230287966	+	SP140	ENSG00000079263	exon	7.4118	1.01864	-6.54597	24.4953	55.8787	15.3158	2.42605e-12	0.0592487	2.71253e-08	0.000107923	1	0.000144162	1	1	0
15:65756140-65756472	-|+	DENND4A|RAB11A	ENSG00000103769|ENSG00000174485	exon	7.29808	4.22583	-2.73675	22.3781	38.3237	3.29397	2.51154e-12	0.00106763	0.264965	0.000146628	NA	0.00014445	1	0	0
14:73147795-73173707	+	PSEN1	ENSG00000080815	exon	-1.26702	0.754504	2.06595	90.2071	67.0342	101.911	2.56219e-12	0.04772	1.4287e-11	0.000269551	NA	0.000151872	0	0	1
10:31373018-31387266	+	ZEB1	ENSG00000148516	exon	6.72917	0.0178352	-6.74916	38.7565	117.295	48.3213	2.72465e-12	0.954002	4.04784e-11	1	0.000270125	0.000153236	1	1	0
10:46014444-46016694	-	NCOA4	ENSG00000266412	exon	-6.61773	-2.42042	3.85139	40.4584	5.05458	54.0875	2.79555e-12	0.118702	7.64678e-10	0.000234301	1	0.000155831	0	0	1
17:47402132-47440502	+	EFCAB13	ENSG00000178852	exon	7.30645	3.40138	-3.38591	22.5786	38.2941	3.2493	3.03468e-12	0.00218284	0.132952	NA	1.83236e-05	0.000171708	1	0	0
5:97098937-97133409	-|+	CTD-2215E18.1|LIX1	ENSG00000145721|ENSG00000251513	intron	7.96488	8.47729	NA	44.9147	68.3235	NA	3.06364e-12	3.67704e-14	NA	1	0.657953	0.000176146	1	0	0
11:86011030-86031611	-	PICALM	ENSG00000073921	exon	-1.96621	-0.685579	1.31229	306.303	247.486	436.575	3.26472e-12	0.0137924	4.97614e-09	1.90341e-27	1	0.000184407	0	0	1
18:44701175-44707222	+	SETBP1	ENSG00000152217	exon	7.35994	5.71634	-1.3341	22.6467	35.472	0.778574	3.68554e-12	7.92361e-08	0.588506	1	1	0.000188281	1	0	0
9:85585463-85633374	-	AGTPBP1	ENSG00000135049	exon	-4.42323	-0.996034	3.29759	199.842	52.3228	274.395	3.78718e-12	0.42694	0.00113748	1	1	0.000195327	0	0	1
X:53399589-53403893	-	SMC1A	ENSG00000072501	exon	7.25198	2.08206	-4.76423	21.4095	42.9389	8.30019	4.36617e-12	0.0138046	0.0124543	1	1	0.00019786	1	0	0
12:32619698-32633689	+	FGD4	ENSG00000139132	exon	-7.48665	NA	8.0592	17.2286	NA	21.875	4.45369e-12	NA	1.58264e-12	1	0.000361701	0.000241593	0	0	1
1:149660854-149669310	+	LINC00869	ENSG00000277147	exon	-7.57337	-5.19032	-0.161753	18.7083	30.5481	48.4342	4.5044e-12	0.0201516	0.913187	1	1	0.00026601	0	0	1
20:47736703-47757463	-	SULF2	ENSG00000196562	exon	-7.36761	NA	8.20774	16.4191	NA	20.9425	4.6291e-12	NA	4.31203e-13	1	1	0.000274202	0	0	1
15:51451645-51453641	-|+	DMXL2|RP11-707P17.1	ENSG00000104093|ENSG00000259678	exon	-7.17349	-0.502421	6.34357	22.3908	0.614376	28.7253	4.66592e-12	0.824074	3.02866e-09	0.00591612	1	0.00027806	0	0	1
4:102580535-102582957	+	NFKB1	ENSG00000109320	exon	7.3158	1.55227	-5.14258	21.9021	45.2392	9.64585	4.77917e-12	0.0844218	0.00728765	0.000158198	NA	0.000285053	1	0	0
18:57731414-57732023	-|+	ATP8B1|RP11-35G9.5	ENSG00000081923|ENSG00000267787	exon	2.46065	1.79953	-0.592953	44.7953	73.8643	21.8655	5.16293e-12	3.0243e-06	0.337245	0.000576312	NA	0.000313685	1	0	0
16:31361836-31362753	+	ITGAX	ENSG00000140678	exon	-3.71556	2.93497	6.63746	20.8755	2.28391	25.0812	5.3397e-12	0.0478922	1.0135e-11	0.0421204	1	0.000315415	0	0	1
1:247156406-247159867	-	ZNF124	ENSG00000196418	exon	-2.88125	1.98648	4.63429	75.0591	21.8482	91.265	6.33032e-12	0.175274	0.00137288	1.9285e-08	1	0.000363009	0	0	1
2:55355579-55374883	-	CCDC88A	ENSG00000115355	exon	-7.38736	NA	7.81051	16.74	NA	21.3222	6.40267e-12	NA	9.47947e-12	0.00130194	1	0.000381174	0	0	1
7:121265247-121280173	+	CPED1	ENSG00000106034	intron	7.26193	8.451	NA	21.7167	33.1274	NA	6.53997e-12	4.12988e-15	NA	0.0630092	1	0.000396046	1	0	0
18:2884964-2892486	+	EMILIN2	ENSG00000132205	exon	-6.78002	3.35052	10.0831	66.3199	1.12072	83.3672	6.72949e-12	0.139917	1.1811e-22	1	1	0.000411465	0	0	1
7:90716340-90726812	+	CDK14	ENSG00000058091	exon	7.27857	8.053	NA	22.9106	34.835	NA	6.8234e-12	8.35132e-14	NA	2.08052e-10	7.35072e-17	0.000435146	1	0	0
7:121265247-121266779	+	CPED1	ENSG00000106034	exon	7.36988	8.49063	NA	23.329	35.5959	NA	6.83076e-12	6.45271e-15	NA	4.29582e-08	1	0.000462839	1	0	0
10:31373018-31461237	+	ZEB1	ENSG00000148516	exon	6.07806	0.0666733	-6.06839	35.3351	103.763	41.8984	7.22374e-12	0.824272	6.98219e-11	0.000624807	NA	0.000474705	1	1	0
9:123169902-123184298	-	STRBP	ENSG00000165209	exon	7.11486	3.79577	-2.92139	31.1793	50.5992	2.95571	7.28828e-12	2.19537e-08	0.105046	2.10825e-15	1	0.000481796	1	0	0
2:202952559-202954134	-|+	CARF|WDR12	ENSG00000138380|ENSG00000138442	exon	7.27327	1.72861	-4.25481	21.1779	42.0515	7.88005	7.6199e-12	0.176042	0.0794306	1	1	0.000495789	1	0	0
5:123545417-123575963	+	CSNK1G3	ENSG00000151292	exon	1.6637	0.74123	-0.972904	638.577	1191.95	564.984	7.64203e-12	1.88139e-06	1.23421e-06	1	1	0.000501199	1	1	0
18:44701175-44759103	+	SETBP1	ENSG00000152217	exon	7.14241	3.71606	-2.60596	19.568	31.8257	1.63823	8.01201e-12	0.000192232	0.288811	1	8.07615e-05	0.000528609	1	0	0
4:67577203-67583702	+	STAP1	ENSG00000035720	exon	7.20627	5.1826	-1.45415	20.6408	32.2317	0.625698	8.03098e-12	2.49297e-06	0.556093	0.0005643	NA	0.000575624	1	0	0
4:102650537-102690771	-	MANBA	ENSG00000109323	exon	-7.52151	-1.34299	5.49692	17.8252	0.50476	22.9681	8.10327e-12	0.553194	1.99841e-07	0.825969	1	0.00062191	0	0	1
3:167602127-167621643	-	WDR49	ENSG00000174776	exon	-7.40226	NA	8.04987	16.0846	NA	20.5212	8.11277e-12	NA	2.56024e-12	0.0255111	1	0.000634119	0	0	1
6:30491654-30492381	+	HLA-E	ENSG00000204592	intron	7.24138	0.922649	-5.73355	21.6904	54.3889	17.2341	8.3632e-12	0.345245	0.00194846	1.28333e-09	1	0.000657782	1	0	0
1:174275833-174305127	+	RABGAP1L	ENSG00000152061	exon	7.32228	0.981633	-4.9643	22.4202	51.4284	13.7571	8.37821e-12	0.459493	0.0376094	2.31864e-07	1	0.000667696	1	0	0
15:40628070-40650819	+	KNL1	ENSG00000137812	exon	-6.21376	1.52091	8.54926	24.4028	0.358777	30.6325	8.59689e-12	0.503038	2.42673e-14	6.15081e-11	1	0.000711318	0	0	1
5:112985835-113001674	+	DCP2	ENSG00000172795	exon	-1.49458	0.431047	1.95653	73.2138	49.8252	85.83	8.90249e-12	0.175917	1.36378e-10	7.38422e-06	1	0.000728669	0	0	1
8:22474954-22513432	+	PPP3CC	ENSG00000120910	exon	7.25117	0.464376	-5.44252	21.0899	58.3184	20.8371	8.96789e-12	0.732767	0.020558	0.00965013	1	0.000745653	1	0	0
6:7176655-7189322	+	RREB1	ENSG00000124782	exon	-1.9537	0.00650396	1.92741	49.3816	31.1269	62.5659	9.24734e-12	0.986477	2.95526e-15	0.360088	1	0.000785058	0	0	1
6:61978066-62047994	-	KHDRBS2	ENSG00000112232	exon	7.3548	8.32914	NA	22.7496	34.5761	NA	9.47428e-12	2.36301e-14	NA	1	1	0.000850559	1	0	0
15:58912563-58916999	-|+	RNF111|SLTM	ENSG00000137776|ENSG00000157450	exon	1.74597	0.624603	-1.02537	178.352	353.749	171.451	9.64424e-12	0.0351359	0.00140301	1	0.00094642	0.000890853	1	0	0
4:102580535-102584820	+	NFKB1	ENSG00000109320	exon	7.18751	8.19134	NA	19.9732	30.392	NA	9.72476e-12	2.53124e-14	NA	1	1	0.000922953	1	0	0
22:29970976-29991670	-|+	MTMR3|RP3-394A18.1	ENSG00000100330|ENSG00000279159	exon	-7.62336	-3.55682	3.07719	19.6362	3.16434	27.4956	1.03083e-11	0.0948105	0.0166595	1	0.00974917	0.000931087	0	0	1
10:124408542-124412200	-	OAT	ENSG00000065154	exon	-3.08471	-0.61575	2.51856	20.9448	8.43105	28.2286	1.09301e-11	0.352303	1.02523e-06	0.000921582	NA	0.00100176	0	0	1
8:60794986-60801593	+	CHD7	ENSG00000171316	exon	6.99937	1.63902	-5.38686	29.0175	59.3158	12.6831	1.10906e-11	5.90262e-06	6.3941e-06	0.0650536	1	0.00101159	1	0	0
2:54050958-54057360	+	ACYP2	ENSG00000170634	exon	7.41988	1.54363	-5.28905	24.7955	48.9954	9.3349	1.29663e-11	0.0568277	0.00449628	1	1	0.00103431	1	0	0
12:89627678-89635251	-	ATP2B1	ENSG00000070961	exon	7.09963	1.51702	-5.07151	18.7769	41.0748	10.0417	1.30965e-11	0.0812583	0.00703263	1	1	0.00106693	1	0	0
16:21612645-21625115	+	METTL9	ENSG00000197006	exon	-4.77962	1.05469	5.67751	51.547	7.63402	66.594	1.31502e-11	0.404331	3.92301e-08	1	1	0.00111026	0	0	1
10:48401612-48404981	+	MAPK8	ENSG00000107643	exon	7.36322	0.0608364	-5.90052	22.9527	67.2445	26.1308	1.38936e-11	0.964941	0.0112201	9.4669e-05	1	0.00115529	1	0	0
22:33761371-33856802	-	LARGE1	ENSG00000133424	exon	7.44094	8.45863	NA	24.5895	37.4664	NA	1.47152e-11	2.61736e-14	NA	1	1	0.0011623	1	0	0
17:32362914-32368014	+	ZNF207	ENSG00000010244	exon	-2.54126	-1.54968	0.972402	26.3445	22.8898	42.8438	1.47874e-11	0.00450616	0.0358393	NA	2.40692e-05	0.00133586	0	0	1
10:74380929-74398579	+	ADK	ENSG00000156110	exon	7.08869	5.4843	-0.980255	19.3678	30.0443	0.428864	1.65681e-11	2.1364e-09	0.691756	1.18249e-09	1	0.00136093	1	0	0
22:42411407-42411736	-	NFAM1	ENSG00000235568	exon	-7.58852	NA	8.31091	18.9799	NA	24.0365	1.70981e-11	NA	1.60448e-12	8.07617e-18	0.373124	0.00153721	0	0	1
15:90486954-90492711	+	IQGAP1	ENSG00000140575	exon	-2.00059	-0.923653	1.07518	62.2681	52.3167	91.2263	1.79036e-11	0.141629	0.0758313	0.000257828	1	0.00154179	0	0	1
6:75634707-75640704	+	SENP6	ENSG00000112701	exon	7.19348	3.58654	-3.92013	20.2588	43.7317	10.2954	1.83817e-11	0.000518913	0.0650581	2.12266e-13	0.0563291	0.00155289	1	0	0
5:88905209-88948215	+	MEF2C-AS1	ENSG00000248309	exon	7.47789	8.46524	NA	25.2903	38.4593	NA	1.8517e-11	3.69481e-14	NA	1	0.103376	0.00162849	1	0	0
4:67581305-67593356	+	STAP1	ENSG00000035720	exon	7.11059	5.96075	-1.02527	18.9109	29.5039	0.584956	1.89256e-11	8.60938e-09	0.67815	NA	3.18954e-05	0.00164055	1	0	0
3:51541589-51590559	+	RAD54L2	ENSG00000164080	exon	2.84169	1.42704	-1.19637	32.1938	60.4136	18.993	1.95537e-11	0.177217	0.344452	9.17031e-07	1	0.00166935	1	0	0
22:42409435-42411736	-	NFAM1	ENSG00000235568	exon	-7.38937	NA	8.13695	16.3326	NA	20.7298	1.97895e-11	NA	2.24181e-12	0.000200169	1	0.0017013	0	0	1
17:1050050-1125367	-	ABR	ENSG00000159842	exon	-7.78193	-1.88694	5.10256	22.0345	0.925392	28.6183	1.98267e-11	0.403552	5.69928e-05	0.0309575	1	0.00172194	0	0	1
9:17309058-17342444	+	CNTLN	ENSG00000044459	exon	-7.29852	NA	7.78811	15.396	NA	19.6396	2.0775e-11	NA	2.21167e-11	1	1	0.00173206	0	0	1
15:32494018-32533368	-	RP11-632K20.2|RP11-632K20.7	ENSG00000223509|ENSG00000254912	exon	-3.90151	-2.28834	1.91005	29.1853	13.272	42.8532	2.28694e-11	0.00120977	2.66476e-07	1.8097e-05	1	0.00178158	0	0	1
4:101855035-101870644	+	BANK1	ENSG00000153064	exon	7.13041	8.35986	NA	19.9485	30.3897	NA	2.45286e-11	1.34516e-14	NA	0.00165196	1	0.00193192	1	0	0
3:71684572-71710484	-	EIF4E3	ENSG00000163412	exon	-5.10319	-5.51973	-0.414923	38.19	72.4812	104.535	2.52163e-11	1.62902e-11	0.307651	NA	4.02877e-05	0.00200666	0	1	1
9:85596362-85633374	-	AGTPBP1	ENSG00000135049	exon	-4.27323	-2.17327	2.04623	213.062	91.1226	319.915	2.54927e-11	0.00140031	1.0102e-14	1.5621e-06	1	0.00203868	0	0	1
1:154234591-154235291	+	UBAP2L	ENSG00000143569	exon	7.00366	1.86333	-4.76059	17.5732	37.5333	8.6519	2.58302e-11	0.0216722	0.0104085	1	1	0.00217506	1	0	0
2:159446782-159478721	-	BAZ2B	ENSG00000123636	exon	-7.17065	-3.05661	3.17554	13.572	2.04394	18.9571	2.67436e-11	0.155094	0.00461677	1.35835e-08	1	0.00237887	0	0	1
X:65075474-65113813	.	CC20302_X:65046176-65163942	.	intergenic	6.4979	0.166541	-6.24522	32.2974	93.5632	37.0311	2.73915e-11	0.58329	1.67594e-09	1.56385e-26	1	0.00237997	1	1	0
6:61894635-62047994	-	KHDRBS2	ENSG00000112232	exon	7.25137	8.22954	NA	21.1784	32.1851	NA	2.76628e-11	7.8686e-14	NA	0.270864	1	0.0024546	1	0	0
5:132892164-132893118	-	AFF4	ENSG00000072364	exon	2.28601	1.03973	-1.20462	47.0252	88.2037	33.6822	2.81109e-11	0.009911	0.0170543	1	1	0.00248221	1	0	0
7:101916115-102195603	+	CUX1	ENSG00000257923	exon	-5.63618	-1.10217	4.46741	25.2476	2.39118	33.1126	2.9853e-11	0.58427	4.57794e-05	1.71218e-06	1	0.00249311	0	0	1
16:88033109-88038011	+	BANP	ENSG00000172530	exon	7.19408	3.46726	-3.89262	20.4773	43.8122	9.98347	3.07459e-11	0.00153969	0.0690719	4.71552e-10	1	0.00255867	1	0	0
5:79439010-79457018	-	HOMER1	ENSG00000152413	exon	6.97753	0.730791	-6.05283	17.3197	42.247	12.8802	3.19311e-11	0.27315	2.84179e-05	1	0.0889928	0.00260694	1	0	0
15:49916934-49934182	-	ATP8B4	ENSG00000104043	exon	-7.31094	-0.327118	6.65616	15.6452	0.153447	20.1035	3.26318e-11	0.885547	1.82295e-09	3.21264e-05	1	0.00261142	0	0	1
4:67577203-67593356	+	STAP1	ENSG00000035720	exon	7.02062	8.1995	NA	18.1979	27.7547	NA	3.40269e-11	3.53587e-14	NA	NA	1.94982e-05	0.00264914	1	0	0
12:31423597-31433248	-	DENND5B	ENSG00000170456	exon	6.94991	7.97765	NA	16.8066	25.5902	NA	3.54157e-11	1.18819e-13	NA	NA	5.07839e-05	0.0029547	1	0	0
12:89630505-89635251	-	ATP2B1	ENSG00000070961	exon	6.95365	2.09622	-3.67366	16.9466	31.6242	4.64168	3.67701e-11	0.0790951	0.13419	2.10282e-05	1	0.00297488	1	0	0
14:71413948-71467247	+	SIPA1L1	ENSG00000197555	exon	6.68386	4.33123	-1.24068	74.9009	118.348	5.69875	3.9979e-11	0.00929651	0.592455	0.00262294	NA	0.00302219	1	0	0
4:25847294-25847864	-	SEL1L3	ENSG00000091490	exon	5.74218	1.59385	-4.38656	28.4659	56.7198	12.0038	4.02526e-11	0.000699905	1.50354e-05	1	1	0.00305203	1	0	0
6:154773989-154792976	+	SCAF8	ENSG00000213079	exon	7.19074	2.66291	-4.57103	20.4207	55.4955	19.7494	4.19345e-11	0.0216765	0.0276886	NA	6.27322e-05	0.00309136	1	0	0
1:52493611-52509712	-	ZCCHC11	ENSG00000134744	exon	1.95946	-0.0378596	-1.99091	53.8082	130.58	67.5739	4.21755e-11	0.893277	5.89496e-11	1	0.100916	0.00323152	1	1	0
8:37862737-37877551	-	RAB11FIP1	ENSG00000156675	exon	-7.21424	-5.33586	0.768811	16.1133	13.8647	31.7831	4.41255e-11	0.00953531	0.603357	1.2907e-10	1	0.00327582	0	0	1
8:140818277-140890769	-	PTK2	ENSG00000169398	exon	3.14723	1.84587	-1.15724	43.0267	79.3962	22.0195	4.60668e-11	0.0582203	0.342319	1	1	0.00328797	1	0	0
1:36361221-36362656	-	STK40	ENSG00000196182	exon	3.44704	1.38416	-2.30843	42.7601	82.1472	23.2348	4.69168e-11	0.000315442	0.00293364	3.57484e-10	1	0.00335258	1	0	0
11:22203804-22227586	+	ANO5	ENSG00000171714	exon	-7.36697	NA	7.79735	16.8683	NA	21.3012	4.96495e-11	NA	4.3233e-11	1.43088e-07	1	0.00336112	0	0	1
9:4823548-4827033	+	RCL1	ENSG00000120158	exon	7.20837	1.56636	-5.39151	20.7782	42.4033	8.62968	5.07301e-11	0.0253155	0.000312743	1	1	0.00339352	1	0	0
5:112985835-113004077	+	DCP2	ENSG00000172795	exon	-1.43336	0.393474	1.87791	57.6726	40.747	67.4171	5.07865e-11	0.258922	8.67853e-10	1	1	0.0038923	0	0	1
10:31387124-31461237	+	ZEB1	ENSG00000148516	exon	6.91891	3.57242	-2.8714	16.523	30.0015	3.77309	5.09807e-11	0.00805692	0.24207	0.00736992	NA	0.00409031	1	0	0
8:143688662-143690123	+	ZNF707	ENSG00000181135	exon	6.90182	0.294329	-6.45741	16.4597	45.2304	16.5146	5.22465e-11	0.485487	9.86674e-08	NA	7.79696e-05	0.00437082	1	1	0
12:28305649-28307749	+	CCDC91	ENSG00000123106	exon	1.29574	-0.484106	-1.8074	198.057	518.947	321.823	5.58637e-11	0.00347436	1.42467e-16	4.02479e-07	1	0.0044704	1	1	0
8:116655856-116658980	-	EIF3H	ENSG00000147677	exon	-2.68757	-2.23261	0.521264	49.7081	54.2554	91.9754	5.68405e-11	0.00185777	0.390692	2.15243e-22	1	0.00468067	0	0	1
4:6994184-7014557	+	TBC1D14	ENSG00000132405	exon	-7.12778	-4.40401	1.55156	13.247	7.06529	22.4382	5.78142e-11	0.0327848	0.251848	1	1	0.00478067	0	0	1
17:83084938-83085323	+	METRNL	ENSG00000176845	exon	-2.71369	-0.489057	2.07909	176.463	120.753	245.685	5.79199e-11	0.486834	0.0012591	1	1	0.00478565	0	0	1
3:167500153-167537000	-	WDR49	ENSG00000174776	exon	-7.03318	NA	7.69175	12.2933	NA	15.6197	5.79744e-11	NA	2.39157e-11	1	1	0.00481721	0	0	1
12:31423597-31424687	-	DENND5B	ENSG00000170456	exon	6.87712	7.89718	NA	15.9671	24.3105	NA	6.30408e-11	2.53224e-13	NA	1	1	0.00482163	1	0	0
2:119926598-119934958	+	PTPN4	ENSG00000088179	exon	7.12399	-0.301856	-7.32553	19.4697	70.6779	33.3489	6.78508e-11	0.519633	3.8057e-10	1	1	0.00493186	1	1	0
17:64360140-64378117	-	PECAM1	ENSG00000261371	exon	-6.24828	0.402277	6.91794	38.3017	1.23822	48.7243	7.35989e-11	0.857646	6.5911e-11	1	0.0763362	0.0049628	0	0	1
6:154199668-154221328	-|+	IPCEF1|OPRM1	ENSG00000074706|ENSG00000112038	exon	-7.57452	-6.8325	0.712978	19.0183	18.3896	39.0372	8.71744e-11	1.51947e-09	0.156866	1	1	0.00498218	0	1	1
10:1072116-1080476	+	WDR37	ENSG00000047056	exon	-4.76177	-2.33779	2.56357	57.5487	16.893	81.1563	8.813e-11	0.0679807	0.00460521	0.00159731	1	0.00534705	0	0	1
18:76849526-76855201	+	ZNF236	ENSG00000130856	exon	7.02609	0.559005	-6.44669	18.4974	51.1925	18.6746	8.91254e-11	0.206228	1.20682e-07	1	1	0.0054144	1	1	0
5:94868333-94931991	-	MCTP1	ENSG00000175471	exon	-6.44981	1.2934	8.14746	21.88	0.203766	27.5493	9.25502e-11	0.569365	2.00121e-13	0.00716061	NA	0.00562377	0	0	1
2:58198579-58232112	-	FANCL	ENSG00000115392	exon	2.5584	3.53748	1.03636	69.8498	103.31	23.0024	9.39376e-11	0.000319373	0.391659	0.00697143	NA	0.00583545	1	0	0
12:47104113-47108164	+	PCED1B	ENSG00000179715	exon	4.9206	0.816309	-4.13382	30.0401	75.329	25.8929	9.42033e-11	0.0999749	7.54576e-05	0.00811766	NA	0.00599608	1	0	0
5:88905209-88965915	+	MEF2C-AS1	ENSG00000248309	exon	5.46475	8.43294	2.39259	22.6502	33.7754	0.586182	9.47277e-11	1.66654e-15	0.336708	1	1	0.00604457	1	0	0
3:172285926-172310881	+	FNDC3B	ENSG00000075420	exon	-7.00343	-2.60237	3.35885	12.0773	1.93491	16.994	9.48581e-11	0.248014	0.0232672	1	1	0.00624201	0	0	1
10:1072116-1096246	+	WDR37	ENSG00000047056	exon	-3.10519	-1.12803	1.9552	50.8266	27.4655	73.3548	9.77496e-11	0.0760811	1.47818e-07	1	0.000406997	0.00624519	0	0	1
9:134401632-134409119	+	RXRA	ENSG00000186350	exon	-7.43463	NA	8.14468	17.1473	NA	21.7082	1.06765e-10	NA	1.39896e-11	1	4.76516e-05	0.00642313	0	0	1
3:11358418-11380052	+	ATG7	ENSG00000197548	exon	-3.20541	1.53735	4.64654	36.9195	7.28142	43.4192	1.0978e-10	0.173881	1.04298e-06	7.54454e-06	1	0.0064486	0	0	1
12:120782655-120810886	-	SPPL3	ENSG00000157837	exon	3.87799	2.01065	-1.79065	101.325	187.593	42.7297	1.638e-10	6.18572e-10	0.0168211	1	1	0.00645776	1	0	0
7:24641716-24650712	+	MPP6	ENSG00000105926	exon	6.53821	1.28205	-4.48838	34.4834	72.1039	16.6386	1.72568e-10	0.338224	0.0372174	2.23243e-05	1	0.00673145	1	0	0
17:5346790-5350629	+	RABEP1	ENSG00000029725	exon	6.81539	1.74402	-4.53812	15.5596	31.7004	6.48286	1.91764e-10	0.0489764	0.019326	1	1	0.00728337	1	0	0
8:134812610-134813169	.	CC18730_8:134800654-134825754	.	intergenic	6.76143	2.03196	-4.70435	24.6489	46.2209	7.3779	1.9764e-10	7.81217e-05	0.000335922	0.00346074	1	0.00742113	1	0	0
4:84860412-84932363	-	WDFY3	ENSG00000163625	exon	-6.87829	NA	7.47816	11.0285	NA	14.0282	1.99505e-10	NA	1.562e-10	2.44814e-15	1	0.00744606	0	0	1
2:120073178-120078581	+	EPB41L5	ENSG00000115109	exon	3.53297	1.40281	-2.11542	23.3988	44.306	11.7425	2.01296e-10	0.00650616	0.00615678	1	1	0.00749644	1	0	0
19:53801227-53814988	-	NLRP12	ENSG00000142405	exon	-7.46134	NA	8.29857	18.7735	NA	23.9085	2.01862e-10	NA	1.6703e-11	0.0145096	NA	0.0079152	0	0	1
4:139137630-139139497	-	ELF2	ENSG00000109381	exon	-3.12808	0.0446016	3.32919	84.7175	25.5206	104.092	2.06079e-10	0.96653	0.00024166	1	0.254265	0.00848306	0	0	1
10:68493132-68493570	-	SLC25A16	ENSG00000122912	exon	6.7286	0.78853	-5.24871	14.9499	33.973	9.14015	2.08981e-10	0.361844	0.00565211	0.0140962	NA	0.00875422	1	0	0
4:25802283-25847864	-	SEL1L3	ENSG00000091490	exon	7.18284	8.30611	NA	20.7071	31.5189	NA	2.09372e-10	2.55208e-13	NA	1	1	0.00883344	1	0	0
19:2672921-2673382	-	GNG7	ENSG00000176533	intron	7.21694	5.04842	-1.80611	21.8491	34.3483	0.863044	2.11336e-10	6.01459e-08	0.463189	7.13319e-10	1	0.00890825	1	0	0
2:100104402-100105583	-|+	AC092667.2|AFF3	ENSG00000144218|ENSG00000230393	exon	6.73048	4.75089	-1.37264	14.3808	22.5304	0.517649	2.21816e-10	6.65746e-11	0.57809	0.00343822	1	0.00949395	1	0	0
2:227491547-227536993	+	AGFG1	ENSG00000173744	exon	-7.41465	NA	7.97898	17.081	NA	21.7146	2.2315e-10	NA	8.95503e-11	1.59244e-13	0.0073892	0.00972629	0	0	1
3:5174017-5174414	-|+	AC026202.3|ARL8B	ENSG00000134108|ENSG00000233912	exon	2.24572	2.33664	0.228485	93.1721	144.362	41.8793	2.27418e-10	0.000463189	0.738657	5.30216e-18	1	0.00992635	1	0	0
1:178776682-178785607	+	RALGPS2	ENSG00000116191	exon	6.72899	7.55609	NA	15.2487	23.2171	NA	2.31748e-10	4.62814e-12	NA	7.69319e-05	1	0.0100624	1	0	0
4:84879406-84932363	-	WDFY3	ENSG00000163625	exon	-7.09884	NA	7.7311	13.1368	NA	16.7339	2.32704e-10	NA	1.1634e-10	0.547336	1	0.0101688	0	0	1
21:36247517-36251284	+	DOPEY2	ENSG00000142197	exon	2.69702	2.39728	-0.251636	122.915	192.354	45.6225	2.33554e-10	6.11322e-05	0.719498	2.72019e-09	1	0.0102241	1	0	0
7:6811952-6824166	-	CCZ1B	ENSG00000146574	exon	-7.20888	-4.18378	1.90285	14.7001	5.16201	22.7676	2.34389e-10	0.0439981	0.147612	0.0883638	1	0.0102931	0	0	1
4:101829808-101918189	+	BANK1	ENSG00000153064	exon	6.955	8.04784	NA	17.1239	26.0551	NA	2.49542e-10	5.10362e-13	NA	4.88878e-05	1	0.0105964	1	0	0
14:73147795-73148094	+	PSEN1	ENSG00000080815	exon	-1.13537	1.32195	2.45275	86.6388	62.9777	93.1126	2.59495e-10	0.157564	0.0101121	1	1	0.0106036	0	0	1
18:9524594-9525851	+	RALBP1	ENSG00000017797	exon	2.9856	1.41832	-1.47248	48.4754	95.7785	31.2215	2.65691e-10	0.00666625	0.0135505	0.000481796	1	0.0109057	1	0	0
1:92665939-92704744	-	EVI5	ENSG00000067208	exon	-6.80216	NA	7.16723	11.2455	NA	14.2945	2.69269e-10	NA	1.07734e-09	0.0600738	NA	0.0109346	0	0	1
15:62023411-62035052	-	VPS13C	ENSG00000129003	exon	6.71063	1.21749	-4.2375	14.2883	30.3163	6.9895	2.71725e-10	0.33398	0.0797501	0.00227222	1	0.0115117	1	0	0
3:71684572-71699708	-	EIF4E3	ENSG00000163412	exon	-4.9165	-5.63334	-0.828068	37.531	95.4032	122.384	3.39347e-10	2.78084e-15	0.043235	NA	0.000248384	0.0116696	0	1	1
22:33761371-33765953	-	LARGE1	ENSG00000133424	exon	7.06608	8.07409	NA	19.0293	29.0194	NA	3.488e-10	1.19464e-12	NA	1	1	0.0122299	1	0	0
2:206279540-206297373	+	ZDBF2	ENSG00000204186	exon	7.26664	0.442683	-6.89186	22.18	57.6139	19.5636	3.60305e-10	0.354794	1.22088e-09	1	1	0.0136624	1	1	0
11:77675036-77693611	-	RSF1	ENSG00000048649	exon	2.2549	0.713012	-1.38966	115.117	232.971	98.7508	3.66861e-10	0.00530372	0.00026534	1	1	0.0139748	1	0	0
1:9931891-9934860	-	LZIC	ENSG00000162441	exon	1.78546	1.0578	-0.65437	67.6177	120.34	52.2031	3.68785e-10	0.0218138	0.201902	0.0157074	NA	0.0146715	1	0	0
13:21157922-21172681	-	SKA3	ENSG00000165480	exon	-5.3438	1.20291	7.08944	18.1816	0.764746	22.7083	3.86024e-10	0.595428	1.37282e-11	8.79678e-06	1	0.0151457	0	0	1
18:77066298-77105286	-	MBP	ENSG00000197971	exon	-6.7629	-5.96389	0.75405	10.1464	8.86361	20.1493	4.01741e-10	1.87191e-07	0.0572311	1	1	0.0152005	0	1	1
4:37631385-37638504	-	RELL1	ENSG00000181826	exon	-3.94691	-3.18177	0.733523	85.7729	82.5354	163.603	4.02515e-10	5.81743e-06	0.0985813	1.92807e-07	1	0.0169952	0	0	1
8:60794986-60808272	+	CHD7	ENSG00000171316	exon	6.7085	1.65803	-4.58792	14.6297	31.3471	7.3219	4.16261e-10	0.0660719	0.0152284	3.52322e-05	1	0.01724	1	0	0
4:15625252-15630791	-	FBXL5	ENSG00000118564	exon	-4.63072	0.151887	5.03454	52.8494	5.43334	66.0066	4.23335e-10	0.918728	4.28301e-08	1.92247e-06	1	0.0172875	0	0	1
9:134401632-134421805	+	RXRA	ENSG00000186350	exon	-7.41926	-1.11224	5.95061	17.1602	0.537065	22.0918	4.326e-10	0.622829	3.85658e-07	NA	0.000392453	0.0183213	0	0	1
16:84990304-84996007	-	ZDHHC7	ENSG00000153786	exon	-5.60758	-0.786541	4.82257	16.0185	1.81652	21.2212	4.37508e-10	0.723979	0.000312464	1	1	0.0183595	0	0	1
15:65701762-65703008	-	DENND4A	ENSG00000174485	exon	6.76278	0.802989	-5.28883	15.0438	36.6449	11.2118	4.41984e-10	0.425105	0.00660874	2.04785e-10	1	0.0185746	1	0	0
11:22203804-22239684	+	ANO5	ENSG00000171714	exon	-7.03792	NA	7.48749	13.1925	NA	16.6801	4.44669e-10	NA	5.36172e-10	6.79775e-11	1	0.0187402	0	0	1
5:122799692-122803613	+	SNX2	ENSG00000205302	exon	6.98073	8.0305	NA	17.54	26.662	NA	4.48296e-10	1.19463e-12	NA	1	1	0.0189748	1	0	0
11:121045674-121047667	+	TBCEL	ENSG00000154114	exon	7.03135	2.63502	-3.57291	18.3897	38.2576	8.0253	4.49479e-10	0.068976	0.144895	5.37154e-09	0.0111164	0.0194285	1	0	0
14:65561337-65561766	+	FUT8	ENSG00000033170	exon	3.83867	1.28907	-2.395	26.947	54.2921	15.3864	4.60643e-10	0.0179019	0.0117474	1	1	0.0196782	1	0	0
12:131000383-131014340	+	ADGRD1	ENSG00000111452	exon	-6.90253	NA	7.57737	11.3685	NA	14.4565	4.71744e-10	NA	2.19566e-10	0.199227	1	0.0197491	0	0	1
21:45118564-45134832	+	ADARB1	ENSG00000197381	exon	6.51383	1.77105	-4.38444	20.4773	41.678	8.78921	4.95708e-10	0.0590226	0.0118188	1.34974e-07	0.0309846	0.0204201	1	0	0
2:113830852-113831585	-	AC024704.2|AC104653.1	ENSG00000228857|ENSG00000244063	exon	6.70665	0.731946	-5.9273	14.2063	34.0108	10.1325	5.04779e-10	0.0525509	9.12697e-07	1	1	0.0206236	1	1	0
18:21765772-21779685	+	MIB1	ENSG00000101752	exon	-1.14782	-0.0401014	1.13794	125.254	119.196	158.235	5.66009e-10	0.856827	4.301e-09	0.0351858	1	0.0209477	0	0	1
9:37302188-37305714	+	ZCCHC7	ENSG00000147905	exon	6.85091	7.72129	NA	16.7678	25.5712	NA	5.68236e-10	6.75083e-12	NA	8.11442e-05	1	0.0215838	1	0	0
12:102039868-102046119	-	CCDC53	ENSG00000120860	exon	6.96098	3.92545	-3.27023	17.4336	33.1871	5.2884	5.68568e-10	0.000148735	0.145095	1	1	0.0216914	1	0	0
4:39733359-39745810	+	UBE2K	ENSG00000078140	exon	6.61635	1.81983	-4.12015	13.6085	26.4735	4.60661	6.03977e-10	0.0658899	0.0450895	1	0.0732472	0.0217197	1	0	0
5:80761546-80792844	+	MSH3	ENSG00000113318	exon	-7.03009	-4.73947	1.10992	12.5948	8.60178	22.9072	6.04863e-10	0.0217394	0.428101	1	1	0.0232357	0	0	1
2:233388257-233390483	+	DGKD	ENSG00000077044	exon	1.23823	1.27459	0.0868027	75.8087	116.671	57.3234	6.11386e-10	0.0156677	0.875238	0.00680375	1	0.0232522	1	0	0
1:235757281-235770297	-	LYST	ENSG00000143669	exon	-6.75609	NA	7.33748	10.1699	NA	12.8967	6.19009e-10	NA	5.25781e-10	1	1	0.0244856	0	0	1
10:110881233-110883097	+	PDCD4	ENSG00000150593	exon	6.61039	-0.60783	-6.59616	13.299	57.8231	30.5866	6.59763e-10	0.557154	0.000358664	0.00924088	NA	0.0251411	1	0	0
1:155668627-155670464	-	YY1AP1	ENSG00000163374	exon	6.61625	3.40596	-2.71858	13.3765	24.5238	3.23408	6.6965e-10	0.0124174	0.268164	1	1	0.0258219	1	0	0
7:121170582-121266779	+	CPED1	ENSG00000106034	exon	6.61427	7.78952	NA	13.5465	20.6409	NA	7.0296e-10	1.51802e-12	NA	0.000108497	1	0.0262473	1	0	0
3:56566594-56567053	+	CCDC66	ENSG00000180376	exon	2.05347	0.33056	-1.61543	38.6915	89.6255	43.3661	7.08375e-10	0.461517	0.000373741	1	1	0.0266606	1	0	0
1:97515726-97549744	-	DPYD	ENSG00000188641	exon	-4.31566	-2.02412	2.12172	40.9348	15.7955	60.0197	7.12184e-10	0.0178234	2.3062e-09	0.465301	1	0.026817	0	0	1
2:241407537-241413421	+	FARP2	ENSG00000006607	exon	6.63671	5.39987	-0.877812	13.4666	21.1088	0.479122	7.67355e-10	1.76839e-07	0.722645	NA	0.00441479	0.0279862	1	0	0
4:82878730-82880922	-	SEC31A	ENSG00000138674	exon	6.92539	3.21654	-3.10418	16.9083	31.8413	4.79122	8.13071e-10	0.0212642	0.205816	NA	0.000563398	0.0279919	1	0	0
19:21033456-21034184	+	ZNF430	ENSG00000118620	exon	1.85697	0.900864	-0.940969	37.2609	71.6144	31.9794	8.58185e-10	0.0746222	0.121104	2.97836e-09	1	0.0287788	1	0	0
1:95143891-95151419	+	TMEM56|TMEM56-RWDD3	ENSG00000152078|ENSG00000271092	exon	6.07736	8.54696	1.85162	24.3342	36.57	0.385019	8.68249e-10	9.95024e-16	0.458116	2.82836e-20	0.0444421	0.0288788	1	0	0
5:94868333-94924021	-	MCTP1	ENSG00000175471	exon	-5.97533	2.42856	9.58643	49.1967	1.07824	61.5382	8.72924e-10	0.282534	9.59422e-20	NA	0.0026931	0.02939	0	0	1
20:36904157-36912552	-	SAMHD1	ENSG00000101347	exon	-4.96917	-3.35551	1.7593	68.4067	31.7102	107.987	9.23572e-10	0.0117782	0.0523476	1	1	0.0300854	0	0	1
2:97813971-97833426	-	TMEM131	ENSG00000075568	exon	6.54162	1.05603	-4.90514	12.6849	27.6878	6.87202	9.27334e-10	0.172877	0.00911157	1	1	0.0302332	1	0	0
9:125657651-125672643	-	MAPKAP1	ENSG00000119487	exon	-1.97649	-0.75588	1.14434	49.7589	41.3031	71.9661	9.98228e-10	0.092454	5.54308e-05	0.0227471	NA	0.0307116	0	0	1
19:1271329-1272051	+	CIRBP	ENSG00000099622	exon	6.57735	3.4707	-2.82298	13.8088	25.6554	3.59342	1.01292e-09	0.00943315	0.250136	0.00730387	1	0.030934	1	0	0
6:149512155-149517450	-	PPIL4	ENSG00000131013	exon	6.94455	1.17541	-5.24698	17.466	41.5247	12.1753	1.01509e-09	0.238709	0.00554723	0.529706	1	0.0330303	1	0	0
10:50433476-50466932	-	SGMS1	ENSG00000198964	exon	6.75437	1.98232	-3.84311	14.8423	31.3348	6.88318	1.02727e-09	0.117554	0.110906	9.67531e-05	1	0.038446	1	0	0
12:110025742-110029635	-|+	ANKRD13A|C12orf76	ENSG00000076513|ENSG00000174456	exon	6.53544	0.0850934	-6.48142	12.7929	38.0028	15.2333	1.04149e-09	0.859134	1.0535e-07	0.133656	1	0.0395441	1	1	0
7:5902661-5923962	+	CCZ1	ENSG00000122674	exon	6.84593	8.04423	NA	16.5312	25.1745	NA	1.0814e-09	1.36914e-12	NA	1	5.2218e-08	0.0397113	1	0	0
1:8495063-8557523	-	RERE	ENSG00000142599	exon	6.35571	3.50243	-2.87391	46.5834	78.714	7.81872	1.1312e-09	3.98461e-05	0.0803493	0.115394	NA	0.0397429	1	0	0
12:46239679-46254936	-	SLC38A1	ENSG00000111371	exon	6.75367	-0.35795	-6.68274	167.87	551.03	250.236	1.13731e-09	0.165639	7.31563e-09	0.0541676	NA	0.0400767	1	1	0
6:154787861-154792976	+	SCAF8	ENSG00000213079	exon	6.50831	0.133628	-6.29675	12.4181	38.2438	15.7774	1.21109e-09	0.741567	1.76656e-07	1	1	0.0422489	1	1	0
18:58659863-58660570	+	RP11-126O1.6	ENSG00000275418	exon	6.68509	4.34396	-1.64354	14.579	23.1118	0.747579	1.21368e-09	3.27388e-06	0.50467	1	2.59373e-06	0.0430479	1	0	0
6:149517042-149517450	-	PPIL4	ENSG00000131013	exon	6.86227	3.40972	-3.36271	16.3431	30.2188	4.29916	1.23823e-09	0.000193092	0.0709088	1.21734e-30	1	0.0437233	1	0	0
4:84896911-84932363	-	WDFY3	ENSG00000163625	exon	-7.0891	NA	7.09902	13.3571	NA	17.1125	1.24819e-09	NA	4.48744e-09	0.363604	1	0.0459294	0	0	1
1:243293091-243426558	+	SDCCAG8	ENSG00000054282	exon	-6.82516	-2.74257	3.19133	11.2572	4.44996	17.8313	1.27318e-09	0.221753	0.0329399	1	1	0.046373	0	0	1
10:92893349-92915913	+	EXOC6	ENSG00000138190	exon	6.60768	4.6177	-1.70197	13.2405	21.5756	1.16991	1.27377e-09	0.000264488	0.489346	1	1	0.0465228	1	0	0
11:14294471-14295855	-	RRAS2	ENSG00000133818	exon	6.73233	2.03757	-4.55544	14.6356	28.9391	5.34482	1.28101e-09	0.000519169	0.000839693	1	1	0.0473216	1	0	0
2:230255452-230287966	+	SP140	ENSG00000079263	exon	6.04937	0.983423	-5.35685	24.7235	56.7886	16.5759	1.28671e-09	0.0952147	4.02719e-07	1	1	0.0473589	1	1	0
17:3705098-3705645	.	CC7620_17:3705081-3705671	.	intergenic	6.90316	3.20033	-3.16117	17.7872	29.5435	2.03616	1.28989e-09	3.18146e-05	0.127893	1.58823e-15	0.0115117	0.0503446	1	0	0
6:167022409-167024894	+	FGFR1OP|RP11-517H2.6	ENSG00000213066|ENSG00000272980	exon	6.70479	0.46335	-4.95667	14.5794	37.8036	12.6259	1.30696e-09	0.731962	0.0381567	1.06864e-10	1	0.052132	1	0	0
1:219193082-219211752	+	LYPLAL1	ENSG00000143353	exon	6.60166	1.08972	-4.92018	13.2306	30.0152	7.96945	1.35356e-09	0.24468	0.0114591	0.0308289	NA	0.0528686	1	0	0
15:56394165-56394834	-|+	RP11-48G14.2|TEX9	ENSG00000151575|ENSG00000259941	exon	7.71941	8.93662	NA	35.2622	53.6703	NA	1.4431e-09	7.2163e-13	NA	0.0209129	NA	0.0568045	1	0	0
8:89724629-89725641	-	RP11-37B2.1	ENSG00000251136	exon	6.69302	2.58112	-3.122	14.4677	25.3218	2.65777	1.48614e-09	0.023255	0.203373	NA	0.00143329	0.0572558	1	0	0
6:72647932-72648904	+	KCNQ5|KCNQ5-IT1	ENSG00000185760|ENSG00000233844	intron	6.74241	3.76938	-2.64639	39.1565	63.8816	4.05731	1.55717e-09	0.000248776	0.165699	NA	0.00875422	0.0578641	1	0	0
12:82857010-82857580	+	TMTC2	ENSG00000179104	exon	-3.32385	-0.186747	3.14515	31.9369	9.44867	41.448	1.67424e-09	0.791018	5.24245e-12	NA	0.00145605	0.058656	0	0	1
10:68393138-68394451	-	RUFY2	ENSG00000204130	exon	6.53664	1.11115	-4.90128	20.955	45.9004	11.7329	1.70753e-09	0.267788	0.00611497	0.000210585	1	0.0597566	1	0	0
6:116689320-116692156	+	KPNA5	ENSG00000196911	exon	6.4093	1.25226	-2.98046	170.733	355.243	88.0066	1.73153e-09	0.482893	0.214556	1	0.0467906	0.0614598	1	0	0
15:25405461-25411971	-|+	SNHG14|UBE3A	ENSG00000114062|ENSG00000224078	exon	1.73509	1.01006	-0.620239	207.18	378.317	170.468	1.73376e-09	0.0154771	0.130081	4.91123e-15	1	0.0702846	1	0	0
8:60800388-60808272	+	CHD7	ENSG00000171316	exon	6.43643	4.24289	-1.88187	11.688	19.5656	1.37748	1.76835e-09	0.000662824	0.444314	0.00117824	1	0.0707136	1	0	0
3:142054115-142101841	-	TFDP2	ENSG00000114126	exon	6.84886	3.57205	-3.53073	16.5172	33.8782	6.89985	1.82651e-09	0.000878628	0.108861	NA	0.00179351	0.0726206	1	0	0
12:11869424-11869969	+	ETV6	ENSG00000139083	exon	-2.57475	-0.132838	2.51302	21.2776	8.88464	26.3841	1.83963e-09	0.8776	0.000672379	1	9.76705e-07	0.0882484	0	0	1
18:24280842-24377535	-	OSBPL1A	ENSG00000141447	exon	-6.81303	-0.520791	5.97073	10.7569	0.230171	13.9332	1.85466e-09	0.818619	1.54916e-07	1.1277e-18	1	0.0988238	0	0	1
8:61618978-61653660	-	AC090094.1|ASPH	ENSG00000198363|ENSG00000283485	exon	-3.25479	-0.806032	2.41502	27.1321	10.8837	37.3226	1.85823e-09	0.492816	0.00788104	1.95628e-07	0.0958113	0.103674	0	0	1
1:110891392-110892533	+	CD53	ENSG00000143119	exon	-1.35483	-0.0216849	1.36477	126.745	107.76	160.367	1.88982e-09	0.951717	0.000178064	1	8.02646e-09	0.104782	0	0	1
9:123168189-123173842	-	STRBP	ENSG00000165209	exon	6.67909	7.64683	NA	14.1225	21.4619	NA	1.9263e-09	1.41368e-11	NA	2.55682e-48	0.00351351	0.105474	1	0	0
13:42926336-42970670	-	EPSTI1	ENSG00000133106	exon	5.58097	1.61829	-3.71101	35.1246	70.8207	16.1265	1.93015e-09	0.11378	0.0358603	0.000197807	1	0.105789	1	0	0
1:52477708-52481923	-	ZCCHC11	ENSG00000134744	exon	2.18708	0.188284	-1.97367	26.397	61.0989	29.0636	1.94718e-09	0.570177	6.5026e-05	4.3137e-27	1.53914e-06	0.111187	1	0	0
3:167575918-167604468	-	WDR49	ENSG00000174776	exon	-6.6707	NA	7.19454	9.72518	NA	12.404	1.95033e-09	NA	3.03777e-09	1	0.00219313	0.116748	0	0	1
7:80789306-80810701	-	SEMA3C	ENSG00000075223	exon	-6.67758	NA	7.3818	9.74653	NA	12.3793	1.98429e-09	NA	9.07265e-10	0.00686077	1	0.119863	0	0	1
15:63532647-63537156	+	USP3	ENSG00000140455	exon	-1.26104	-0.0312791	1.25845	107.103	96.3741	136.927	2.03513e-09	0.920161	1.04006e-06	1	7.41922e-05	0.121474	0	0	1
4:7004844-7014557	+	TBC1D14	ENSG00000132405	exon	-6.56493	-3.08341	3.13091	8.99488	5.68145	15.9832	2.06021e-09	0.0948247	0.00789793	1	0.0310239	0.121768	0	0	1
18:21765772-21819646	+	MIB1	ENSG00000101752	exon	-1.23402	0.420789	1.6425	118.142	96.9548	139.941	2.10579e-09	0.676308	0.109836	0.00376396	5.83587e-09	0.132322	0	0	1
2:202954005-202955758	-|+	CARF|WDR12	ENSG00000138380|ENSG00000138442	exon	6.70828	1.01595	-5.19326	14.4595	35.426	10.8181	2.11312e-09	0.269706	0.0058934	5.84559e-12	0.00014191	0.146847	1	0	0
8:132722040-132751997	-	TMEM71	ENSG00000165071	exon	-3.90266	-4.03272	-0.13154	49.5188	80.9844	122.7	2.13305e-09	1.33991e-08	0.75292	1	0.011524	0.164159	0	1	1
4:39733359-39755739	+	UBE2K	ENSG00000078140	exon	6.62012	4.26331	-1.75182	13.4493	21.4625	0.834264	2.15478e-09	0.000270441	0.477487	0.00776411	1	0.170615	1	0	0
2:207724800-207740706	+	CCNYL1	ENSG00000163249	exon	6.53657	2.10324	-3.94164	12.6829	23.5027	3.43426	2.37051e-09	0.00653738	0.0478529	0.0109112	1	0.196997	1	0	0
8:24300885-24301464	-|+	ADAM28|RP11-624C23.1	ENSG00000042980|ENSG00000253535	exon	6.48136	7.35924	NA	12.6744	19.3042	NA	2.63425e-09	5.10715e-11	NA	4.81101e-05	1	0.202849	1	0	0
9:85575315-85596449	-	AGTPBP1	ENSG00000135049	exon	-4.16665	-0.0546455	3.9325	63.2349	11.6247	81.6213	2.64164e-09	0.972608	0.00144293	1	7.73801e-05	0.208725	0	0	1
3:56648822-56663572	-	FAM208A	ENSG00000163946	exon	6.45251	3.07444	-3.69182	12.0628	28.5929	8.15886	2.70212e-09	0.0036974	0.0870117	1	1.81796e-05	0.216564	1	0	0
4:128936655-128970468	-	SCLT1	ENSG00000151466	exon	-2.3434	-0.48761	1.84746	55.8556	34.908	76.9883	2.78318e-09	0.187269	1.26158e-05	7.0528e-05	1	0.223557	0	0	1
2:61482957-61490776	-|+	RP11-355B11.2|XPO1	ENSG00000082898|ENSG00000270820	exon	-2.00931	0.755354	2.76184	26.7986	12.245	30.7304	2.78845e-09	0.540603	0.0221405	3.34366e-11	0.284151	0.236076	0	0	1
17:45475100-45475726	-	PLEKHM1	ENSG00000225190	exon	-1.78218	0.000621789	1.84467	62.4408	41.5132	78.6422	2.82603e-09	0.999156	0.000937912	7.07077e-07	1	0.241213	0	0	1
1:235773842-235777308	-	LYST	ENSG00000143669	exon	-2.77614	1.49375	4.29933	31.3669	9.29801	37.4366	2.82867e-09	0.138545	6.36878e-07	0.00342249	1	0.246364	0	0	1
2:210104104-210154611	-	KANSL1L	ENSG00000144445	exon	-5.73565	-2.91908	2.50522	12.7782	4.38643	19.3394	2.8946e-09	0.0705946	0.00585164	0.000993031	1	0.257048	0	0	1
13:21161790-21172681	-	SKA3	ENSG00000165480	exon	-4.57118	1.03098	6.11001	21.8757	1.6717	27.1501	3.05894e-09	0.577786	4.67708e-09	2.74587e-08	1	0.261657	0	0	1
1:178877498-178894024	+	RALGPS2	ENSG00000116191	exon	6.75213	2.87028	-2.86279	15.6402	26.3485	2.0685	3.09952e-09	0.00691312	0.243724	NA	0.00728049	0.261721	1	0	0
5:131255095-131256192	+	CDC42SE2	ENSG00000158985	exon	6.34932	1.77947	-4.3466	10.9597	21.409	3.82208	3.26016e-09	0.00157846	0.00379006	1.01531e-09	1	0.263941	1	0	0
14:32117143-32152528	+	ARHGAP5	ENSG00000100852	exon	6.37647	0.728889	-4.97845	11.3218	27.1695	8.03014	3.27167e-09	0.468836	0.012087	0.0138629	1	0.292168	1	0	0
10:84417771-84425893	+	CCSER2	ENSG00000107771	exon	2.94321	-0.238593	-3.06046	33.0449	105.056	53.6784	3.34238e-09	0.630913	6.39773e-09	1	9.69113e-09	0.299407	1	1	0
1:47280241-47282459	-	STIL	ENSG00000123473	exon	-4.00657	-0.876029	3.05051	16.4274	3.95711	21.9875	3.40683e-09	0.557804	0.0146648	1	0.00025395	0.303455	0	0	1
5:57230846-57231321	+	GPBP1	ENSG00000062194	exon	6.32731	-0.609398	-6.87692	10.9015	40.1525	19.4096	3.42575e-09	0.115084	3.43009e-09	NA	0.0107368	0.307316	1	1	0
17:5308694-5332152	+	RABEP1	ENSG00000029725	exon	6.65374	1.64245	-4.39093	14.7696	29.0805	5.30274	3.52642e-09	0.0748966	0.0261736	1.19693e-30	1	0.310745	1	0	0
3:71690010-71710484	-	EIF4E3	ENSG00000163412	exon	-3.54415	-4.18625	-0.674162	58.8658	139.118	176.58	3.58506e-09	1.15155e-11	0.10819	0.00776706	1	0.342056	0	1	1
4:101829808-101830206	+	BANK1	ENSG00000153064	exon	6.34293	7.3751	NA	10.8915	16.5754	NA	3.95963e-09	3.69197e-11	NA	6.47337e-12	1	0.348386	1	0	0
9:4823548-4833228	+	RCL1	ENSG00000120158	exon	6.35358	1.79555	-3.78014	18.4496	35.7334	6.43133	4.058e-09	0.150685	0.0845378	0.00285549	1	0.37987	1	0	0
15:60442416-60445791	-	ICE2	ENSG00000128915	exon	4.32542	0.361076	-3.97612	16.5515	43.8924	17.06	4.08716e-09	0.267436	1.39201e-05	0.000409137	1	0.390635	1	0	0
17:3705081-3705645	.	CC7620_17:3705081-3705671	.	intergenic	7.00862	3.83999	-2.7622	19.2847	31.1039	1.48828	4.24449e-09	1.63011e-07	0.178408	0.0484068	1	0.400471	1	0	0
14:65432037-65455718	+	FUT8	ENSG00000033170	exon	6.44537	0.255262	-6.16337	12.3492	36.6802	14.5708	4.4606e-09	0.576381	6.04491e-07	6.16024e-15	1	0.41234	1	1	0
12:31442775-31447769	-	DENND5B	ENSG00000170456	exon	6.62258	7.73908	NA	13.6744	20.7989	NA	4.54168e-09	1.47287e-11	NA	2.83636e-12	1	0.423369	1	0	0
18:44701175-44712794	+	SETBP1	ENSG00000152217	exon	5.34234	5.05122	-0.457558	27.3157	42.7438	2.80252	4.6165e-09	3.36514e-05	0.851446	5.61222e-07	1	0.451618	1	0	0
1:20980334-21111383	-	EIF4G3	ENSG00000075151	exon	6.73806	7.52844	NA	16.261	24.8075	NA	4.62298e-09	9.8152e-11	NA	1	6.59091e-06	0.469407	1	0	0
1:178877498-178883533	+	RALGPS2	ENSG00000116191	exon	6.70012	5.02655	-1.17596	15.5836	24.5716	0.658793	4.6509e-09	5.11617e-05	0.633756	1	2.12778e-05	0.487924	1	0	0
12:111482787-111486824	-	ATXN2	ENSG00000204842	exon	6.49265	0.531103	-5.90845	12.3362	30.9895	10.0428	4.70783e-09	0.207193	1.30502e-06	4.89431e-10	1	0.530397	1	1	0
12:111485265-111486824	-	ATXN2	ENSG00000204842	exon	6.48695	0.587739	-5.25282	12.179	30.639	9.86207	4.90401e-09	0.550557	0.00687132	0.00509809	1	0.615928	1	0	0
14:73282359-73287314	-	NUMB	ENSG00000133961	exon	-2.80305	0.0605351	2.69115	17.2793	6.38198	21.6335	5.03033e-09	0.961855	0.0257295	5.24876e-07	1	0.721713	0	0	1
17:51263274-51268904	+	UTP18	ENSG00000011260	exon	2.12547	1.51136	-0.512567	31.3662	54.8072	20.5412	5.04632e-09	0.00106947	0.36075	1	2.98127e-06	0.732833	1	0	0
X:65075606-65113813	.	CC20302_X:65046176-65163942	.	intergenic	6.7151	0.427732	-5.73161	14.7628	38.9752	13.4601	5.15632e-09	0.674627	0.00258497	0.00417164	1	0.737992	1	0	0
16:16007816-16056295	+	ABCC1	ENSG00000103222	exon	5.72936	5.22979	-0.741635	46.1195	72.9511	3.89716	5.36935e-09	3.00698e-05	0.75924	0.00992635	1	0.761198	1	0	0
12:31392267-31392696	-	DENND5B	ENSG00000170456	exon	6.31061	7.52458	NA	11.1175	16.9497	NA	5.37998e-09	1.63175e-11	NA	1.23004e-10	1	0.771367	1	0	0
14:101901719-101906529	+	PPP2R5C	ENSG00000078304	exon	6.65826	0.100034	-6.52111	14.0019	41.8492	16.6924	5.49698e-09	0.83454	6.81182e-08	4.67218e-14	1	0.797424	1	1	0
12:32598497-32601423	+	FGD4	ENSG00000139132	exon	-5.20101	4.65233	10.9542	118.075	4.4998	146.803	5.57513e-09	0.0213925	1.13505e-25	0.0006774	1	0.826906	0	0	1
2:88978936-89027466	-	IGKV3-11|IGKV3-7	ENSG00000241351|ENSG00000243063	exon	6.76365	7.43423	NA	17.5023	26.6184	NA	5.59039e-09	2.15208e-10	NA	0.00057919	1	0.865839	1	0	0
1:235780865-235782087	-	LYST	ENSG00000143669	exon	-1.87994	3.95909	5.94392	59.211	21.2489	61.4057	5.6193e-09	0.00250845	2.33885e-06	1.73532e-05	1	0.870374	0	0	1
12:6510222-6510551	+	SCARNA10	ENSG00000239002	exon	6.64701	4.39925	-1.64518	17.3585	27.7695	1.07803	5.84748e-09	0.0013366	0.504051	3.49048e-07	1	0.894445	1	0	0
15:64112573-64118854	+	SNX1	ENSG00000028528	exon	6.63372	2.28204	-4.03123	14.0501	27.8891	5.16624	6.02391e-09	0.0119876	0.0364843	1	0.0263017	0.910535	1	0	0
13:26400453-26401624	+	CDK8	ENSG00000132964	exon	3.22556	1.2179	-1.90452	25.4489	49.8066	15.1284	6.22034e-09	0.0108935	0.00825351	0.00412945	1	0.938685	1	0	0
1:243545510-243843282	-	AKT3	ENSG00000117020	exon	1.78189	0.068917	-1.77072	122.151	280.634	146.913	6.27129e-09	0.807559	8.39225e-09	NA	0.00553198	0.947768	1	1	0
1:86719507-86724405	+	SH3GLB1	ENSG00000097033	exon	6.49241	1.66681	-3.67444	12.3647	24.6952	4.69194	6.28456e-09	0.177735	0.134104	0.00459649	1	0.969173	1	0	0
10:110964125-110965061	+	SHOC2	ENSG00000108061	exon	-1.60476	-0.0258817	1.60144	141.246	107.133	180.184	6.30537e-09	0.918455	1.58998e-06	4.69634e-22	1	0.981791	0	0	1
2:23875829-23895970	-	ATAD2B	ENSG00000119778	exon	-6.59152	NA	7.21682	9.16276	NA	11.5986	6.32664e-09	NA	4.37613e-09	5.23857e-41	0.00337093	1	0	0	1
3:56627037-56628614	-	FAM208A	ENSG00000163946	exon	2.06592	1.1252	-0.989176	72.3284	129.383	51.7025	6.58142e-09	0.0184802	0.0857229	1.66183e-38	0.000510505	1	1	0	0
3:152455578-152456061	+	MBNL1	ENSG00000152601	intron	4.76509	1.09942	-3.4996	22.3281	47.9534	13.0623	6.95332e-09	0.25698	0.0295374	1.31943e-33	1.18989e-08	1	1	0	0
1:176027572-176116681	-	RFWD2	ENSG00000143207	exon	-6.41233	NA	7.13997	8.09037	NA	10.277	6.96189e-09	NA	3.48707e-09	4.21004e-31	0.00390888	1	0	0	1
12:120782655-120791557	-	SPPL3	ENSG00000157837	exon	4.04167	2.34078	-1.63992	101.968	173.709	30.6875	7.38182e-09	0.0162821	0.253329	6.49992e-31	1	1	1	0	0
9:33271152-33278225	+	CHMP5	ENSG00000086065	exon	3.65342	1.68733	-1.81589	17.2217	33.611	8.9789	7.43969e-09	0.0504389	0.179351	1.40624e-27	0.0337454	1	1	0	0
14:59726919-59727668	-	RTN1	ENSG00000139970	exon	-6.14158	NA	7.49974	10.6663	NA	13.5026	7.54283e-09	NA	5.62151e-10	4.35499e-24	1	1	0	0	1
1:207757014-207759724	+	CD46	ENSG00000117335	exon	-5.01112	-1.43178	3.82533	16.4088	6.35058	24.9724	7.67439e-09	0.44128	0.00108377	1.86828e-23	3.4461e-29	1	0	0	1
17:56844019-56845809	+	DGKE	ENSG00000153933	exon	6.28332	-0.0421395	-5.73245	10.5976	32.7786	13.4821	7.73505e-09	0.964991	0.0024092	1.23396e-22	1	1	1	0	0
3:71690010-71699708	-	EIF4E3	ENSG00000163412	exon	-3.63794	-4.4537	-0.876152	65.8327	172.569	212.379	7.76856e-09	7.09584e-13	0.0161498	1.68174e-22	0.00588639	1	0	1	1
14:71400794-71418196	+	SIPA1L1	ENSG00000197555	exon	5.72342	2.96035	-2.44715	75.0702	127.446	13.7931	7.84366e-09	0.000982201	0.198853	1.53518e-21	5.88078e-10	1	1	0	0
22:22900976-22918201	+	IGLC2|IGLJ6	ENSG00000211677|ENSG00000211682	exon	8.86344	8.76339	NA	101.207	153.186	NA	7.96336e-09	9.44951e-07	NA	1.63052e-21	1	1	1	0	0
8:25298944-25310532	+	DOCK5	ENSG00000147459	exon	-6.51508	NA	7.0906	8.6827	NA	10.9951	8.53682e-09	NA	8.4095e-09	4.23216e-21	0.0239257	1	0	0	1
4:127930683-127938838	-	MFSD8	ENSG00000164073	exon	6.36322	-0.0504483	-5.75492	11.4089	36.7221	15.73	8.60661e-09	0.96037	0.00251401	2.43556e-20	1	1	1	0	0
22:45700282-45718493	+	ATXN10	ENSG00000130638	exon	6.50927	0.351845	-4.89424	12.5289	33.6778	11.9222	8.84165e-09	0.794448	0.0402974	1.22836e-19	1	1	1	0	0
7:92213195-92242137	-	KRIT1	ENSG00000001631	exon	-6.64735	-4.5653	0.960275	9.60752	7.31498	18.1541	8.8983e-09	0.0271736	0.495754	3.37766e-19	1	1	0	0	1
1:17341943-17342402	+	PADI4	ENSG00000159339	exon	-6.45597	NA	6.96307	8.40156	NA	10.695	9.21576e-09	NA	1.66561e-08	1.96891e-18	1	1	0	0	1
16:11774236-11779363	-	ZC3H7A	ENSG00000122299	exon	-6.49773	-2.87631	2.57711	9.12856	1.78416	13.0662	9.29309e-09	0.185116	0.0255915	2.57988e-18	1	1	0	0	1
8:22498001-22513432	+	PPP3CC	ENSG00000120910	exon	6.19577	-0.45099	-6.01617	9.87522	34.6361	16.0411	9.9846e-09	0.622836	0.00109939	1.07125e-17	1	1	1	0	0
4:101895305-101918189	+	BANK1	ENSG00000153064	exon	6.19333	7.30438	NA	9.88885	15.0661	NA	1.0131e-08	7.33153e-11	NA	1.41113e-17	1	1	1	0	0
5:78089393-78129307	-	AP3B1	ENSG00000132842	exon	-2.17104	-0.564775	1.54348	28.7571	19.424	39.5469	1.04243e-08	0.581507	0.126359	2.25414e-17	1	1	0	0	1
8:98526742-98596169	-	STK3	ENSG00000104375	exon	-6.43782	-1.12194	4.88553	8.49244	0.57265	11.3055	1.05514e-08	0.619773	0.000353938	2.30325e-17	5.40579e-20	1	0	0	1
14:34551714-34554912	.	CC5421_14:34539258-34568002	.	intergenic	3.51903	1.09069	-2.24851	15.1903	29.9152	8.43424	1.05583e-08	0.272328	0.1058	2.57809e-17	2.32641e-19	1	1	0	0
19:21405129-21405856	+	CTD-2561J22.3|ZNF493	ENSG00000196268|ENSG00000269237	exon	3.05405	0.575973	-2.39763	31.1386	69.7441	26.4778	1.05822e-08	0.143202	0.000490576	4.69096e-17	0.0331617	1	1	0	0
6:11305066-11306155	-	NEDD9	ENSG00000111859	exon	6.17247	7.20301	NA	9.75974	14.8692	NA	1.10956e-08	1.38826e-10	NA	6.92704e-17	1	1	1	0	0
1:13715541-13742157	+	PRDM2	ENSG00000116731	exon	3.61905	0.896591	-2.69667	73.9941	160.976	52.8897	1.12274e-08	3.32648e-05	0.000121539	2.93795e-15	1	1	1	0	0
10:96204057-96209907	-|+	BLNK|ZNF518A	ENSG00000095585|ENSG00000177853	exon	6.15966	7.12589	NA	9.6393	14.6682	NA	1.13184e-08	2.09899e-10	NA	2.93932e-15	1	1	1	0	0
11:61366045-61367998	+	TMEM138	ENSG00000149483	exon	-1.40265	0.390792	1.82243	61.4678	43.7283	72.0451	1.15373e-08	0.347082	6.52617e-06	3.00611e-15	1	1	0	0	1
14:65430216-65455718	+	FUT8	ENSG00000033170	exon	6.16205	0.0946777	-6.0985	16.7728	49.4874	19.9978	1.16765e-08	0.834266	1.00573e-07	3.59909e-15	1	1	1	1	0
12:69251129-69253154	+	CPSF6	ENSG00000111605	exon	6.4445	7.63612	NA	12.5968	19.2377	NA	1.18479e-08	3.66839e-11	NA	3.63883e-15	1	1	1	0	0
4:185247294-185310816	+	SNX25	ENSG00000109762	exon	4.9748	1.4203	-3.57943	28.5129	57.4771	13.2302	1.20774e-08	0.163195	0.0244126	5.34879e-15	1	1	1	0	0
10:93676653-93687449	-	FRA10AC1	ENSG00000148690	exon	6.67344	-0.390115	-6.85216	14.4865	50.1705	23.452	1.22869e-08	0.637706	3.65551e-06	8.86467e-15	1	1	1	0	0
1:8495063-8508675	-	RERE	ENSG00000142599	exon	6.16176	2.32344	-2.94833	9.63614	17.9701	2.61171	1.29552e-08	0.0414379	0.229705	1.26404e-14	1	1	1	0	0
1:223132475-223137263	-	TLR5	ENSG00000187554	exon	-6.25317	-3.84822	2.11123	8.30737	2.711	12.7823	1.30144e-08	0.0321824	0.0423335	3.42085e-14	1	1	0	0	1
3:170122591-170129552	-	PHC3	ENSG00000173889	exon	1.6796	0.54593	-1.08704	49.3016	93.7162	45.1668	1.30983e-08	0.595659	0.343743	3.64351e-14	1	1	1	0	0
7:75112397-75121010	+	GTF2IRD2B	ENSG00000174428	exon	6.41426	2.58888	-3.61087	11.7328	23.0229	4.11486	1.33403e-08	0.00194929	0.0607406	6.92065e-14	0.000126455	1	1	0	0
14:58318542-58323617	+	ARID4A	ENSG00000032219	exon	6.12086	3.3523	-2.34581	9.32958	17.0425	2.21594	1.35781e-08	0.0130629	0.339701	9.7229e-14	1	1	1	0	0
12:46239679-46243314	-	SLC38A1	ENSG00000111371	exon	5.59368	-0.372642	-5.68963	225.579	744.318	340.722	1.3677e-08	0.119967	9.07734e-09	1.34476e-13	4.89197e-09	1	1	1	0
5:79656958-79669028	+	PAPD4	ENSG00000164329	exon	6.46508	0.027283	-5.05124	13.4309	37.0719	13.7439	1.39261e-08	0.983999	0.0345495	1.34545e-13	0.00128059	1	1	0	0
18:63280887-63281214	-	BCL2	ENSG00000171791	intron	6.30988	-0.292825	-6.58715	10.9366	37.0922	16.7007	1.50548e-08	0.568895	9.10632e-08	1.75354e-13	1	1	1	1	0
10:96200075-96209907	-|+	BLNK|ZNF518A	ENSG00000095585|ENSG00000177853	exon	6.12293	7.16533	NA	9.43146	14.3727	NA	1.52823e-08	1.93728e-10	NA	2.94774e-13	1	1	1	0	0
10:87864454-87952259	+	PTEN	ENSG00000171862	exon	-6.48241	NA	7.16292	8.55762	NA	10.8459	1.57421e-08	NA	8.84418e-09	3.09972e-13	1	1	0	0	1
2:101281859-101295181	-	RNF149	ENSG00000163162	exon	-2.02412	-1.02649	1.09937	42.0643	37.9676	64.1068	1.57795e-08	0.107865	0.0667415	3.84305e-13	2.87881e-10	1	0	0	1
7:152205106-152207428	-	KMT2C	ENSG00000055609	exon	6.23046	2.01112	-3.16576	10.2812	19.45	3.01921	1.57859e-08	0.0903036	0.197036	7.12211e-13	1	1	1	0	0
9:37002648-37020801	-	PAX5	ENSG00000196092	exon	6.24782	7.32338	NA	10.4054	15.8565	NA	1.59295e-08	1.30479e-10	NA	7.94182e-13	1	1	1	0	0
2:230269532-230270639	+	SP140	ENSG00000079263	exon	6.23684	1.51391	-3.72542	11.0554	22.5364	4.72547	1.68075e-08	0.257356	0.128846	1.09136e-12	1	1	1	0	0
X:46651110-46653705	-	SLC9A7	ENSG00000065923	exon	6.61329	7.56366	NA	14.0597	21.4268	NA	1.71744e-08	1.61764e-10	NA	1.17548e-12	0.000862531	1	1	0	0
10:87864454-87933251	+	PTEN	ENSG00000171862	exon	-6.02795	NA	7.34384	9.82374	NA	12.3696	1.72988e-08	NA	9.10791e-10	1.42627e-12	1	1	0	0	1
2:171011373-171028405	-	TLK1	ENSG00000198586	exon	6.12088	3.84478	-1.88187	9.38413	16.0405	1.37748	1.7712e-08	0.00306833	0.444314	1.47136e-12	5.74367e-10	1	1	0	0
12:102025974-102046119	-	CCDC53	ENSG00000120860	exon	6.51457	3.55318	-2.61565	12.9505	23.1599	2.70469	1.78927e-08	0.00400914	0.286805	1.47859e-12	1	1	1	0	0
6:107912716-107924932	-	SEC63	ENSG00000025796	exon	6.07267	0.680993	-4.77938	9.07857	22.5521	7.07851	1.88452e-08	0.466269	0.014272	1.74382e-12	1	1	1	0	0
6:89853166-89857199	+	CASP8AP2	ENSG00000118412	exon	6.12233	1.06989	-3.86949	9.54625	21.2754	5.39679	1.9245e-08	0.40024	0.114602	2.0976e-12	1	1	1	0	0
2:24135119-24147086	+	FAM228B|RP11-507M3.1	ENSG00000219626|ENSG00000276087	exon	1.517	2.15134	0.692972	137.609	189.647	73.3203	1.93421e-08	2.94537e-05	0.214242	4.67457e-12	1	1	1	0	0
7:152309966-152315338	-	KMT2C	ENSG00000055609	exon	-1.28151	-0.668299	0.644645	60.1297	67.8453	88.8688	1.95168e-08	0.0569032	0.0428584	1.009e-11	1.3203e-07	1	0	0	1
1:160836195-160839049	-	CD244	ENSG00000122223	exon	-6.28027	-2.27556	3.2201	7.25215	2.45515	11.1459	1.97136e-08	0.311269	0.0298429	1.1515e-11	1	1	0	0	1
2:71348753-71350271	+	ZNF638	ENSG00000075292	exon	-6.34466	-1.21214	4.67867	7.73545	0.613788	10.2769	1.98763e-08	0.591649	0.000290771	1.85623e-11	1	1	0	0	1
21:36247517-36248568	+	DOPEY2	ENSG00000142197	exon	2.59899	2.25257	-0.277556	133.679	209.025	51.6273	1.99925e-08	0.000220613	0.70253	1.87657e-11	0.249653	1	1	0	0
12:103263326-103270311	-	C12orf42	ENSG00000179088	exon	6.8978	4.17868	-2.46149	18.3476	30.9176	2.5195	2.05217e-08	0.000819719	0.316296	2.09073e-11	0.00041708	1	1	0	0
21:29321221-29329693	+	BACH1	ENSG00000156273	exon	-2.31985	0.796434	2.96232	95.4086	40.5448	112.978	2.0611e-08	0.101954	5.37844e-15	2.61594e-11	1	1	0	0	1
2:164692221-164695836	-	COBLL1	ENSG00000082438	exon	6.33678	7.43371	NA	11.2221	17.1007	NA	2.06951e-08	1.26968e-10	NA	2.77338e-11	1	1	1	0	0
11:86007542-86031611	-	PICALM	ENSG00000073921	exon	-2.17553	-0.86032	1.31662	289.785	226.65	423.292	2.07056e-08	0.0302833	4.67494e-09	3.30582e-11	4.54589e-07	1	0	0	1
2:88801099-88804880	+	ANKRD36BP2	ENSG00000230006	exon	6.23925	2.32331	-4.365	58.025	96.62	6.73282	2.07193e-08	0.0079554	0.000542614	4.44774e-11	1	1	1	0	0
10:100923975-100926019	+	SLF2	ENSG00000119906	exon	-2.26512	-0.804652	1.44773	20.4658	15.0884	29.0616	2.07615e-08	0.306063	0.0369922	4.6892e-11	1	1	0	0	1
7:144591423-144623261	-	TPK1	ENSG00000196511	exon	6.25311	2.26691	-3.18442	10.3519	20.6338	3.84051	2.13495e-08	0.0621715	0.194354	5.28989e-11	0.547953	1	1	0	0
7:77607235-77632425	+	PTPN12	ENSG00000127947	exon	-5.36412	1.7493	7.97604	17.1859	0.478369	21.4726	2.2024e-08	0.440486	1.94824e-11	5.80989e-11	1	1	0	0	1
11:77685105-77693611	-	RSF1	ENSG00000048649	exon	5.92763	4.03159	-1.36397	112.885	216.849	47.0461	2.20976e-08	0.000294856	0.156351	6.5632e-11	0.00290684	1	1	0	0
18:26315229-26327140	+	TAF4B	ENSG00000141384	exon	6.28026	4.38223	-1.47043	10.8162	17.5837	0.898354	2.21178e-08	0.000523983	0.550711	8.13083e-11	1	1	1	0	0
10:11518535-11597717	-	USP6NL	ENSG00000148429	exon	6.10259	6.97293	NA	9.53722	14.5037	NA	2.24608e-08	7.8732e-10	NA	9.76192e-11	1	1	1	0	0
7:64543707-64544432	-	ZNF680	ENSG00000173041	exon	3.24501	0.324076	-2.7777	21.884	55.0978	22.9098	2.2632e-08	0.543857	0.00123074	1.11875e-10	1	1	1	0	0
Y:19587210-19590772	+	TXLNGY	ENSG00000131002	exon	7.06875	1.60678	-4.58919	28.7546	53.1032	7.80485	2.31644e-08	0.000539593	0.0217768	1.12362e-10	1	1	1	0	0
3:50252100-50257714	+	GNAI2	ENSG00000114353	exon	-5.0766	-1.89144	3.64277	52.1002	8.33347	69.3079	2.39597e-08	0.134301	2.45389e-05	1.39605e-10	1	1	0	0	1
2:189719572-189720787	+	ANKAR	ENSG00000151687	exon	5.903	2.00241	-3.72267	22.7943	44.1556	8.2902	2.42592e-08	0.0155695	0.00625352	1.47224e-10	1	1	1	0	0
4:150806271-150817257	-	LRBA	ENSG00000198589	exon	5.69193	0.2358	-5.06655	18.8306	53.8247	21.0798	2.45154e-08	0.812213	0.00327167	1.54207e-10	0.482302	1	1	0	0
10:46010223-46011206	-	NCOA4	ENSG00000266412	exon	-3.72342	-0.687515	2.81027	22.8732	6.96657	30.4335	2.51557e-08	0.559088	0.000418674	1.56555e-10	1.57447e-05	1	0	0	1
5:133091193-133092789	+	HSPA4	ENSG00000170606	exon	5.16541	1.48552	-3.48973	26.505	52.0662	11.9401	2.56634e-08	0.000120477	0.00889834	1.62572e-10	1	1	1	0	0
17:68209654-68210465	.	CC7951_17:43359196-74526283	.	intergenic	6.6791	1.51654	-4.82471	14.8897	34.3238	9.30512	2.6481e-08	0.108569	0.00898497	1.65083e-10	1	1	1	0	0
2:190910263-190913364	+	GLS	ENSG00000115419	exon	6.19986	-0.760052	-6.25705	9.95167	41.6162	21.5848	2.66515e-08	0.470745	0.000958516	1.71085e-10	0.0196221	1	1	0	0
1:77717867-77725762	-	USP33	ENSG00000077254	exon	-2.13525	-0.975324	1.14298	21.8695	19.6445	33.7491	2.80063e-08	0.122784	0.0575775	1.79107e-10	1	1	0	0	1
1:26942660-26943065	+	NUDC	ENSG00000090273	exon	3.10423	-0.0234596	-3.01595	22.1003	63.8916	30.8375	2.82432e-08	0.947427	6.55629e-07	1.87686e-10	0.132694	1	1	1	0
3:44945168-44959460	-	ZDHHC3	ENSG00000163812	exon	-6.38222	-2.90578	3.10326	7.9172	1.51718	11.272	2.9049e-08	0.125228	0.000866419	4.39184e-10	1	1	0	0	1
8:115587001-115623758	-	TRPS1	ENSG00000104447	exon	-5.78195	1.68534	8.02092	19.832	0.407533	24.8292	2.90704e-08	0.458162	8.40133e-13	4.44043e-10	1	1	0	0	1
2:99462496-99464985	-	REV1	ENSG00000135945	exon	6.23007	-0.425182	-5.95786	10.3078	37.1912	17.4568	2.94222e-08	0.679755	0.0017037	4.92473e-10	6.55419e-11	1	1	0	0
6:24832256-24835871	-	FAM65B	ENSG00000111913	exon	6.07501	0.127828	-5.32612	9.1914	27.1457	10.6297	2.95709e-08	0.897273	0.00586169	5.47373e-10	1	1	1	0	0
17:3705098-3705604	.	CC7620_17:3705081-3705671	.	intergenic	6.02021	6.88279	NA	9.15174	13.9395	NA	2.98761e-08	1.27157e-09	NA	5.7847e-10	1	1	1	0	0
11:86007542-86026367	-	PICALM	ENSG00000073921	exon	-2.2162	2.68001	3.86124	113.066	41.7105	128.083	3.01097e-08	0.0615574	0.0363722	5.95268e-10	1	1	0	0	1
10:96200075-96207899	-|+	BLNK|ZNF518A	ENSG00000095585|ENSG00000177853	exon	5.46557	7.78908	1.85162	15.7457	23.4963	0.385013	3.01863e-08	6.58738e-13	0.458116	7.02647e-10	0.0811649	1	1	0	0
4:169507037-169508331	-	NEK1	ENSG00000137601	exon	6.09064	1.61633	-4.26116	15.4995	34.9959	9.47425	3.04485e-08	0.0678291	0.0108537	7.04601e-10	0.00402232	1	1	0	0
6:18159883-18166378	+	KDM1B	ENSG00000165097	exon	-2.16903	0.751657	3.01463	29.4742	12.7809	34.4057	3.11438e-08	0.330098	0.000148055	7.47408e-10	1	1	0	0	1
1:92563642-92636336	-	EVI5	ENSG00000067208	exon	-2.604	4.31571	6.94137	21.62	4.72184	24.0191	3.12224e-08	0.000580232	2.97296e-11	7.9187e-10	1	1	0	0	1
7:23611171-23611553	+	CCDC126	ENSG00000169193	exon	1.6011	1.33206	-0.173434	82.6752	137.082	60.6491	3.15509e-08	0.000186502	0.63708	8.27907e-10	1	1	1	0	0
3:47635190-47636136	-	SMARCC1	ENSG00000173473	exon	6.01336	1.50721	-4.25342	8.92803	21.349	6.23102	3.26477e-08	0.0554639	0.0227103	1.07105e-09	1	1	1	0	0
3:171708755-171726076	-	PLD1	ENSG00000075651	exon	-6.13679	NA	6.78957	6.53154	NA	8.30002	3.31259e-08	NA	3.37926e-08	1.12454e-09	0.584654	1	0	0	1
15:50010845-50047464	-	ATP8B4	ENSG00000104043	exon	-6.47169	NA	7.14565	8.58327	NA	10.8622	3.3835e-08	NA	1.83356e-08	1.38038e-09	1	1	0	0	1
5:126804776-126811898	+	LMNB1	ENSG00000113368	exon	-6.56474	-2.4038	3.8579	9.23124	1.12164	12.724	3.4006e-08	0.21365	5.51384e-05	1.41726e-09	1	1	0	0	1
9:110941421-110973558	-	LPAR1	ENSG00000198121	exon	-6.73919	NA	7.33963	10.6072	NA	13.5778	3.66951e-08	NA	2.7824e-08	1.98355e-09	1	1	0	0	1
16:31722626-31723353	+	ZNF720	ENSG00000197302	exon	3.81189	1.27011	-2.58195	79.262	157.477	42.8707	3.67851e-08	0.0197105	0.00395937	1.99603e-09	3.10687e-16	1	1	0	0
3:160413473-160419543	-|+	RP11-432B6.3|SMC4	ENSG00000113810|ENSG00000248710	exon	-6.1294	-1.69516	3.67756	6.87257	0.757139	9.37948	3.71148e-08	0.453478	0.0100931	2.06602e-09	1	1	0	0	1
4:88419302-88420428	+	HERC6	ENSG00000138642	intron	5.99936	1.62399	-4.42414	14.7238	29.4052	6.06583	3.83565e-08	0.00854639	0.00114019	2.40038e-09	1	1	1	0	0
17:20245926-20260294	+	SPECC1	ENSG00000128487	exon	-6.21713	-0.690161	5.03608	7.42433	0.306894	9.62589	3.98026e-08	0.761013	5.26156e-05	2.51349e-09	4.86005e-07	1	0	0	1
11:94485924-94490965	-	MRE11	ENSG00000020922	exon	6.28606	3.47625	-2.09298	10.7614	17.7882	1.12618	3.99578e-08	0.00055668	0.394767	2.54329e-09	1	1	1	0	0
11:65430769-65437657	+	NEAT1	ENSG00000245532	exon	-3.44966	-1.83279	1.67181	35.2248	19.4912	53.9318	4.10287e-08	0.0150659	0.00337079	2.61832e-09	1	1	0	0	1
12:103368012-103368998	-	C12orf42	ENSG00000179088	exon	5.96372	5.14441	-0.278082	8.64834	13.4756	0.239561	4.12001e-08	1.49962e-06	0.91097	2.6244e-09	1	1	1	0	0
8:97686668-97691188	+	MTDH	ENSG00000147649	exon	-2.07495	-1.28649	0.834147	29.9896	27.9852	46.5301	4.1891e-08	0.00365551	0.0098129	2.81035e-09	0.0164067	1	0	0	1
7:93252653-93311272	+	VPS50	ENSG00000004766	exon	-5.46771	-1.25686	3.68226	10.7361	2.59867	15.2807	4.31288e-08	0.567078	0.014687	3.65317e-09	1	1	0	0	1
15:94440176-94470442	+	MCTP2	ENSG00000140563	exon	6.51118	3.90276	-2.6894	12.9922	23.6375	3.03488	4.47715e-08	0.000330127	0.257298	3.99232e-09	1	1	1	0	0
2:65246524-65265175	+	ACTR2	ENSG00000138071	exon	-3.42549	-1.27246	2.33762	16.5949	6.93275	23.6275	4.47893e-08	0.12186	0.00193787	4.52118e-09	0.126123	1	0	0	1
12:82895818-82896646	+	TMTC2	ENSG00000179104	exon	-5.97226	-1.90457	3.61131	9.5169	1.14535	12.8265	4.48137e-08	0.350565	0.00116871	4.91032e-09	1	1	0	0	1
21:39218152-39218660	-	BRWD1	ENSG00000185658	exon	6.30488	2.97618	-2.85552	10.9189	21.3655	3.7132	4.54495e-08	0.0335222	0.244696	5.13835e-09	1	1	1	0	0
2:72718103-72733118	-	EXOC6B	ENSG00000144036	exon	2.09431	0.111924	-1.85869	46.2135	110.452	55.6491	4.55032e-08	0.679067	0.000164505	5.17541e-09	1	1	1	0	0
8:94530963-94538346	-	KIAA1429	ENSG00000164944	exon	6.31502	1.15868	-3.94021	11.0108	23.5873	5.53164	4.55099e-08	0.365427	0.107608	6.04142e-09	0.544942	1	1	0	0
7:35831492-35832900	+	SEPT7	ENSG00000122545	exon	5.99929	3.25044	-2.20351	9.54836	16.9967	1.91649	4.69839e-08	0.0212189	0.369971	6.58378e-09	9.74411e-06	1	1	0	0
1:178893919-178906867	+	RALGPS2	ENSG00000116191	exon	6.03517	7.03448	NA	8.77731	13.3496	NA	4.7687e-08	8.48533e-10	NA	6.75049e-09	1	1	1	0	0
10:12230948-12238485	+	CDC123	ENSG00000151465	exon	5.93627	3.86749	-1.64518	8.42334	14.1927	1.07803	4.80825e-08	0.00292314	0.504051	6.96494e-09	1	1	1	0	0
5:57246300-57249576	+	GPBP1	ENSG00000062194	exon	0.886246	0.312278	-0.556325	163.498	290.179	178.217	5.05615e-08	0.27924	0.077291	9.44532e-09	1	1	1	0	0
1:207757014-207767195	+	CD46	ENSG00000117335	exon	-3.4339	-1.67854	1.67731	19.1534	11.3751	28.8174	5.08748e-08	0.199528	0.0882007	1.3441e-08	2.3094e-06	1	0	0	1
11:130260856-130261929	-	ZBTB44	ENSG00000196323	exon	-1.20846	-1.10886	0.113745	80.8753	114.165	134.711	5.2216e-08	0.000222815	0.702334	1.52755e-08	1	1	0	0	1
12:110626362-110634779	-|+	HVCN1|TCTN1	ENSG00000122986|ENSG00000204852	exon	5.97123	4.32181	-1.11654	8.37042	13.2873	0.438496	5.2592e-08	4.10367e-07	0.651359	1.97389e-08	1	1	1	0	0
6:138941335-138944622	-	REPS1	ENSG00000135597	exon	7.04362	-1.155	-8.07793	27.7645	100.268	47.3728	5.28158e-08	0.233074	1.08455e-12	2.50837e-08	1	1	1	1	0
14:61720382-61721823	-|+	HIF1A|HIF1A-AS2	ENSG00000100644|ENSG00000258667	exon	5.91743	1.11954	-3.61708	8.09271	17.4395	4.13909	5.37163e-08	0.365891	0.140343	2.57426e-08	1	1	1	0	0
11:35196746-35211449	-|+	CD44|RP1-68D18.4	ENSG00000026508|ENSG00000255443	exon	-6.51492	NA	7.08316	8.92117	NA	11.4256	5.42522e-08	NA	5.90037e-08	3.72751e-08	4.36244e-06	1	0	0	1
10:28119651-28131691	-	MPP7	ENSG00000150054	exon	-6.01333	-4.37685	1.32784	9.90718	5.74826	17.1319	5.47291e-08	0.00291895	0.100596	3.9508e-08	1.24203e-05	1	0	0	1
1:51461091-51465326	-	EPS15	ENSG00000085832	exon	5.91244	0.742866	-4.50255	8.05725	20.3224	6.41569	5.55245e-08	0.488607	0.0276121	4.44693e-08	1	1	1	0	0
5:157518823-157520031	-	ADAM19	ENSG00000135074	exon	5.94084	2.95925	-2.26495	8.37488	14.2497	1.2225	5.66038e-08	0.00740128	0.357167	5.37077e-08	1	1	1	0	0
18:20979910-20992937	-	ROCK1	ENSG00000067900	exon	-1.86983	-0.283902	1.60946	27.9614	21.0031	38.0967	5.84858e-08	0.578287	1.60425e-05	6.52119e-08	0.00134305	1	0	0	1
11:66759043-66762450	+	C11orf80	ENSG00000173715	exon	5.87413	2.38929	-2.53625	7.94523	13.9669	1.52195	6.12869e-08	0.020437	0.302025	6.70066e-08	1	1	1	0	0
16:50287912-50288350	+	ADCY7	ENSG00000121281	exon	-5.86089	-3.86034	1.8054	16.265	6.93825	25.7217	6.25882e-08	0.00343616	0.0314406	7.72419e-08	1	1	0	0	1
4:102021514-102030265	-|+	BANK1|RP11-498M5.2	ENSG00000153064|ENSG00000251309	exon	6.31993	7.39535	NA	11.3198	17.2727	NA	6.2606e-08	4.70434e-10	NA	7.96693e-08	1	1	1	0	0
12:25063720-25069431	+	LRMP	ENSG00000118308	exon	6.03908	1.57525	-3.84034	8.82258	17.7063	3.51092	6.27858e-08	0.105734	0.0662283	8.45052e-08	1	1	1	0	0
7:75136785-75142665	+	GTF2IRD2B	ENSG00000174428	exon	6.04046	0.640434	-5.28607	8.83779	21.5769	6.65905	6.28806e-08	0.256627	9.31793e-05	9.12806e-08	0.049541	1	1	0	0
2:99412731-99435941	-	REV1	ENSG00000135945	exon	-6.04684	-1.88694	3.29197	6.57007	0.925392	9.13086	6.39179e-08	0.403552	0.00830869	1.11888e-07	1	1	0	0	1
9:83659780-83686155	-	UBQLN1	ENSG00000135018	exon	-1.2388	0.598436	1.82712	56.6489	47.2363	68.5811	6.65624e-08	0.546268	0.0734731	1.28755e-07	0.000375123	1	0	0	1
2:45840380-45843063	+	PRKCE	ENSG00000171132	exon	6.02525	4.95551	-0.61262	9.16182	14.4315	0.359342	6.81032e-08	1.8166e-05	0.8048	1.34598e-07	1	1	1	0	0
8:22498001-22498489	+	PPP3CC	ENSG00000120910	exon	5.9759	-0.0447295	-5.87576	8.5517	25.4398	10.1554	6.948e-08	0.929415	4.33826e-06	1.41492e-07	1	1	1	0	0
10:11509595-11527567	-	USP6NL	ENSG00000148429	exon	6.03597	3.55643	-1.84465	8.84036	14.4369	0.832098	7.09328e-08	0.000393059	0.454028	1.41819e-07	0.0409345	1	1	0	0
2:85043564-85046278	+	KCMF1	ENSG00000176407	exon	6.19181	3.90395	-2.03362	10.1251	17.4125	1.63788	7.42713e-08	0.00368229	0.408229	1.47661e-07	1	1	1	0	0
1:202001376-202003461	-|+	RNPEP|RP11-465N4.4	ENSG00000176393|ENSG00000234678	exon	-4.30367	0.449349	4.73866	11.9217	1.20556	14.9445	7.67925e-08	0.797696	2.23131e-08	1.47917e-07	1	1	0	0	1
14:102193463-102195120	+	WDR20	ENSG00000140153	exon	5.28151	1.96904	-3.3681	27.7796	57.9659	14.8348	7.80297e-08	0.0333737	0.036134	1.58292e-07	1	1	1	0	0
7:74705164-74716950	-|+	AC083884.8|GTF2I	ENSG00000232729|ENSG00000263001	exon	5.98838	1.19374	-3.60829	9.00002	18.7141	4.10696	7.82352e-08	0.33917	0.141323	1.70192e-07	1	1	1	0	0
9:109057191-109064567	-	TMEM245	ENSG00000106771	exon	6.26581	-0.551545	-6.32271	10.7919	40.995	20.0832	7.93941e-08	0.579782	0.000529202	1.81849e-07	1	1	1	0	0
7:75165124-75166877	-	NCF1C	ENSG00000165178	exon	2.99216	6.67834	3.92786	19.4141	26.5094	2.82696	8.2501e-08	7.63097e-12	0.00391816	2.28647e-07	1	1	1	0	0
17:29684563-29758393	-|+	ABHD15-AS1|SSH2	ENSG00000141298|ENSG00000264031	exon	4.42325	2.50898	-1.84557	21.1494	41.0559	9.30707	8.40201e-08	0.00564359	0.196699	2.30931e-07	1	1	1	0	0
1:148534684-148557542	-	NBPF14	ENSG00000270629	exon	-1.85938	1.35098	3.15852	691.612	329.836	769.471	8.45947e-08	0.202295	0.0048219	2.4493e-07	1	1	0	0	1
17:39423327-39424738	-	MED1	ENSG00000125686	exon	5.99192	1.49908	-3.39631	8.7747	17.5413	3.37225	8.4804e-08	0.21483	0.16631	2.60598e-07	1	1	1	0	0
11:108315823-108335961	-|+	ATM|C11orf65	ENSG00000149311|ENSG00000166323	exon	-6.68069	-5.08138	-0.491851	10.5709	21.8088	31.5031	8.51136e-08	0.0211346	0.682026	2.91896e-07	3.69726e-05	1	0	0	1
19:37199400-37207254	-	CTC-454I21.3|ZNF585B	ENSG00000245680|ENSG00000267360	exon	4.26276	2.66213	-1.53756	18.9782	34.2669	6.50366	8.64322e-08	0.00320913	0.360025	3.15337e-07	1	1	1	0	0
11:32927157-32935435	+	QSER1	ENSG00000060749	exon	-3.69858	-1.01229	2.70312	24.6229	7.489	33.3017	8.7424e-08	0.447751	0.00841668	3.23739e-07	1	1	0	0	1
7:90726567-90735229	+	CDK14	ENSG00000058091	exon	6.40215	7.22542	NA	12.5003	18.9759	NA	8.78338e-08	2.11595e-09	NA	3.3328e-07	0.000147858	1	1	0	0
17:27303367-27309272	+	WSB1	ENSG00000109046	exon	-1.93391	0.629708	2.61701	38.1995	19.4583	44.2717	9.07448e-08	0.55701	0.0108054	3.44282e-07	1	1	0	0	1
3:152299405-152300367	+	MBNL1	ENSG00000152601	exon	-1.19209	-1.07236	0.121062	61.2876	87.8799	102.807	9.20421e-08	0.0422671	0.821357	4.4368e-07	2.87033e-07	1	0	0	1
3:152455578-152456065	+	MBNL1	ENSG00000152601	intron	6.52436	2.96932	-2.9176	13.8374	26.2107	3.95276	9.20958e-08	0.0407981	0.234545	4.54431e-07	1	1	1	0	0
9:77238002-77238386	+	VPS13A	ENSG00000197969	exon	6.32437	0.28694	-5.99513	11.3737	30.8545	11.0646	9.43704e-08	0.565038	3.19189e-07	4.70419e-07	1	1	1	1	0
7:35879823-35885879	+	SEPT7	ENSG00000122545	exon	6.08191	0.877518	-5.15636	9.24275	22.2005	6.5905	9.50326e-08	0.0885024	7.97588e-05	4.94331e-07	1	1	1	0	0
1:243563720-243843282	-	AKT3	ENSG00000117020	exon	1.92399	0.109302	-1.87429	111.138	258.452	131.467	9.76222e-08	0.666496	1.14294e-07	5.40483e-07	1	1	1	1	0
16:58582793-58583182	-	CNOT1	ENSG00000125107	exon	5.86727	0.111526	-5.15506	7.92848	23.8746	9.5646	9.78886e-08	0.90888	0.00742543	6.46051e-07	1	1	1	0	0
9:37126312-37208185	+	ZCCHC7	ENSG00000147905	exon	4.8192	3.80691	-0.493924	150.628	248.737	28.9703	9.9207e-08	0.00755518	0.794659	7.0231e-07	1	1	1	0	0
2:61522611-61533903	-	XPO1	ENSG00000082898	exon	1.17295	0.932053	-0.168064	215.274	349.523	183.058	1.0139e-07	1.08783e-05	0.417361	7.36538e-07	1	1	1	0	0
1:86722540-86724405	+	SH3GLB1	ENSG00000097033	exon	6.02158	3.33896	-2.42242	9.05637	16.8636	2.39561	1.05658e-07	0.0127117	0.324079	7.74844e-07	1	1	1	0	0
X:13666317-13668383	+	TCEANC	ENSG00000176896	exon	6.48424	-0.465513	-7.02327	12.7909	46.0094	21.7796	1.12586e-07	0.369139	1.01663e-09	8.08888e-07	1	1	1	1	0
10:12118749-12120267	+	DHTKD1	ENSG00000181192	exon	6.23419	4.62918	-1.3341	10.539	17.0446	0.778574	1.14096e-07	0.000120771	0.588506	8.23766e-07	1	1	1	0	0
1:178808045-178833550	+	RALGPS2	ENSG00000116191	exon	5.87246	6.8924	NA	7.92488	12.0706	NA	1.16094e-07	2.20341e-09	NA	8.90617e-07	1	1	1	0	0
1:35841165-35851053	+	AGO4	ENSG00000134698	exon	-4.76012	-0.296232	4.46394	11.5109	1.15138	14.7413	1.1611e-07	0.894646	8.27552e-05	8.94916e-07	1	1	0	0	1
6:157036835-157084905	+	ARID1B	ENSG00000049618	exon	4.80923	1.62722	-3.07672	14.4703	29.1207	6.88291	1.1651e-07	0.00255857	0.0165234	9.97437e-07	1	1	1	0	0
1:243683197-243843282	-	AKT3	ENSG00000117020	exon	5.78552	0.629356	-4.8316	66.4975	160.803	53.9314	1.17934e-07	0.264877	0.000198858	1.01447e-06	1	1	1	0	0
19:14458031-14458375	+	PKN1	ENSG00000123143	exon	5.77208	0.6969	-4.92554	7.29861	18.7284	6.16691	1.18158e-07	0.139162	9.56155e-05	1.01626e-06	1	1	1	0	0
7:90726567-90790652	+	CDK14	ENSG00000058091	exon	4.08939	10.0335	5.79233	79.6148	113.837	6.21802	1.18747e-07	1.67082e-22	0.00254946	1.52817e-06	2.63476e-05	1	1	0	0
22:29978442-29991670	-|+	MTMR3|RP3-394A18.1	ENSG00000100330|ENSG00000279159	exon	-2.71763	0.0351143	2.83929	33.5227	12.1643	42.2593	1.21261e-07	0.977308	0.00164494	1.54474e-06	1	1	0	0	1
5:88943016-88965915	+	MEF2C-AS1	ENSG00000248309	exon	5.80308	6.87383	NA	7.44104	11.3314	NA	1.22963e-07	1.91237e-09	NA	1.6459e-06	1	1	1	0	0
10:31355147-31387266	+	ZEB1	ENSG00000148516	exon	6.53962	1.20232	-5.08608	13.7208	36.0474	12.2116	1.2514e-07	0.202448	0.00532596	1.65044e-06	1	1	1	0	0
19:7382792-7383203	+	CTB-133G6.1|CTD-2207O23.3	ENSG00000263264|ENSG00000268861	exon	5.91893	1.65479	-4.10858	8.0893	16.4397	3.33372	1.25874e-07	0.00488525	0.00592979	1.65953e-06	2.99144e-11	1	1	0	0
14:92007640-92011072	-	TRIP11	ENSG00000100815	exon	5.97264	1.32556	-4.22513	8.48703	17.9872	4.16105	1.30671e-07	0.109609	0.0277772	1.66173e-06	1	1	1	0	0
2:230169047-230170761	-|+	AC009950.2|SP110	ENSG00000135899|ENSG00000225963	exon	5.78572	3.15266	-2.66082	7.72737	14.9957	2.55981	1.31303e-07	0.000318271	0.181526	2.86584e-06	1.07712e-05	1	1	0	0
9:137752331-137758011	+	EHMT1	ENSG00000181090	exon	5.85293	0.229811	-5.0666	7.74986	21.2454	7.7723	1.32524e-07	0.787249	0.00666749	3.01891e-06	1	1	1	0	0
15:85575131-85585823	+	AKAP13	ENSG00000170776	exon	-5.61768	2.23862	8.49336	22.7819	0.974639	28.1156	1.3256e-07	0.322455	9.67902e-14	3.35434e-06	1	1	0	0	1
3:194459471-194462236	-	ATP13A3	ENSG00000133657	exon	-4.28715	0.730836	4.90911	11.0065	1.7964	13.9771	1.3461e-07	0.64316	6.92473e-07	3.45673e-06	1	1	0	0	1
12:69251129-69262562	+	CPSF6	ENSG00000111605	exon	-1.77578	-0.624704	1.09237	62.4916	59.0971	91.0373	1.36033e-07	0.070417	7.80215e-05	3.52027e-06	1	1	0	0	1
12:25062820-25069431	+	LRMP	ENSG00000118308	exon	5.97896	7.03386	NA	8.50681	12.9376	NA	1.36498e-07	1.89059e-09	NA	3.60349e-06	1	1	1	0	0
22:29970976-29979052	-|+	MTMR3|RP3-394A18.1	ENSG00000100330|ENSG00000279159	exon	-4.26089	-1.69919	2.68489	22.1814	6.80587	31.0621	1.37877e-07	0.237078	0.00138	3.65383e-06	1	1	0	0	1
11:9738213-9740347	+	SWAP70	ENSG00000133789	exon	5.76656	6.67147	NA	7.5047	11.4274	NA	1.39479e-07	5.79572e-09	NA	3.69436e-06	0.00102098	1	1	0	0
12:2681654-2682612	-|+	CACNA1C|CACNA1C-AS1	ENSG00000151067|ENSG00000246627	exon	6.1457	-1.5988	-7.65525	10.0017	61.4123	37.4422	1.40619e-07	0.000437205	3.31725e-12	3.87667e-06	1.16772e-06	1	1	1	0
17:61919400-61925099	-	INTS2	ENSG00000108506	exon	6.07789	0.892963	-4.97205	9.31143	21.9588	6.28848	1.43008e-07	0.198356	0.000648875	3.97413e-06	1	1	1	0	0
15:32526813-32533368	-	RP11-632K20.7	ENSG00000223509	exon	-2.70162	-1.10604	1.69926	292.317	177.602	423.61	1.44127e-07	0.00710797	0.00148135	4.08065e-06	0.958064	1	0	0	1
4:185247294-185288082	+	SNX25	ENSG00000109762	exon	5.99554	1.23082	-3.93153	22.0615	46.1076	10.9672	1.48705e-07	0.361534	0.0728907	4.09501e-06	1	1	1	0	0
14:102193463-102197847	+	WDR20	ENSG00000140153	exon	6.04691	1.38009	-4.65102	15.5029	35.5115	9.91118	1.51344e-07	0.0518359	0.000630165	4.53234e-06	1	1	1	0	0
13:77243059-77243951	-	MYCBP2	ENSG00000005810	exon	6.37299	0.517127	-5.32496	11.9782	32.7526	11.7585	1.51361e-07	0.613444	0.00518017	4.64003e-06	1	1	1	0	0
13:28018467-28028288	-	FLT3	ENSG00000122025	exon	-6.12397	NA	6.76201	6.5957	NA	8.43535	1.55609e-07	NA	1.79497e-07	4.74486e-06	1	1	0	0	1
15:25405461-25415842	-|+	SNHG14|UBE3A	ENSG00000114062|ENSG00000224078	exon	1.81242	1.07843	-0.63385	203.76	372.849	163.629	1.58033e-07	0.00988785	0.157049	5.92432e-06	4.98939e-11	1	1	0	0
2:61482380-61490776	-|+	RP11-355B11.2|XPO1	ENSG00000082898|ENSG00000270820	exon	-1.89244	-0.108501	1.87301	28.2381	18.0999	35.3223	1.58233e-07	0.841019	9.14837e-05	6.40319e-06	1	1	0	0	1
2:171028339-171046362	-	TLK1	ENSG00000198586	exon	4.04875	1.76114	-2.01133	19.5365	36.2646	7.96998	1.59897e-07	0.0473358	0.201902	6.43641e-06	1	1	1	0	0
5:58988493-58993465	-	PDE4D	ENSG00000113448	exon	-2.9818	-3.59457	-0.573503	13.3538	29.1585	37.6081	1.63157e-07	1.98126e-07	0.302541	7.00918e-06	0.00315079	1	0	1	1
4:169602008-169602678	-	NEK1	ENSG00000137601	exon	5.85822	0.764853	-4.51209	7.76943	18.3051	5.33801	1.67276e-07	0.404465	0.0214142	7.02228e-06	0.0944459	1	1	0	0
15:44633505-44657263	-	SPG11	ENSG00000104133	exon	-5.87518	-2.99468	1.91004	5.44955	2.67638	9.11743	1.67602e-07	0.162754	0.168014	7.26167e-06	1	1	0	0	1
20:41092472-41101353	-|+	PLCG1-AS1|TOP1	ENSG00000198900|ENSG00000226648	exon	-2.04862	-1.47063	0.521212	24.3876	27.5313	42.0339	1.67774e-07	0.00168684	0.162708	7.62971e-06	1	1	0	0	1
6:11305066-11334561	-	NEDD9	ENSG00000111859	exon	5.75446	3.06018	-2.03797	7.28252	12.5073	1.11655	1.67848e-07	0.00252514	0.407361	7.70687e-06	1	1	1	0	0
16:58559804-58560362	-	CNOT1|SNORA50A	ENSG00000125107|ENSG00000206952|ENSG00000281910	exon	4.03148	0.0334407	-3.84084	25.4526	78.339	36.0526	1.69536e-07	0.944462	2.38537e-05	7.83622e-06	1	1	1	0	0
4:106193609-106212835	-	TBCK	ENSG00000145348	exon	5.74192	0.535897	-4.667	7.21193	19.0209	6.50934	1.77383e-07	0.567376	0.0170231	8.02993e-06	1	1	1	0	0
3:183070999-183071357	-	MCCC1	ENSG00000078070	exon	4.03647	1.00504	-2.84474	13.7338	30.5338	9.64687	1.79735e-07	0.153667	0.0076075	8.6392e-06	1	1	1	0	0
11:66821643-66822674	+	C11orf80	ENSG00000173715	exon	6.08561	3.76649	-1.74668	11.1149	18.4189	1.19781	1.82528e-07	0.00747297	0.47793	9.90389e-06	1	1	1	0	0
7:158759486-158799072	-	ESYT2	ENSG00000117868	exon	-5.92617	-4.94445	-0.602565	181.807	445.691	572.286	1.90049e-07	0.00497975	0.046342	1.05189e-05	1	1	0	0	1
4:113661713-113679496	-	CAMK2D	ENSG00000145349	exon	5.55157	4.1453	-1.0291	10.5072	17.2203	1.33908	1.96073e-07	0.00109171	0.67576	1.05337e-05	1	1	1	0	0
3:47686049-47693300	-	SMARCC1	ENSG00000173473	exon	6.30579	3.72456	-2.29128	11.446	20.1424	2.09616	1.9827e-07	0.00548938	0.351107	1.06467e-05	1	1	1	0	0
1:230663141-230664587	+	COG2	ENSG00000135775	exon	5.69651	0.996786	-4.29866	6.94662	17.8763	5.86705	1.9838e-07	0.251145	0.0236123	1.14865e-05	1	1	1	0	0
3:150575649-150581746	-|+	EIF2A|SERP1	ENSG00000120742|ENSG00000144895	exon	5.80962	3.21926	-2.29128	7.64322	14.3383	2.09616	1.98953e-07	0.0167331	0.351107	1.16579e-05	1	1	1	0	0
9:114633768-114638726	+	TMEM268	ENSG00000157693	exon	6.04206	2.80469	-2.59268	9.96684	17.3968	1.76119	1.99865e-07	0.0119802	0.291196	1.233e-05	1	1	1	0	0
18:21656861-21664230	-	ABHD3	ENSG00000158201	exon	-6.07532	-4.64082	0.884763	6.39895	5.03674	12.1858	2.01827e-07	0.00828003	0.413946	1.3352e-05	0.0029778	1	0	0	1
1:180397516-180430262	-	ACBD6	ENSG00000230124	exon	5.90424	0.547679	-5.34571	8.11881	21.7232	7.59994	2.03562e-07	0.223623	1.53651e-05	1.4145e-05	1	1	1	0	0
3:71015549-71053773	-	FOXP1	ENSG00000114861	exon	5.01171	-0.766012	-5.48274	47.6964	192.205	104.276	2.0451e-07	0.181549	5.70002e-07	1.49281e-05	1	1	1	1	0
1:235148404-235155112	-	ARID4B|RBM34	ENSG00000054267|ENSG00000188739	exon	5.7935	-0.182568	-5.95381	7.45042	25.4654	11.5055	2.05874e-07	0.648405	4.44619e-07	1.51014e-05	1.78756e-11	1	1	1	0
1:32633645-32634072	-	ZBTB8OS	ENSG00000176261	exon	6.24477	0.322689	-4.75345	10.7234	32.1802	12.5698	2.06108e-07	0.8142	0.0463826	1.60581e-05	1	1	1	0	0
4:128936655-128959777	-	SCLT1	ENSG00000151466	exon	-2.07787	-0.263776	1.79339	57.4578	37.3333	76.0241	2.0937e-07	0.57735	9.84837e-05	1.61226e-05	1	1	0	0	1
9:112268049-112297916	-	PTBP3	ENSG00000119314	exon	-1.80064	-0.787216	0.97768	33.2227	30.9401	49.3178	2.10507e-07	0.0851124	0.011875	1.76066e-05	1	1	0	0	1
9:77794463-77922345	-	GNAQ	ENSG00000156052	exon	-5.86353	-2.70155	2.62637	13.4742	2.98142	19.1558	2.12429e-07	0.164102	0.0467725	1.76433e-05	1	1	0	0	1
15:51781044-51782828	+	TMOD2	ENSG00000128872	exon	5.8383	2.42727	-2.66257	7.80331	14.4728	2.0438	2.16669e-07	0.030136	0.27828	1.78518e-05	1	1	1	0	0
12:112075678-112081134	-	NAA25	ENSG00000111300	exon	5.77952	1.28122	-3.44102	7.30126	15.4791	3.56909	2.17574e-07	0.303209	0.160811	1.96468e-05	0.629808	1	1	0	0
8:60741259-60781430	+	CHD7	ENSG00000171316	exon	5.75332	2.89517	-3.05106	7.16989	16.175	4.24237	2.19876e-07	0.00844989	0.182979	2.10718e-05	0.0535737	1	1	0	0
7:7786788-7801743	+	RP11-505D17.1|UMAD1	ENSG00000219545|ENSG00000283549	exon	5.01011	1.06707	-3.71882	13.0212	25.8587	5.70787	2.2325e-07	0.0685206	0.0030293	2.14906e-05	1	1	1	0	0
15:65178934-65180204	-	CLPX	ENSG00000166855	exon	3.2081	1.17069	-2.0193	29.3891	57.6389	17.6338	2.23464e-07	0.0213997	0.0103608	2.20935e-05	1	1	1	0	0
2:100006632-100011571	-	AFF3	ENSG00000144218	exon	2.52932	8.07266	5.93272	28.6018	37.6441	4.98314	2.24059e-07	3.28245e-13	8.18673e-06	2.21025e-05	1	1	1	0	0
1:31337175-31339048	-|+	RP11-266K22.2|ZCCHC17	ENSG00000121766|ENSG00000229044	exon	5.7831	0.499052	-4.86108	8.15577	24.318	9.64021	2.24685e-07	0.640776	0.00951891	2.22267e-05	1	1	1	0	0
1:150575339-150575695	-	MCL1	ENSG00000143384	exon	-5.83129	-3.0662	2.62488	5.26886	1.28014	7.76351	2.25088e-07	0.0548092	0.000428681	2.23783e-05	0.504738	1	0	0	1
12:98677425-98686873	+	APAF1	ENSG00000120868	exon	-2.6124	-0.811262	2.00852	28.5219	15.126	39.327	2.32973e-07	0.231527	0.00422799	2.26731e-05	1	1	0	0	1
14:96520055-96525391	+	PAPOLA	ENSG00000090060	exon	5.65043	0.650885	-4.33246	6.85819	16.9645	5.24311	2.3641e-07	0.513675	0.0307545	2.34789e-05	1	1	1	0	0
1:235677091-235697272	-	LYST	ENSG00000143669	exon	-5.06684	0.237222	5.47832	26.2267	1.90327	33.1277	2.38377e-07	0.908069	1.58054e-09	2.57726e-05	1	1	0	0	1
1:235830226-235833667	-	LYST	ENSG00000143669	exon	-2.24594	1.05924	3.38435	53.4117	19.7918	61.1461	2.46006e-07	0.29074	5.98575e-05	2.6995e-05	1	1	0	0	1
6:69713645-69719081	-	LMBRD1	ENSG00000168216	exon	5.85105	2.20969	-2.74013	7.77197	14.0975	1.84067	2.46816e-07	0.0497755	0.264586	2.95949e-05	1	1	1	0	0
3:3777725-3789074	-	SUMF1	ENSG00000144455	exon	-2.30057	-0.654228	1.80584	40.7763	25.1042	55.6667	2.48564e-07	0.155825	4.68328e-05	3.00092e-05	1	1	0	0	1
7:130120749-130122202	+	KLHDC10	ENSG00000128607	exon	1.70054	0.702972	-0.948783	33.1488	59.518	27.0524	2.50468e-07	0.236234	0.180203	3.0046e-05	1	1	1	0	0
19:37425868-37426378	-	ZNF569	ENSG00000196437	exon	5.63596	1.25195	-4.16817	6.83203	14.2673	3.20331	2.55251e-07	0.0510722	0.00699223	3.06419e-05	1	1	1	0	0
9:123179007-123184298	-	STRBP	ENSG00000165209	exon	5.76293	4.55265	-0.987555	7.44339	12.0357	0.539013	2.59237e-07	4.68747e-05	0.689436	3.16443e-05	1	1	1	0	0
9:5021963-5055788	+	JAK2	ENSG00000096968	exon	-3.88742	-0.704999	2.97387	22.5601	5.95694	29.8533	2.70099e-07	0.588396	0.000166949	3.18698e-05	1	1	0	0	1
2:53899881-53901559	-	PSME4	ENSG00000068878	exon	5.95113	1.53303	-3.32193	8.37978	16.6862	3.18505	2.70809e-07	0.208891	0.175798	3.21865e-05	1	1	1	0	0
7:72890627-72901128	+	POM121	ENSG00000196313	exon	5.76329	1.09072	-3.70824	7.26347	18.3729	5.76453	2.71494e-07	0.398908	0.12702	3.27318e-05	1	1	1	0	0
17:59731421-59738947	+	VMP1	ENSG00000062716	exon	-1.24569	-0.487793	0.826612	87.4341	94.3384	123.405	2.74057e-07	0.0805704	6.18608e-05	3.34225e-05	1	1	0	0	1
17:5410703-5414134	-	NUP88	ENSG00000108559	exon	6.25139	4.09722	-1.74668	10.8541	18.0106	1.19781	2.76135e-07	0.00198916	0.47793	3.37155e-05	1	1	1	0	0
17:5331949-5332152	+	RABEP1	ENSG00000029725	exon	6.12187	1.65512	-3.35048	10.1918	19.5487	3.23321	2.76817e-07	0.172379	0.172123	3.56643e-05	1	1	1	0	0
7:75108960-75112535	+	GTF2IRD2B	ENSG00000174428	exon	5.91046	3.05239	-2.30466	8.14509	14.4806	1.64593	2.86037e-07	0.00656657	0.348348	3.64512e-05	1	1	1	0	0
13:46356432-46359631	-	RUBCNL	ENSG00000102445	exon	5.7723	6.93003	NA	7.63305	11.6501	NA	2.86063e-07	3.04525e-09	NA	3.65761e-05	1	1	1	0	0
18:44701175-44703107	+	SETBP1	ENSG00000152217	exon	5.037	4.87629	-0.0480242	17.4632	27.1678	1.61297	2.8836e-07	8.33278e-05	0.982746	3.69167e-05	0.00022958	1	1	0	0
14:35651805-35659196	-	RALGAPA1	ENSG00000174373	exon	5.94695	-0.0552288	-5.786	8.61774	25.2215	9.945	3.04237e-07	0.932857	3.89507e-05	3.72884e-05	1	1	1	0	0
1:178897664-178902211	+	RALGPS2	ENSG00000116191	exon	5.96188	6.97303	NA	8.47001	12.8701	NA	3.10737e-07	5.46964e-09	NA	4.10074e-05	1	1	1	0	0
15:65696366-65697383	-	DENND4A	ENSG00000174485	exon	5.89129	1.99297	-2.93398	8.02222	15.074	2.30053	3.19063e-07	0.0858793	0.23204	4.56793e-05	1	1	1	0	0
2:173954873-173956232	-	SP3	ENSG00000172845	exon	-2.09071	-0.350499	1.54074	78.227	55.6292	104.538	3.19792e-07	0.499223	4.16017e-09	4.67197e-05	1	1	0	0	1
2:61482957-61493053	-|+	RP11-355B11.2|XPO1	ENSG00000082898|ENSG00000270820	exon	-2.44895	0.572297	3.06777	25.1843	8.83727	30.2728	3.20248e-07	0.69846	0.0083113	4.81984e-05	1	1	0	0	1
15:56383952-56412436	+	TEX9	ENSG00000151575	exon	6.5677	5.38167	-1.17596	15.3036	24.1455	0.658793	3.21028e-07	4.57853e-06	0.633756	4.88452e-05	1	1	1	0	0
7:90726567-90747775	+	CDK14	ENSG00000058091	exon	5.66827	8.89648	3.60868	58.4346	85.8441	2.675	3.22332e-07	2.62307e-18	0.130599	5.00244e-05	1	1	1	0	0
5:94050731-94053227	-	FAM172A	ENSG00000113391	exon	6.01478	0.494536	-5.07251	8.89267	26.9895	10.8931	3.25693e-07	0.625362	0.00702882	5.35411e-05	1	1	1	0	0
12:103368887-103404309	-	C12orf42	ENSG00000179088	exon	6.25244	4.16089	-1.57125	11.015	17.6836	0.717092	3.28173e-07	7.80449e-05	0.523709	5.63128e-05	1	1	1	0	0
1:75728401-75740110	+	ACADM	ENSG00000117054	exon	5.69803	3.95064	-1.47043	7.04503	11.8887	0.898354	3.30214e-07	0.00142651	0.550711	5.65084e-05	1	1	1	0	0
3:134188837-134195182	-	RYK	ENSG00000163785	exon	2.05737	0.536052	-1.53524	51.978	114.97	54.0696	3.38511e-07	0.176644	0.00493611	5.88292e-05	1	1	1	0	0
1:211359912-211361162	+	TRAF5	ENSG00000082512	exon	5.67482	0.350958	-5.15678	6.88522	18.3892	6.507	3.43207e-07	0.529672	0.000143421	6.08802e-05	1	1	1	0	0
15:69210316-69261329	+	GLCE	ENSG00000138604	exon	-6.02045	-3.33789	2.29321	6.14984	1.90837	9.43427	3.50265e-07	0.0706171	0.0196239	6.18854e-05	2.03088e-07	1	0	0	1
15:30474356-30484686	+	CTD-3092A11.1	ENSG00000215302	exon	-5.30416	-3.86935	1.57385	26.9368	13.9917	44.3705	3.53035e-07	0.00170334	0.0168633	7.00289e-05	1	1	0	0	1
17:67945409-67975958	+	BPTF|RP11-855A2.2	ENSG00000171634|ENSG00000279880	exon	-2.10968	-1.88561	0.375575	65.3874	81.1864	117.356	3.53268e-07	0.0135877	0.613089	7.3226e-05	0.00274674	1	0	0	1
15:92937518-92939718	+	CHD2|RP11-437B10.1	ENSG00000173575|ENSG00000279765	exon	5.66187	-1.6189	-7.10184	6.98433	40.6027	24.7209	3.53624e-07	0.00352834	1.62456e-08	7.95977e-05	0.533442	1	1	1	0
22:46997634-47037198	+	TBC1D22A	ENSG00000054611	exon	5.88773	3.81464	-1.74668	7.99761	13.688	1.19781	3.63738e-07	0.00325685	0.47793	8.01816e-05	0.804569	1	1	0	0
6:16485972-16753347	-	ATXN1	ENSG00000124788	exon	-6.51677	-4.04256	1.44161	9.6504	4.59533	15.9291	3.77322e-07	0.0523278	0.302499	8.45108e-05	1	1	0	0	1
19:14595274-14597161	+	CLEC17A	ENSG00000187912	exon	5.7662	6.72716	NA	7.46467	11.3709	NA	3.83582e-07	1.10776e-08	NA	8.66726e-05	1	1	1	0	0
6:149623103-149638560	-	KATNA1	ENSG00000186625	exon	-5.73965	-3.36887	1.35825	5.55222	3.07365	9.48376	3.88455e-07	0.109704	0.331374	8.6943e-05	1	1	0	0	1
1:211778918-211783502	-	LPGAT1	ENSG00000123684	exon	5.72234	6.71205	NA	7.26812	11.082	NA	3.97736e-07	1.05556e-08	NA	8.8833e-05	1	1	1	0	0
9:107302035-107325004	+	RAD23B	ENSG00000119318	exon	5.63622	1.33825	-3.78226	6.63274	14.2794	3.39603	3.98085e-07	0.124076	0.0635891	9.2487e-05	0.477419	1	1	0	0
19:48230438-48241063	-|+	CARD8|ZNF114	ENSG00000105483|ENSG00000178150	exon	-4.13329	-2.79265	1.35458	17.9169	11.4382	29.7812	3.993e-07	0.0537953	0.182164	0.000100658	1	1	0	0	1
19:7380917-7383203	+	CTB-133G6.1|CTD-2207O23.3	ENSG00000263264|ENSG00000268861	exon	5.6395	1.52527	-3.65329	6.94503	14.8135	3.37018	4.0549e-07	0.104323	0.0779224	0.00010369	1	1	1	0	0
1:231749926-231771070	+	DISC1|TSNAX-DISC1	ENSG00000162946|ENSG00000270106	exon	-4.88362	0.135659	5.21819	9.74987	0.676145	12.3423	4.07093e-07	0.952174	1.40692e-06	0.000107058	1	1	0	0	1
14:50148285-50150230	-	SOS2	ENSG00000100485	exon	5.72071	2.9313	-2.25356	17.9793	29.967	2.91142	4.08032e-07	0.00994211	0.317785	0.000108145	1	1	1	0	0
10:119107948-119120452	+	FAM45A	ENSG00000119979	exon	-5.89579	-0.303854	5.56751	9.53825	0.485501	12.4564	4.10579e-07	0.893237	7.40445e-06	0.00011322	1	1	0	0	1
17:61776401-61808757	-	BRIP1	ENSG00000136492	exon	-6.05479	NA	6.75823	6.46311	NA	8.27697	4.17251e-07	NA	3.48698e-07	0.00011959	1	1	0	0	1
1:178897664-178906867	+	RALGPS2	ENSG00000116191	exon	5.88106	6.84495	NA	8.01438	12.1736	NA	4.19278e-07	1.02022e-08	NA	0.000126908	1	1	1	0	0
6:149579834-149580723	-|+	GINM1|RP1-12G14.9	ENSG00000055211|ENSG00000281021	exon	5.77099	0.828029	-4.45524	7.49834	17.5082	4.98294	4.19902e-07	0.340711	0.0211504	0.000127888	1	1	1	0	0
12:124419957-124437996	-	NCOR2	ENSG00000196498	exon	-2.12594	-1.45393	0.726841	31.0045	32.3394	51.6274	4.23149e-07	0.00364623	0.200718	0.0001319	1	1	0	0	1
X:53987078-53987944	-	PHF8	ENSG00000172943	exon	6.22802	0.6229	-5.41546	10.838	27.0886	8.56206	4.24336e-07	0.447057	0.000380323	0.000132935	1	1	1	0	0
13:75621763-75727098	-|+	LMO7|LMO7-AS1|RP11-29G8.3	ENSG00000136153|ENSG00000261105|ENSG00000261553	exon	4.30654	0.78487	-3.46063	16.0543	40.0391	14.498	4.26048e-07	0.118145	0.000176247	0.000133503	1.25951e-08	1	1	0	0
20:63789821-63790790	-	ZBTB46	ENSG00000130584	exon	-6.2597	NA	6.85673	7.52694	NA	9.49592	4.28728e-07	NA	3.35948e-07	0.000134785	1	1	0	0	1
14:60149353-60153178	-|+	DHRS7|PCNX4	ENSG00000100612|ENSG00000126773	exon	-4.08111	-1.80117	2.20372	16.9304	6.4453	24.9415	4.30603e-07	0.189336	0.0195661	0.000147818	1	1	0	0	1
4:147857553-147881932	+	ARHGAP10	ENSG00000071205	exon	-4.21022	-2.89347	0.950035	10.1765	7.49919	17.8225	4.34495e-07	0.099167	0.496942	0.000151838	1	1	0	0	1
16:24968351-24970580	-	ARHGAP17	ENSG00000140750	exon	4.95548	0.951138	-3.21007	11.8296	24.564	6.15936	4.3555e-07	0.457343	0.145915	0.000152784	1	1	1	0	0
11:9738213-9749183	+	SWAP70	ENSG00000133789	exon	5.73154	4.6023	-1.02527	7.3248	11.8934	0.584956	4.37007e-07	0.000122258	0.67815	0.000159516	1	1	1	0	0
19:29971193-29986417	+	URI1	ENSG00000105176	exon	5.59042	0.418298	-4.94866	31.1963	85.5184	32.5087	4.37488e-07	0.454393	1.87809e-06	0.000171376	1	1	1	1	0
14:50138612-50158646	-	SOS2	ENSG00000100485	exon	-6.48649	NA	7.10911	9.09112	NA	11.4638	4.41471e-07	NA	2.43659e-07	0.00017885	1	1	0	0	1
17:30785919-30792572	-|+	CRLF3|CTD-2349P21.9|SUZ12P1	ENSG00000176390|ENSG00000264538|ENSG00000266490	exon	5.85535	0.758647	-4.58327	8.16676	19.7818	5.94491	4.43431e-07	0.439575	0.020605	0.00018102	1	1	1	0	0
1:236168706-236183906	+	GPR137B	ENSG00000077585	exon	-5.75401	-1.85714	3.55387	5.10528	1.33989	7.56556	4.47279e-07	0.383345	0.00195406	0.000181117	1	1	0	0	1
14:86031136-86070967	-|+	CTD-2341M24.1|RP11-1079H9.1	ENSG00000258733|ENSG00000258912	exon	5.7487	-0.504236	-5.67012	7.17322	29.6365	15.1104	4.48084e-07	0.615627	0.00261601	0.000181517	1	1	1	0	0
5:65451475-65473952	-	ADAMTS6	ENSG00000049192	exon	5.67827	0.295107	-5.392	11.491	30.9924	11.4644	4.65307e-07	0.577042	1.0586e-05	0.000192527	0.527513	1	1	0	0
4:81456651-81459514	-	RASGEF1B	ENSG00000138670	exon	-3.69799	1.28335	4.99985	18.484	2.54817	22.7382	4.65511e-07	0.455811	2.14495e-05	0.000207006	1	1	0	0	1
7:158759486-158764853	-	ESYT2	ENSG00000117868	exon	-1.39341	-2.12263	-0.730772	277.488	609.047	658.931	4.6872e-07	3.4501e-16	0.00234527	0.000222027	1	1	0	1	1
2:42718988-42723035	+	MTA3	ENSG00000057935	exon	5.5882	0.522864	-4.60191	11.2354	26.8757	8.38173	4.70044e-07	0.544828	0.00697719	0.000223028	1	1	1	0	0
10:11481770-11485911	-	USP6NL	ENSG00000148429	exon	4.08023	6.54307	2.20553	25.6019	37.4048	1.99216	4.71797e-07	3.89171e-14	0.332248	0.000224452	1	1	1	0	0
9:111386377-111391824	-	KIAA0368	ENSG00000136813	exon	-1.14887	-0.024871	1.17516	70.8939	67.607	90.1255	4.73836e-07	0.953087	0.00551046	0.000228587	1	1	0	0	1
22:50307553-50524424	-|+	CTA-384D8.36|PLXNB2|SCO2	ENSG00000130489|ENSG00000196576|ENSG00000272821	exon	-5.89517	NA	6.63302	5.81519	NA	7.38796	4.867e-07	NA	3.58425e-07	0.000232634	1	1	0	0	1
7:35885828-35898383	+	SEPT7	ENSG00000122545	exon	5.80194	1.40744	-3.87992	7.49837	15.9925	3.70385	4.90299e-07	0.11434	0.0541299	0.000238554	1	1	1	0	0
19:17530755-17532388	+	FAM129C	ENSG00000167483	exon	5.52492	6.46665	NA	6.19301	9.42663	NA	4.96933e-07	2.05496e-08	NA	0.000270145	1	1	1	0	0
11:66748379-66759096	+	C11orf80	ENSG00000173715	exon	5.61337	3.18779	-1.83509	6.62763	11.1848	0.903787	4.98083e-07	0.0094472	0.456622	0.000270239	1	1	1	0	0
3:179764002-179765848	+	USP13	ENSG00000058056	exon	5.52209	2.05915	-2.85156	6.20564	11.6387	1.75804	5.11162e-07	0.0193706	0.190323	0.000287626	1	1	1	0	0
2:135709433-135710231	+	R3HDM1	ENSG00000048991	exon	5.10411	1.46066	-3.56757	11.9882	24.513	5.87545	5.29774e-07	0.000575287	0.00354139	0.000303052	1	1	1	0	0
17:43378752-43379262	-	LINC00910	ENSG00000188825	exon	5.80003	0.793412	-4.77269	7.99946	17.99	4.75458	5.34445e-07	0.206295	0.000812316	0.000306126	1	1	1	0	0
3:191357088-191361159	+	CCDC50	ENSG00000152492	exon	5.91072	5.4541	-0.561322	9.18847	14.4835	0.353763	5.51997e-07	4.45665e-08	0.820943	0.000322328	1	1	1	0	0
19:46375604-46376574	+	PPP5C	ENSG00000011485	exon	5.61278	0.860395	-4.1573	6.66028	15.6848	4.46412	5.54419e-07	0.387254	0.0419425	0.000329147	1	1	1	0	0
19:17567406-17568713	+	COLGALT1	ENSG00000130309	exon	-5.75894	NA	6.23209	5.16088	NA	6.53137	5.54675e-07	NA	1.5226e-06	0.000330788	0.467843	1	0	0	1
12:31433155-31442925	-	DENND5B	ENSG00000170456	exon	5.84186	7.00315	NA	8.01268	12.1944	NA	5.59013e-07	5.29974e-09	NA	0.000333758	1	1	1	0	0
17:67945409-67948306	+	BPTF	ENSG00000171634	exon	-2.09429	-1.9411	0.314076	61.1397	78.6093	112.103	5.65568e-07	0.0110488	0.679167	0.000337102	1	1	0	0	1
9:136013199-136016429	-	NACC2	ENSG00000148411	exon	-6.44473	-3.52272	2.66825	8.95533	2.00819	12.9535	5.73654e-07	0.0475949	0.00742512	0.000339865	1	1	0	0	1
7:90747681-90863269	+	CDK14	ENSG00000058091	exon	4.54946	9.91555	4.306	68.9841	100.957	3.32455	5.78273e-07	1.81105e-21	0.0798749	0.000341832	1	1	1	0	0
4:139889357-139890967	-	MAML3	ENSG00000196782	exon	-4.02322	-0.158097	4.18063	11.7491	1.93664	15.0146	5.79483e-07	0.912981	4.38336e-08	0.00035086	1	1	0	0	1
16:69370483-69372355	-	TERF2	ENSG00000132604	exon	4.04466	2.37496	-1.55507	73.3497	133.796	30.0138	5.91039e-07	3.28836e-08	0.0665263	0.000354135	1	1	1	0	0
13:95757644-95763953	+	DNAJC3	ENSG00000102580	exon	-2.54058	-0.976197	1.81424	38.8879	24.1046	53.6486	5.96233e-07	0.135531	4.83331e-05	0.000354835	1	1	0	0	1
14:52511240-52544371	-	TXNDC16	ENSG00000087301	exon	-2.02658	-1.64741	0.393286	18.0479	26.215	35.2121	6.11182e-07	0.0279774	0.559164	0.00036482	1	1	0	0	1
11:75911954-75983513	+	UVRAG	ENSG00000198382	exon	5.52722	6.61406	NA	6.11896	9.31734	NA	6.14553e-07	1.17739e-08	NA	0.000377538	1	1	1	0	0
12:64648537-64649552	+	RASSF3	ENSG00000153179	intron	4.29467	1.09325	-3.20984	41.3662	89.347	26.0953	6.35078e-07	7.07745e-06	0.00162553	0.000377861	1	1	1	0	0
X:51327721-51357027	-	RP11-348F1.3	ENSG00000229151	exon	4.50236	-0.211234	-4.39383	34.4849	106.373	49.0505	6.55995e-07	0.666131	1.2245e-05	0.000386577	1	1	1	0	0
1:92693802-92704744	-	EVI5	ENSG00000067208	exon	-3.8196	3.49078	8.28025	19.5526	1.84116	23.3172	6.75021e-07	0.0997855	9.13411e-14	0.000395625	1	1	0	0	1
17:30797311-30804108	-	CRLF3	ENSG00000176390	exon	5.81656	-0.130249	-5.52607	7.92913	25.6993	11.1363	6.78821e-07	0.895877	0.00292643	0.000414201	1	1	1	0	0
14:95140659-95141748	-	DICER1	ENSG00000100697	exon	-2.41423	0.374906	2.85302	20.1005	8.40424	23.9144	6.81301e-07	0.663872	0.000201452	0.000418527	1	1	0	0	1
1:92663420-92704744	-	EVI5	ENSG00000067208	exon	-5.06419	1.83097	7.60179	12.7714	0.509416	15.7694	6.90381e-07	0.420037	2.077e-10	0.000429383	1	1	0	0	1
13:99238427-99244624	+	UBAC2	ENSG00000134882	exon	1.93736	0.19435	-1.59624	77.3268	172.183	84.7844	6.96704e-07	0.671187	0.00131612	0.000437998	1	1	1	0	0
2:197081645-197083509	-	AC013264.1|ANKRD44	ENSG00000065413|ENSG00000283224	exon	5.57882	6.53463	NA	6.37837	9.6982	NA	7.16109e-07	2.51239e-08	NA	0.000451925	1	1	1	0	0
11:17959470-18010139	-	SERGEF	ENSG00000129158	exon	5.66192	-1.52023	-7.38895	7.56599	45.817	28.1028	7.33493e-07	0.00375327	1.18489e-11	0.000454808	1	1	1	1	0
1:52667399-52668759	+	FAM159A	ENSG00000182183	exon	5.31235	0.33229	-4.92745	8.74196	22.7425	8.09699	7.39156e-07	0.522893	9.54204e-05	0.000477788	1	1	1	0	0
9:33270623-33278225	+	CHMP5	ENSG00000086065	exon	5.8314	1.7783	-3.78617	8.17217	18.2952	4.70666	7.42715e-07	0.0727372	0.0445047	0.000495489	1	1	1	0	0
2:65090983-65104806	-	RAB1A	ENSG00000138069	exon	5.86453	0.915347	-4.4203	8.17994	18.9232	5.25038	7.60558e-07	0.352981	0.0268906	0.000501737	1	1	1	0	0
15:67646231-67664645	+	MAP2K5	ENSG00000137764	exon	5.5627	2.78457	-2.99717	6.47089	14.8798	4.01675	7.61059e-07	0.0113807	0.191487	0.000504243	1	1	1	0	0
4:38986336-38993998	-	TMEM156	ENSG00000121895	exon	5.07111	2.50151	-2.06499	11.9212	20.5186	2.60932	7.67862e-07	0.0228915	0.363296	0.00051334	1	1	1	0	0
12:50430495-50437838	+	LARP4	ENSG00000161813	exon	5.80737	1.1389	-3.50614	8.42688	17.8799	4.08896	7.90987e-07	0.393092	0.152922	0.000514617	1.16939e-08	1	1	0	0
17:47370437-47379253	+	EFCAB13	ENSG00000178852	exon	3.44795	2.20185	-1.55283	85.2011	140.697	29.5428	8.06292e-07	5.03556e-12	0.056118	0.000519055	1	1	1	0	0
7:43595901-43596113	+	STK17A	ENSG00000164543	exon	5.54457	-0.146349	-4.56847	6.87287	22.1988	9.4182	8.07916e-07	0.915381	0.0577814	0.000530815	1	1	1	0	0
8:69755424-69761875	-	SLCO5A1	ENSG00000137571	exon	5.77261	6.79979	NA	7.58207	11.5583	NA	8.19822e-07	1.63565e-08	NA	0.000537691	1	1	1	0	0
8:22474954-22475624	+	PPP3CC	ENSG00000120910	exon	3.04995	-0.406625	-3.38603	24.3472	79.351	40.7118	8.34862e-07	0.405074	1.82811e-05	0.000556251	1	1	1	0	0
12:29659880-29660885	-	TMTC1	ENSG00000133687	exon	-6.41374	NA	7.0629	8.70198	NA	11.1247	8.49064e-07	NA	5.2518e-07	0.000626303	1	1	0	0	1
9:35546430-35548535	+	RUSC2	ENSG00000198853	exon	-6.46013	NA	7.13153	9.0858	NA	11.6706	8.74071e-07	NA	4.74533e-07	0.000631879	1	1	0	0	1
14:39154211-39159550	-	TRAPPC6B	ENSG00000182400	exon	5.68114	1.47838	-3.23099	7.36142	15.8534	3.68973	8.84413e-07	0.259405	0.187899	0.000652904	1	1	1	0	0
4:17960265-17972885	-	LCORL	ENSG00000178177	exon	5.47487	2.14212	-3.02232	9.84581	18.4666	3.12161	8.97952e-07	0.0365788	0.1178	0.000680003	1	1	1	0	0
8:101199195-101201743	-	ZNF706	ENSG00000120963	exon	5.62596	2.30254	-2.8962	6.89454	12.9995	1.96306	9.02078e-07	0.0136548	0.182251	0.000698185	1	1	1	0	0
19:33113767-33114419	+	GPATCH1	ENSG00000076650	exon	2.66032	0.711527	-1.88005	22.4153	47.2469	18.2963	9.12665e-07	0.173081	0.00564831	0.00070106	0.0247692	1	1	0	0
18:22989221-23001729	+	RBBP8	ENSG00000101773	exon	-5.98234	-1.55738	4.06675	10.1636	0.854522	13.4195	9.1604e-07	0.451254	0.000162859	0.000712734	1	1	0	0	1
12:124419957-124430787	-	NCOR2	ENSG00000196498	exon	-1.76542	-0.733289	0.992951	35.0508	33.3571	51.7067	9.30538e-07	0.234688	0.0819522	0.000733707	1	1	0	0	1
3:136472413-136477412	-	STAG1	ENSG00000118007	exon	5.44577	0.327343	-3.92745	5.80243	15.593	5.47175	9.34095e-07	0.80176	0.108859	0.000761518	1	1	1	0	0
2:40139401-40177855	-|+	SLC8A1|SLC8A1-AS1	ENSG00000183023|ENSG00000227028	exon	-5.72614	NA	6.47223	5.1726	NA	6.60109	9.46914e-07	NA	8.8388e-07	0.000761777	1	1	0	0	1
1:151024611-151027327	+	PRUNE1	ENSG00000143363	exon	5.28788	0.640222	-4.42765	24.825	60.8588	20.8382	9.47052e-07	0.0664927	8.83213e-05	0.000762147	1	1	1	0	0
1:155670320-155679512	-	YY1AP1	ENSG00000163374	exon	1.68274	1.6219	0.0359554	164.474	267.754	112.537	9.51655e-07	0.0004453	0.92613	0.000772915	1	1	1	0	0
15:67630888-67664645	+	MAP2K5	ENSG00000137764	exon	5.5128	0.835733	-4.18959	6.17378	15.5251	4.94607	9.77373e-07	0.355462	0.0318324	0.000773782	1	1	1	0	0
21:36288014-36289206	+	DOPEY2	ENSG00000142197	exon	5.57495	4.15009	-1.20233	6.39448	10.5893	0.701947	9.78592e-07	0.00109283	0.626111	0.00077385	1	1	1	0	0
14:96520055-96521072	+	PAPOLA	ENSG00000090060	exon	5.58983	3.27785	-1.96279	6.47364	11.768	1.49726	9.9916e-07	0.0146207	0.42485	0.000798774	1	1	1	0	0
1:243637611-243843282	-	AKT3	ENSG00000117020	exon	1.9286	0.204461	-1.77076	123.2	277.983	138.378	1.04659e-06	0.485592	7.24549e-05	0.000817307	1	1	1	0	0
4:67571084-67577259	+	STAP1	ENSG00000035720	exon	5.88503	6.84653	NA	8.49578	12.9782	NA	1.07782e-06	2.72744e-08	NA	0.000859344	1	1	1	0	0
20:46122359-46122582	+	CD40	ENSG00000101017	intron	5.71866	6.68589	NA	7.41653	11.3204	NA	1.08786e-06	3.22146e-08	NA	0.000864566	1	1	1	0	0
5:158941694-158941979	-	EBF1	ENSG00000164330	intron	6.23154	7.34761	NA	11.3423	17.3466	NA	1.12057e-06	8.87439e-09	NA	0.000887254	1	1	1	0	0
1:155767425-155771217	-	GON4L	ENSG00000116580	exon	6.05179	0.616964	-4.95267	9.47439	23.7966	7.58903	1.12179e-06	0.538539	0.0102423	0.000893538	0.00685765	1	1	0	0
8:47394978-47407961	+	SPIDR	ENSG00000164808	exon	2.79884	1.70535	-0.789591	47.2249	80.5117	24.7236	1.12677e-06	0.0700954	0.497635	0.000912532	1	1	1	0	0
16:31297514-31297954	+	ITGAM	ENSG00000169896	exon	-2.59592	2.67823	5.04	25.1132	6.89068	28.8606	1.12773e-06	0.0467752	0.000174766	0.000929574	1	1	0	0	1
1:8541214-8557523	-	RERE	ENSG00000142599	exon	5.18858	2.51386	-2.7464	55.6524	96.7924	13.2754	1.12792e-06	9.67801e-13	0.0500667	0.000942972	1	1	1	0	0
12:57395749-57398198	-	R3HDM2	ENSG00000179912	exon	5.47333	1.3497	-3.64443	6.05334	13.5087	3.44712	1.1285e-06	0.140753	0.0671391	0.00096119	1	1	1	0	0
17:31940286-31973231	+	SUZ12	ENSG00000178691	exon	4.25533	1.74373	-2.3958	12.8685	26.8897	7.39766	1.1344e-06	0.0451732	0.120171	0.00104016	1	1	1	0	0
15:58621471-58643978	-	ADAM10	ENSG00000137845	exon	-2.18666	-0.0140629	2.11835	17.7427	9.97068	22.951	1.14848e-06	0.98831	0.027665	0.00106218	1	1	0	0	1
2:65239852-65251099	+	ACTR2	ENSG00000138071	exon	-5.28386	-0.335389	4.97134	10.6496	1.07288	13.8049	1.16851e-06	0.87969	0.000147346	0.00106541	1	1	0	0	1
2:31917926-31956598	-	DPY30|MEMO1	ENSG00000162959|ENSG00000162961	exon	5.55962	1.31929	-3.27996	6.53355	14.0807	3.28767	1.18399e-06	0.282801	0.181305	0.00106693	1	1	1	0	0
3:47046487-47067118	-	SETD2	ENSG00000181555	exon	-5.46605	-3.03183	1.70924	40.7492	21.1296	65.1653	1.1947e-06	0.0715831	0.0598861	0.00108443	1	1	0	0	1
X:53614534-53614745	-	HUWE1	ENSG00000086758	exon	4.91577	3.36856	-1.56167	21.5446	46.6685	13.3242	1.19694e-06	0.00168748	0.246535	0.0011291	1	1	1	0	0
3:14443624-14447816	+	SLC6A6	ENSG00000131389	exon	-5.51434	-1.51132	3.7031	9.86038	1.22214	13.1833	1.22029e-06	0.457631	0.00189767	0.0011551	0.290474	1	0	0	1
15:49027365-49028682	-	SECISBP2L	ENSG00000138593	exon	5.53315	2.60358	-3.2352	6.39439	16.105	5.1212	1.22195e-06	0.0172421	0.152013	0.00120281	1	1	1	0	0
7:72830751-72831798	+	SBDSP1	ENSG00000225648	exon	5.94881	2.52647	-3.6506	8.68891	23.0708	7.79542	1.26266e-06	0.028148	0.0948873	0.00125934	1	1	1	0	0
12:53381659-53411435	+	SP1	ENSG00000185591	exon	-6.06121	NA	6.39126	7.29179	NA	9.1847	1.26423e-06	NA	3.47258e-06	0.00132284	1	1	0	0	1
20:56381433-56384324	-	AURKA	ENSG00000087586	exon	-3.57518	-0.400477	3.21726	8.89014	2.40869	11.6756	1.29388e-06	0.820809	0.00699944	0.00132624	1	1	0	0	1
15:77364074-77365225	-	PEAK1	ENSG00000173517	exon	5.96075	2.97517	-2.52409	8.88876	15.3475	1.47995	1.33432e-06	0.00186474	0.246984	0.00134557	1	1	1	0	0
12:122340753-122341697	-	CLIP1	ENSG00000130779	exon	-2.19892	-1.13737	1.08434	36.7097	31.7213	56.2154	1.34642e-06	0.0793085	0.0735015	0.00139806	1.34786e-07	1	0	0	1
15:50303966-50309798	-	GABPB1	ENSG00000104064	exon	5.63843	3.48532	-1.96042	6.89227	12.3677	1.52089	1.36372e-06	0.0104981	0.425414	0.00142364	1	1	1	0	0
3:52204693-52206751	+	ALAS1	ENSG00000023330	exon	-2.90444	-1.15046	1.60524	11.5085	8.35039	17.5839	1.37468e-06	0.305897	0.08344	0.00143329	1	1	0	0	1
13:28023350-28028288	-	FLT3	ENSG00000122025	exon	-5.94649	NA	6.52642	5.94352	NA	7.62302	1.37611e-06	NA	1.86413e-06	0.00143666	1	1	0	0	1
8:132727798-132757294	-	TMEM71	ENSG00000165071	exon	-3.55233	-3.68426	-0.179053	71.9015	116.417	173.448	1.43396e-06	1.59682e-06	0.571933	0.00144182	1	1	0	1	1
2:159747805-159752571	+	MARCH7	ENSG00000136536	exon	-3.82364	-3.36529	0.354717	16.0426	18.8838	33.6343	1.47646e-06	0.000697608	0.525141	0.00146399	1	1	0	0	1
19:40034950-40036626	-	ZNF780B	ENSG00000128000	exon	-2.44112	-1.63935	0.86417	14.7547	14.3643	24.9131	1.48747e-06	0.0365157	0.175791	0.0014807	1	1	0	0	1
14:39276934-39279537	+	CTAGE5|RP11-407N17.3	ENSG00000150527|ENSG00000258941	exon	1.92805	1.2018	-0.612319	44.837	79.7078	32.4268	1.50638e-06	0.00608942	0.269587	0.00153658	1	1	1	0	0
14:92007640-92011795	-	TRIP11	ENSG00000100815	exon	5.71981	1.82493	-2.93669	7.2409	13.7731	2.21927	1.51944e-06	0.120659	0.23165	0.00155818	1	1	1	0	0
10:93381219-93389154	-	MYOF	ENSG00000138119	exon	-4.9518	1.25495	6.79124	7.28755	0.239184	9.03593	1.5451e-06	0.580996	3.72486e-08	0.001559	1	1	0	0	1
16:81854444-81859163	+	PLCG2	ENSG00000197943	exon	3.16619	7.68784	4.49158	22.0324	30.0613	3.01674	1.56302e-06	8.22767e-13	0.00878535	0.00160843	1	1	1	0	0
1:9935492-9936627	-	LZIC	ENSG00000162441	exon	5.36978	3.43391	-1.69723	5.48924	9.81886	1.13792	1.6051e-06	0.00734939	0.490566	0.00165637	1	1	1	0	0
16:11896558-11898035	-	GSPT1	ENSG00000103342	exon	5.33958	2.30659	-2.68124	5.36624	12.1637	3.1143	1.614e-06	0.101658	0.274825	0.00167838	1	1	1	0	0
17:5365122-5368468	-|+	NUP88|RABEP1|RP11-420A6.2	ENSG00000029725|ENSG00000108559|ENSG00000263220	exon	5.67155	3.95581	-1.47043	7.00698	11.8196	0.898354	1.61799e-06	0.00164515	0.550711	0.00171501	0.175271	1	1	0	0
1:15638307-15643650	+	DDI2	ENSG00000197312	exon	4.12982	1.93243	-2.00443	38.2144	69.4201	15.0041	1.62066e-06	1.49824e-05	0.0656546	0.00178667	1	1	1	0	0
11:94445810-94447438	-	MRE11	ENSG00000020922	exon	5.46456	0.350758	-4.83766	6.20875	15.9804	5.31569	1.65698e-06	0.610938	0.000799861	0.00192869	1	1	1	0	0
15:44606025-44610985	-	SPG11	ENSG00000104133	exon	5.6757	1.14969	-3.39106	7.67977	15.8246	3.36391	1.66163e-06	0.361345	0.166964	0.00196226	1	1	1	0	0
7:75138950-75143978	+	GTF2IRD2B	ENSG00000174428	exon	5.53693	0.960632	-3.96709	6.27146	14.214	3.80632	1.66179e-06	0.304097	0.0501538	0.0019689	1	1	1	0	0
19:34431861-34464131	+	UBA2	ENSG00000126261	exon	-5.64382	-4.61381	-0.0296154	4.70863	7.57495	12.2631	1.69443e-06	0.024804	0.983909	0.00199285	1	1	0	0	1
9:85585463-85596449	-	AGTPBP1	ENSG00000135049	exon	-4.8111	-0.762064	3.65736	61.0975	9.40654	80.077	1.70146e-06	0.673131	0.00249296	0.00199651	1	1	0	0	1
11:94583448-94608686	-|+	PIWIL4|RP11-867G2.8	ENSG00000134627|ENSG00000255929	exon	-5.56179	-0.505393	4.76809	4.39	0.168253	5.71652	1.70666e-06	0.824079	8.33022e-05	0.00200635	3.03253e-18	1	0	0	1
5:65988635-65994864	+	ERBIN	ENSG00000112851	exon	0.942696	0.349454	-0.556822	138.706	250.278	151.799	1.70812e-06	0.157962	0.0134934	0.00204834	1	1	1	0	0
2:53895007-53900017	-	PSME4	ENSG00000068878	exon	5.49883	1.42611	-3.6875	6.00444	13.9385	4.0055	1.7495e-06	0.218577	0.0897089	0.00211361	1	1	1	0	0
2:37056440-37057480	-	HEATR5B	ENSG00000008869	exon	5.32438	0.756294	-4.0839	5.29379	12.6229	3.76076	1.76184e-06	0.325358	0.0345414	0.00212588	1	1	1	0	0
5:65988635-66014725	+	ERBIN	ENSG00000112851	exon	1.01368	0.308619	-0.658825	134.379	249.704	149.103	1.76485e-06	0.214896	0.00755191	0.00220638	1	1	1	0	0
14:52536719-52544371	-	TXNDC16	ENSG00000087301	exon	-1.85246	-1.61138	0.258878	19.108	29.0049	37.3304	1.77848e-06	0.0314502	0.707164	0.00221693	1	1	0	0	1
11:72984088-73015885	-	FCHSD2	ENSG00000137478	exon	3.61868	4.71004	1.17705	115.201	170.655	18.1738	1.81617e-06	4.14788e-09	0.365591	0.0022374	1	1	1	0	0
6:154860738-154860998	+	TIAM2	ENSG00000146426	exon	5.51553	3.26402	-2.18256	6.46077	12.1694	1.89139	1.86566e-06	0.00430062	0.374564	0.0022961	1	1	1	0	0
4:25818138-25835323	-	SEL1L3	ENSG00000091490	exon	6.03407	5.6411	-0.278082	9.85142	15.3506	0.239561	1.86589e-06	1.06886e-06	0.91097	0.00232682	1	1	1	0	0
3:53497152-53501720	+	CACNA1D	ENSG00000157388	exon	-5.83403	NA	5.98289	5.56074	NA	7.18085	1.8716e-06	NA	3.22921e-06	0.00241269	1	1	0	0	1
4:55403236-55417985	+	TMEM165	ENSG00000134851	exon	-3.46376	0.442197	4.07838	58.9088	14.3596	74.2081	1.87963e-06	0.730488	1.01812e-07	0.00243127	1	1	0	0	1
15:76292431-76295737	-	ETFA	ENSG00000140374	exon	-1.67781	0.661581	2.3254	36.2382	20.6738	41.8578	1.89373e-06	0.614639	0.074249	0.0025079	1	1	0	0	1
2:218582971-218584721	+	CNOT9	ENSG00000144580	exon	5.38008	6.34573	NA	5.52523	8.40129	NA	1.93513e-06	7.93049e-08	NA	0.00255226	1	1	1	0	0
18:23506970-23509279	-|+	C18orf8|NPC1	ENSG00000141452|ENSG00000141458	exon	5.56792	1.49893	-3.05218	6.37768	12.89	2.55935	1.97822e-06	0.21289	0.213688	0.0025524	1	1	1	0	0
7:26684736-26690362	-	SKAP2	ENSG00000005020	exon	5.75079	2.37189	-3.07048	7.71461	14.5188	2.208	1.98496e-06	0.00435483	0.138697	0.00266349	1	1	1	0	0
7:6432837-6436533	-	DAGLB	ENSG00000164535	exon	-4.20449	-0.525287	3.61301	15.7833	2.86932	20.555	2.00688e-06	0.666322	0.000436119	0.00266669	1	1	0	0	1
11:62638983-62639731	-	GANAB	ENSG00000089597	exon	5.44484	2.67427	-3.09636	5.95669	14.6095	4.4332	2.01584e-06	0.0101147	0.172889	0.00269442	1	1	1	0	0
7:75108960-75121010	+	GTF2IRD2B	ENSG00000174428	exon	3.93517	2.66632	-1.31119	14.333	27.377	6.76483	2.02129e-06	0.00218889	0.323028	0.00274903	0.00333327	1	1	0	0
6:90008602-90089109	-	BACH2	ENSG00000112182	exon	5.70815	3.29866	-2.43822	7.62766	14.6515	2.41645	2.11879e-06	0.00417258	0.313793	0.00281827	1	1	1	0	0
2:119926598-119945240	+	PTPN4	ENSG00000088179	exon	3.7663	-0.273054	-3.90012	17.3146	57.0525	28.1033	2.13882e-06	0.458172	1.26641e-06	0.0028236	1	1	1	1	0
1:15638307-15651895	+	DDI2	ENSG00000197312	exon	3.26438	3.12251	0.16839	37.8704	57.6773	9.38533	2.14219e-06	0.00628744	0.92149	0.00282633	1	1	1	0	0
5:179591625-179593645	+	RUFY1	ENSG00000176783	exon	5.74353	1.20628	-4.02734	7.43711	16.6909	4.38906	2.14595e-06	0.225206	0.0447741	0.0028274	1	1	1	0	0
7:72807066-72807356	-	TYW1B	ENSG00000277149	exon	5.40587	2.88364	-2.12132	5.81862	10.1209	1.00361	2.1497e-06	0.00047661	0.355764	0.00298677	1	1	1	0	0
20:58895612-58905480	+	GNAS	ENSG00000087460	exon	6.92772	2.79102	-3.40154	20.6057	40.0369	6.64782	2.18179e-06	0.0679495	0.165332	0.00302601	1	1	1	0	0
10:32565558-32584304	+	AL356053.1|CCDC7	ENSG00000150076|ENSG00000216937	exon	1.41553	-1.38735	-2.77675	69.8241	295.001	201.745	2.24714e-06	7.34715e-09	1.00952e-18	0.00307268	1	1	1	1	0
7:112286873-112287074	+	ZNF277	ENSG00000198839	exon	5.52134	0.637041	-3.72579	6.1385	15.0626	4.61822	2.25171e-06	0.622963	0.128756	0.00319871	1	1	1	0	0
4:38986336-38998909	-	TMEM156	ENSG00000121895	exon	4.567	4.80611	0.0226438	12.0471	18.6093	1.2717	2.26546e-06	4.29741e-05	0.992614	0.00329892	1	1	1	0	0
4:83416731-83418206	-	HELQ	ENSG00000163312	exon	5.32931	1.00512	-3.85756	5.47146	13.3416	4.04855	2.2669e-06	0.276913	0.0486204	0.0033355	1	1	1	0	0
1:155676548-155784089	-	GON4L|YY1AP1	ENSG00000116580|ENSG00000163374	exon	4.50452	1.57396	-3.01714	24.6859	53.7354	14.9946	2.33187e-06	0.0325187	0.0175406	0.00333716	1	1	1	0	0
17:56848696-56856665	+	DGKE	ENSG00000153933	exon	4.65028	1.0148	-3.58178	16.1845	36.8406	11.7179	2.34988e-06	0.150734	0.00796673	0.0033466	1	1	1	0	0
7:73469517-73470483	-	BAZ1B	ENSG00000009954	exon	5.5588	0.0740371	-4.94307	6.51268	20.2639	8.36973	2.3597e-06	0.940567	0.0100598	0.00336133	1	1	1	0	0
5:77046347-77048272	+	AGGF1	ENSG00000164252	exon	1.35794	0.529001	-0.771351	60.2174	110.036	57.3506	2.37272e-06	0.0589249	0.0228503	0.00339352	1	1	1	0	0
20:35842573-35847434	+	PHF20	ENSG00000025293	exon	5.2755	2.19634	-2.66203	5.1254	11.7149	3.0544	2.38527e-06	0.125365	0.278294	0.00346447	1	1	1	0	0
3:122605936-122610730	+	PARP15	ENSG00000173200	exon	5.34956	1.29736	-3.04411	5.54305	11.4599	2.43747	2.39527e-06	0.272378	0.214961	0.00351888	1	1	1	0	0
4:113531216-113548729	-	CAMK2D	ENSG00000145349	exon	5.4543	1.64921	-3.33663	5.99533	12.3911	2.64776	2.40692e-06	0.0668044	0.107001	0.00353778	1	1	1	0	0
1:15719734-15721388	-|+	PLEKHM2|RP11-288I21.1	ENSG00000116786|ENSG00000237938	exon	5.43708	2.73895	-2.34581	5.86359	11.7683	2.21594	2.41874e-06	0.0491666	0.339701	0.00356987	1	1	1	0	0
13:40908159-40914105	-	SUGT1P3|TPTE2P5	ENSG00000168852|ENSG00000239827	exon	2.96998	0.986731	-1.86048	22.6993	46.1464	15.5073	2.44493e-06	0.0440949	0.0293024	0.00364091	1	1	1	0	0
12:55789075-55800900	-	RP11-762I7.5|SARNP	ENSG00000205323|ENSG00000257390	exon	5.5286	1.40384	-3.07253	6.78558	13.6257	2.61924	2.46802e-06	0.254292	0.210634	0.00365589	1	1	1	0	0
20:46122359-46122591	+	CD40	ENSG00000101017	intron	5.54744	6.39933	NA	6.81778	10.4035	NA	2.48706e-06	1.52969e-07	NA	0.00369435	1	1	1	0	0
14:50743416-50744365	-	NIN	ENSG00000100503	exon	5.63853	2.59991	-3.14161	7.3048	16.8983	4.65323	2.48912e-06	0.0316409	0.167037	0.00375082	1	1	1	0	0
1:149655699-149669310	+	LINC00869	ENSG00000277147	exon	-3.0078	-3.53349	-0.55411	38.2905	72.7438	98.3966	2.51059e-06	3.35819e-11	0.103372	0.00375419	1	1	0	1	1
6:31269966-31354665	-	HLA-B|HLA-C	ENSG00000204525|ENSG00000234745	exon	-3.32253	-1.39323	2.24058	442.036	192.206	612.188	2.56271e-06	0.0656382	0.00010379	0.00377427	1	1	0	0	1
10:28583399-28596041	+	WAC	ENSG00000095787	exon	-1.36188	-1.473	-0.0422272	36.14	54.9791	65.0579	2.56365e-06	0.00731325	0.938488	0.00378079	1	1	0	0	1
2:159337567-159395834	-|+	AC008277.1|BAZ2B	ENSG00000123636|ENSG00000223642	exon	-2.48697	1.01242	3.57825	15.1169	4.69056	17.8076	2.56581e-06	0.331472	1.84378e-08	0.00391186	1	1	0	0	1
5:31421272-31424471	-	DROSHA	ENSG00000113360	exon	4.53056	1.45705	-3.07911	10.8161	22.5459	6.07175	2.57611e-06	0.00232926	0.00930656	0.00396932	1	1	1	0	0
10:11597631-11601980	-	USP6NL	ENSG00000148429	exon	5.2778	4.92199	-0.0913962	5.21553	8.18187	0.179671	2.60835e-06	4.06735e-06	0.970724	0.00414255	1	1	1	0	0
7:6585016-6585260	-|+	AC079742.4|ZDHHC4	ENSG00000136247|ENSG00000232581	exon	5.95185	2.5693	-2.59612	9.05818	15.9891	1.71336	2.64162e-06	0.0266743	0.290573	0.00420311	1	1	1	0	0
2:30525587-30533314	+	LCLAT1	ENSG00000172954	exon	2.68739	0.549503	-2.06325	19.0746	42.4513	17.4524	2.64209e-06	0.135354	0.00102803	0.00428312	1	1	1	0	0
17:31155983-31169997	+	NF1	ENSG00000196712	exon	-3.23904	-0.49382	2.83284	17.1333	5.87116	21.9085	2.66069e-06	0.679169	0.00682136	0.00434973	0.738604	1	0	0	1
10:32543300-32584304	+	AL356053.1|CCDC7	ENSG00000150076|ENSG00000216937	exon	1.5857	-1.59698	-3.17014	65.9465	320.876	221.365	2.66621e-06	3.22122e-08	1.2767e-16	0.00453092	1	1	1	1	0
9:271627-289581	-|+	DOCK8|RP11-59O6.3	ENSG00000107099|ENSG00000235880	exon	-1.84911	6.27853	8.506	29.4702	10.287	28.8509	2.69085e-06	6.01272e-08	8.54081e-15	0.00454255	1	1	1	0	1
19:17542136-17543631	+	FAM129C	ENSG00000167483	exon	5.70907	6.73775	NA	7.43095	11.35	NA	2.71733e-06	6.02406e-08	NA	0.00455378	1	1	1	0	0
X:150736595-150737448	+	MTMR1	ENSG00000063601	exon	4.06927	0.8488	-3.02166	21.8164	48.7427	15.7648	2.73326e-06	0.0416438	0.000508531	0.00463106	1	1	1	0	0
19:8551740-8553437	-	MYO1F	ENSG00000142347	exon	-4.26627	-2.07632	2.35616	45.7828	16.7126	65.9302	2.78148e-06	0.0800089	0.000127259	0.00464223	1	1	0	0	1
9:83677727-83678599	-	UBQLN1	ENSG00000135018	exon	-1.00741	-0.530592	0.485041	63.4003	78.6182	91.9664	2.79602e-06	0.046062	0.0704177	0.0047957	1	1	0	0	1
4:150588048-150599131	-	LRBA	ENSG00000198589	exon	5.27586	1.67478	-3.19211	5.45644	11.364	2.42646	2.84971e-06	0.0701385	0.134543	0.00483319	1	1	1	0	0
3:152455578-152456063	+	MBNL1	ENSG00000152601	intron	4.63579	1.46125	-2.52678	21.2936	41.4887	9.15615	2.8594e-06	0.251594	0.256918	0.00534526	1	1	1	0	0
2:147972739-147982081	-	ORC4	ENSG00000115947	exon	1.5407	1.50329	0.0510563	38.3223	60.9368	26.5102	2.87596e-06	0.0680366	0.956392	0.00536416	1	1	1	0	0
2:23798138-23834078	-	ATAD2B	ENSG00000119778	exon	-4.64647	-2.7632	1.5259	10.4331	5.19484	16.7611	2.87647e-06	0.146404	0.25223	0.0053769	0.0745613	1	0	0	1
4:42503450-42524847	-	ATP8A1	ENSG00000124406	exon	4.51144	-0.0755706	-4.19756	11.8135	36.4215	16.1282	2.93879e-06	0.939783	0.0171823	0.00539842	4.73831e-14	1	1	0	0
15:63529014-63563008	-|+	USP3|USP3-AS1	ENSG00000140455|ENSG00000259248	exon	-2.99404	-0.499454	2.46238	83.6727	36.7457	113.927	2.95275e-06	0.690681	0.0095161	0.00545373	1	1	0	0	1
12:53027782-53028188	-|+	EIF4B|RP11-983P16.4	ENSG00000063046|ENSG00000257337	exon	5.46094	0.000345627	-5.27458	6.42581	18.5018	7.07918	2.95451e-06	0.999548	2.51631e-05	0.0054946	1	1	1	0	0
11:9747858-9749183	+	SWAP70	ENSG00000133789	exon	5.50392	6.63642	NA	6.28769	9.58476	NA	3.02204e-06	4.77466e-08	NA	0.00552844	1	1	1	0	0
12:105111125-105118528	+	KIAA1033	ENSG00000136051	exon	5.20865	5.87126	NA	5.63216	8.56281	NA	3.09952e-06	7.28034e-07	NA	0.00566566	1	1	1	0	0
9:110972073-111011690	-	LPAR1	ENSG00000198121	exon	-5.75557	NA	6.47001	5.38966	NA	6.82628	3.31037e-06	NA	2.43983e-06	0.00574392	1	1	0	0	1
10:1056348-1072293	+	WDR37	ENSG00000047056	exon	-5.8461	NA	7.01363	9.63143	NA	12.0676	3.67514e-06	NA	6.57446e-07	0.00586133	1	1	0	0	1
13:50027363-50045232	-|+	DLEU2|DLEU2_2	ENSG00000231607|ENSG00000277066	exon	-4.97451	1.31375	7.11598	8.31222	0.308069	10.3285	3.85731e-06	0.563334	2.31904e-08	0.00590699	1	1	0	0	1
2:177231889-177234271	-	NFE2L2	ENSG00000116044	exon	-4.97421	1.68534	7.3048	10.0757	0.407533	12.5487	3.98417e-06	0.458162	5.95862e-08	0.00591053	1	1	0	0	1
11:108227595-108235834	+	ATM	ENSG00000149311	exon	1.46698	-0.659704	-2.0742	112.008	320.389	197.868	4.02446e-06	0.0172531	5.83947e-09	0.00608425	1	1	0	1	0
22:22759071-22792862	+	IGLV2-11|IGLV2-14	ENSG00000211666|ENSG00000211668	exon	6.40735	7.22849	NA	13.75	20.8546	NA	4.10266e-06	1.01726e-07	NA	0.00631033	1	1	1	0	0
15:38502312-38505920	-	RASGRP1	ENSG00000172575	exon	5.40907	-1.81578	-7.28937	5.94462	44.2353	28.7168	4.11385e-06	3.60968e-05	4.26202e-11	0.00649458	1	1	0	1	0
7:121186607-121266779	+	CPED1	ENSG00000106034	exon	5.66371	6.91596	NA	7.93189	12.1171	NA	4.12344e-06	3.40257e-08	NA	0.00665479	1	1	1	0	0
6:14284195-14292214	-	LINC01108	ENSG00000226673	intron	5.4828	6.56304	NA	6.13303	9.33544	NA	4.62311e-06	9.42702e-08	NA	0.00667471	1	1	1	0	0
22:25687537-25695214	+	GRK3	ENSG00000100077	exon	5.50032	6.53174	NA	6.34981	9.69425	NA	5.13926e-06	1.37487e-07	NA	0.00677735	1	1	1	0	0
3:20136942-20140364	+	KAT2B	ENSG00000114166	exon	5.15294	6.28347	NA	4.75753	7.24979	NA	5.20356e-06	1.12972e-07	NA	0.00681902	1	1	1	0	0
17:48109967-48118037	+	SNX11	ENSG00000002919	intron	5.36156	-1.18767	-6.28533	6.83021	27.4835	13.9059	5.43911e-06	0.106683	6.18541e-07	0.00701488	1	1	0	1	0
2:164908640-164939556	-|+	AC013463.2|SLC38A11	ENSG00000169507|ENSG00000236283	exon	5.34135	6.18215	NA	5.64588	8.57452	NA	5.69368e-06	4.12373e-07	NA	0.0070687	1	1	1	0	0
3:112479455-112479769	-	BTLA	ENSG00000186265	exon	5.29194	6.31759	NA	5.19627	7.90178	NA	6.19849e-06	1.96046e-07	NA	0.00708812	1	1	1	0	0
14:91797785-91802421	-	TC2N	ENSG00000165929	exon	5.12566	-3.97186	-8.99357	4.67993	126.963	98.2843	6.29921e-06	2.16755e-13	1.25422e-14	0.00711629	1	1	0	1	0
13:32194143-32202527	+	FRY	ENSG00000073910	exon	-4.96894	NA	5.78375	4.94024	NA	6.07383	7.12443e-06	NA	2.41937e-06	0.00719151	1	1	0	0	1
19:8468774-8474244	+	HNRNPM	ENSG00000099783	exon	5.26422	-0.943724	-6.10942	5.09842	23.9118	13.2665	8.27183e-06	0.109736	2.40668e-06	0.00725606	1	1	0	1	0
5:124701014-124701269	-	ZNF608	ENSG00000168916	exon	5.59136	6.77521	NA	7.21258	10.9981	NA	9.71208e-06	1.189e-07	NA	0.00727326	1	1	1	0	0
4:42543917-42556040	-	ATP8A1	ENSG00000124406	exon	5.646	-1.00789	-6.75027	7.15116	34.9462	19.5845	1.09347e-05	0.050901	2.9067e-09	0.00729628	1	1	0	1	0
6:156901376-156935576	+	ARID1B	ENSG00000049618	exon	5.06719	6.15541	NA	4.53336	6.91169	NA	1.1525e-05	3.36876e-07	NA	0.00740174	1	1	1	0	0
2:168129541-168140758	-	STK39	ENSG00000198648	exon	-1.73729	-2.62971	-0.941786	16.8509	43.5928	47.4737	1.17252e-05	9.8984e-07	0.0440867	0.00746464	1	1	0	1	0
16:80684538-80685129	-	CDYL2	ENSG00000166446	exon	-2.05112	-2.66702	-0.633452	21.2091	50.4869	58.266	1.21693e-05	9.93207e-08	0.0678692	0.00747763	1	1	0	1	0
3:47670658-47676782	-	SMARCC1	ENSG00000173473	exon	5.20514	-0.968889	-6.16171	4.99971	22.441	12.2018	1.23859e-05	0.113223	1.19323e-06	0.00782012	6.20363e-12	1	0	1	0
2:164937350-164939556	-|+	AC013463.2|SLC38A11	ENSG00000169507|ENSG00000236283	exon	5.02048	5.90627	NA	4.3616	6.6275	NA	1.28276e-05	9.86218e-07	NA	0.00784174	1	1	1	0	0
9:37302188-37327834	+	ZCCHC7	ENSG00000147905	exon	4.95747	5.94318	NA	4.1579	6.33436	NA	1.32817e-05	6.80228e-07	NA	0.00787052	6.94943e-10	1	1	0	0
7:75166537-75166877	-	NCF1C	ENSG00000165178	exon	3.52421	7.97203	3.70227	18.8822	26.4671	1.92751	1.33185e-05	1.47828e-13	0.133091	0.00790407	1	1	1	0	0
14:45246743-45247377	-	MIS18BP1	ENSG00000129534	exon	-1.84543	1.90642	3.83575	26.916	10.8782	28.6941	1.4923e-05	0.00336274	2.1793e-11	0.0081772	1	1	0	0	1
7:87401833-87403281	-	ABCB4	ENSG00000005471	exon	4.9575	6.18834	NA	4.35846	6.64789	NA	1.49443e-05	2.46649e-07	NA	0.00830603	1	1	1	0	0
11:77374328-77392541	-	PAK1	ENSG00000149269	exon	-4.66438	0.773669	6.19613	20.0906	1.65089	25.0726	1.69205e-05	0.729191	1.45518e-07	0.0085221	1	1	0	0	1
9:17330632-17342444	+	CNTLN	ENSG00000044459	exon	-4.90983	0.820365	5.8605	17.6311	1.48574	21.8904	1.76439e-05	0.664936	2.57178e-10	0.00882975	1	1	0	0	1
9:96458379-96465778	+	HABP4	ENSG00000130956	exon	3.81287	-1.50238	-5.22096	14.352	79.7356	49.5615	1.77613e-05	7.70524e-05	2.18572e-12	0.00890652	1	1	0	1	0
5:88905209-88970609	+	MEF2C-AS1	ENSG00000248309	exon	4.95914	5.8397	NA	4.38255	6.67992	NA	1.78874e-05	1.46258e-06	NA	0.00919737	0.000758075	1	1	0	0
2:60920574-60921999	+	REL	ENSG00000162924	exon	4.89632	5.79051	NA	4.12582	6.28615	NA	1.81674e-05	1.48323e-06	NA	0.00923717	1	1	1	0	0
2:89176521-89244973	-	IGKV2-24|IGKV2-30	ENSG00000241294|ENSG00000243238	exon	5.64928	6.56818	NA	7.30559	11.0872	NA	1.82578e-05	6.7086e-07	NA	0.00942067	1	1	1	0	0
11:128484823-128490576	-	ETS1	ENSG00000134954	exon	3.29603	-2.25339	-5.64508	12.9876	103.249	71.6899	1.95684e-05	1.5219e-06	6.73333e-11	0.00955421	1	1	0	1	0
16:10902185-10902656	+	CIITA	ENSG00000179583	intron	5.02279	5.85719	NA	4.73869	7.22779	NA	1.98407e-05	1.91282e-06	NA	0.00963057	3.28433e-17	1	1	0	0
14:88726541-88754671	-	EML5	ENSG00000165521	exon	5.05389	-1.51017	-6.50409	4.56637	25.5145	15.2374	2.25973e-05	0.00299084	4.61745e-08	0.0098408	0.000560238	1	0	1	0
18:6301903-6312056	-	L3MBTL4	ENSG00000154655	exon	4.13437	6.4799	1.94759	26.1987	38.2008	2.03203	2.26821e-05	4.00835e-10	0.402886	0.0101725	1	1	1	0	0
1:52515891-52526373	-	ZCCHC11	ENSG00000134744	exon	1.07669	-0.58288	-1.57874	44.0428	111.909	71.9655	2.28251e-05	0.0779584	2.80091e-06	0.0105671	0.114648	1	0	1	0
19:42117250-42122576	-	POU2F2	ENSG00000028277	exon	5.44202	6.27667	NA	6.39278	9.70776	NA	2.32831e-05	1.45065e-06	NA	0.0112874	1	1	1	0	0
12:70510212-70522630	-|+	PTPRB|RP11-588H23.3	ENSG00000127329|ENSG00000258168	exon	4.95061	6.33768	NA	5.34708	8.17176	NA	2.7855e-05	2.31737e-07	NA	0.0113273	1	1	1	0	0
3:67495798-67508903	-	SUCLG2	ENSG00000172340	exon	2.29901	-0.392985	-2.50656	35.9669	106.003	58.2641	2.929e-05	0.158843	1.62527e-06	0.0115799	1	1	0	1	0
8:94940325-94940829	-|+	NDUFAF6|TP53INP1	ENSG00000156170|ENSG00000164938	intron	5.16542	5.96643	NA	5.43678	8.30439	NA	2.93648e-05	2.83e-06	NA	0.0122811	1	1	1	0	0
9:123583169-123879021	-	DENND1A	ENSG00000119522	exon	-2.42147	3.58256	6.1738	38.3187	9.17155	41.9928	3.05135e-05	0.0197325	3.76711e-11	0.0123395	1	1	0	0	1
X:118741017-118776511	+	IL13RA1	ENSG00000131724	exon	-4.14335	3.15978	8.32698	23.866	1.63887	29.225	3.31106e-05	0.146019	1.14975e-11	0.0126352	1	1	0	0	1
1:224952670-224974153	+	DNAH14	ENSG00000185842	exon	-4.10612	1.58254	6.34685	5.75787	0.393219	7.03587	3.34052e-05	0.485716	2.00682e-06	0.0126427	1	1	0	0	1
16:14552021-14555709	-	PARN	ENSG00000140694	exon	4.78843	5.69715	NA	3.69553	5.61958	NA	3.37581e-05	2.7138e-06	NA	0.012755	1	1	1	0	0
3:41224021-41227352	+	CTNNB1	ENSG00000168036	exon	-3.61534	2.19816	6.03003	29.2923	4.26384	35.7128	3.45431e-05	0.184596	6.10921e-07	0.0131383	1	1	0	0	1
3:18463480-18527326	+	SATB1-AS1	ENSG00000228956	exon	5.04601	-2.43272	-7.39723	4.68054	40.7886	27.5724	3.79632e-05	1.12088e-07	1.02007e-11	0.0133917	8.90338e-08	1	0	1	0
9:95978061-95979866	+	ERCC6L2	ENSG00000182150	exon	4.79218	5.88034	NA	3.63167	5.52807	NA	4.00072e-05	1.50768e-06	NA	0.0134179	1	1	1	0	0
7:90726567-90726812	+	CDK14	ENSG00000058091	exon	4.05016	9.29379	5.84124	50.9216	71.2505	5.18696	4.31469e-05	2.09897e-19	0.0119739	0.0146795	1	1	1	0	0
5:50778069-50797233	+	PARP8	ENSG00000151883	exon	-1.80983	-2.15167	-0.288826	39.7495	69.1635	83.9644	5.01479e-05	1.39833e-06	0.230528	0.0149033	1	1	0	1	0
10:30450258-30451744	+	MAP3K8	ENSG00000107968	exon	4.75183	5.78899	NA	3.51125	5.34201	NA	5.08797e-05	2.46601e-06	NA	0.0149709	1	1	1	0	0
6:61968728-62047994	-	KHDRBS2	ENSG00000112232	exon	5.76518	6.80529	NA	8.33903	12.6631	NA	5.12576e-05	1.12577e-06	NA	0.0151457	1	1	1	0	0
11:17878208-18010139	-	SERGEF	ENSG00000129158	exon	1.80906	-1.02017	-2.78336	19.7597	72.0205	45.5488	5.25526e-05	0.00506988	3.65228e-08	0.0151999	1	1	0	1	0
21:39209995-39212707	-	BRWD1	ENSG00000185658	exon	6.98592	-0.319186	-7.90506	26.1613	88.1247	39.9851	5.44323e-05	0.729254	2.01491e-12	0.0154386	1	1	0	1	0
9:86305192-86310017	-	ZCCHC6	ENSG00000083223	exon	-0.862215	0.664174	1.57554	115.055	102.418	127.202	5.45634e-05	0.00446697	3.01041e-11	0.0154966	1	1	0	0	1
12:95208843-95211267	-	FGD6	ENSG00000180263	exon	-3.87293	2.74024	7.05916	14.0159	1.67383	16.7601	5.76743e-05	0.136869	7.97657e-09	0.0157088	1	1	0	0	1
9:96458379-96471094	+	HABP4	ENSG00000130956	exon	3.04317	-1.65012	-4.66272	12.2898	68.1911	43.7947	5.91578e-05	6.08591e-06	2.12413e-10	0.0157842	1	1	0	1	0
11:47358844-47375732	-	SPI1	ENSG00000066336	exon	-3.39511	6.3016	10.4457	94.369	12.0036	110.086	6.34066e-05	0.000191811	2.74128e-24	0.0162088	1	1	0	0	1
13:60439688-60460540	+	TDRD3	ENSG00000083544	exon	1.53352	-0.587037	-2.05647	36.134	100.428	60.3381	6.39023e-05	0.106033	3.61345e-07	0.016228	1	1	0	1	0
12:110626362-110632559	-|+	HVCN1|TCTN1	ENSG00000122986|ENSG00000204852	exon	4.70288	3.70554	-0.867915	11.833	18.4379	1.55405	6.41292e-05	6.00872e-07	0.646352	0.0165651	1	1	1	0	0
9:123757703-123879021	-	DENND1A	ENSG00000119522	exon	-1.38025	1.51136	2.91825	39.9079	24.5379	42.6154	6.45767e-05	0.00310601	1.15411e-08	0.0173462	1	1	0	0	1
8:55950459-55953984	+	LYN	ENSG00000254087	exon	-0.926258	5.19943	6.1073	64.7126	34.9904	54.4005	6.64619e-05	9.56062e-14	3.99844e-23	0.0185836	1	1	1	0	1
17:47361378-47379253	+	EFCAB13	ENSG00000178852	exon	2.83426	2.06433	-1.17216	88.373	140.569	36.9233	6.72245e-05	2.88636e-14	0.102705	0.0186639	1	1	1	0	0
19:14042453-14042789	+	IL27RA	ENSG00000104998	exon	4.95204	-1.17598	-5.99838	4.49462	20.2699	10.9477	7.13173e-05	0.0287583	2.85107e-07	0.0186786	1	1	0	1	0
9:37126312-37127263	+	ZCCHC7	ENSG00000147905	exon	3.36041	1.46009	-1.83156	193.135	361.239	95.9096	8.09188e-05	2.67188e-08	0.0458907	0.0186807	1.71659e-08	1	1	0	0
X:53403566-53403893	-	SMC1A	ENSG00000072501	exon	2.63425	2.47087	-0.0945184	44.2455	71.5125	18.8214	8.39903e-05	5.15574e-08	0.912625	0.0186891	1	1	1	0	0
2:100006632-100008932	-	AFF3	ENSG00000144218	exon	3.07829	7.73268	4.78139	33.1577	45.7027	4.17277	8.59977e-05	9.01424e-14	0.0058218	0.0187845	1	1	1	0	0
5:74834426-74841679	-	FAM169A	ENSG00000198780	exon	5.36483	-1.7789	-7.45282	6.50263	45.5127	29.1028	8.95885e-05	0.00876755	1.50329e-11	0.0190154	1	1	0	1	0
1:235793503-235801097	-	LYST	ENSG00000143669	exon	-1.79517	2.98778	4.98743	45.2157	18.2649	45.7362	9.43802e-05	0.0132608	1.14596e-06	0.0193458	1	1	0	0	1
16:81869214-81870935	+	PLCG2	ENSG00000197943	exon	4.45783	5.45719	0.955242	13.8704	20.2318	1.2839	0.000104658	1.01018e-08	0.696667	0.0195998	1	1	1	0	0
2:32235401-32241125	-	NLRC4	ENSG00000091106	exon	-3.19171	2.73933	6.94528	8.60737	1.24854	9.94225	0.000119168	0.204649	2.93889e-08	0.0197724	1	1	0	0	1
8:22474954-22498112	+	PPP3CC	ENSG00000120910	exon	6.49565	-0.493749	-7.43823	17.771	68.3262	33.4779	0.000146213	0.570107	4.69238e-10	0.0198081	1	1	0	1	0
8:141253989-141254629	-|+	RP11-10J21.3|SLC45A4	ENSG00000022567|ENSG00000254019	exon	-1.91325	-2.52587	-0.392402	36.4425	69.4596	82.858	0.000151749	1.15998e-09	0.299949	0.0201934	1	1	0	1	0
2:55332566-55335164	-|+	AC012358.8|CCDC88A	ENSG00000115355|ENSG00000240401	exon	-3.66113	1.77758	6.04023	18.471	2.5135	22.1182	0.000155115	0.36738	2.93276e-09	0.0202196	1	1	0	0	1
1:235773842-235787373	-	LYST	ENSG00000143669	exon	-4.55687	0.784854	6.3269	34.8064	2.91088	43.4244	0.000156046	0.724119	2.90683e-08	0.0208882	1	1	0	0	1
15:30474356-30513698	+	CTD-3092A11.1|CTD-3092A11.3	ENSG00000215302|ENSG00000283345	exon	-6.77665	-5.79595	1.33251	17.1697	7.9803	28.4764	0.00016827	2.29785e-06	0.2241	0.0214008	1	1	0	1	0
10:92646729-92647756	+	KIF11	ENSG00000138160	intron	4.54713	6.75498	2.01562	8.16001	11.9864	0.402325	0.000182609	8.39349e-08	0.419241	0.0220617	1	1	1	0	0
9:112078538-112102285	-	SUSD1	ENSG00000106868	exon	-3.49979	0.901085	4.40477	15.0379	2.38451	18.3995	0.000186797	0.596675	2.82814e-06	0.0222603	1	1	0	0	1
9:111416272-111444494	-	KIAA0368	ENSG00000136813	exon	-4.1932	2.99335	6.76311	7.61498	0.611299	9.18709	0.000198708	0.187626	5.43361e-08	0.022545	1	1	0	0	1
5:94909251-94924021	-	MCTP1	ENSG00000175471	exon	-3.7539	4.34535	9.26091	40.0447	3.7393	47.8239	0.00020298	0.0354859	4.01666e-18	0.0227248	1	1	0	0	1
14:86028369-86041833	-|+	CTD-2341M24.1|RP11-1079H9.1	ENSG00000258733|ENSG00000258912	intron	2.54482	-0.939426	-3.5409	11.9949	44.7024	26.0122	0.000217512	0.0161023	2.97301e-07	0.0236976	0.0263572	1	0	1	0
12:70507895-70522630	-|+	PTPRB|RP11-588H23.3	ENSG00000127329|ENSG00000258168	exon	4.49695	6.02125	NA	5.62267	8.60246	NA	0.000224686	1.76163e-06	NA	0.024394	1	1	1	0	0
17:80289659-80290728	+	RNF213	ENSG00000173821	exon	4.80426	-1.54573	-6.35467	3.83941	23.9749	14.8902	0.000226777	0.0164021	4.49238e-07	0.0245701	1	1	0	1	0
1:151024611-151028944	+	PRUNE1	ENSG00000143363	exon	6.33182	0.461124	-6.30355	15.7537	40.8878	13.9433	0.000262522	0.599896	1.95398e-07	0.0248793	1	1	0	1	0
5:40852174-40854096	+	CARD6	ENSG00000132357	exon	-3.52291	2.02255	5.49727	12.7333	2.02135	15.0306	0.000273462	0.247686	5.84323e-09	0.0250921	1	1	0	0	1
4:102021514-102043907	-|+	BANK1|RP11-498M5.2	ENSG00000153064|ENSG00000251309	exon	3.79811	7.34232	2.71528	11.9378	17.1336	0.929866	0.000291859	4.28091e-09	0.273241	0.0258055	1.45992e-08	1	1	0	0
4:102714438-102736435	-	MANBA	ENSG00000109323	exon	-0.799661	1.5949	2.44028	100.976	74.9747	97.9701	0.000305802	0.000135915	8.46061e-12	0.0264922	1	1	0	0	1
6:36506583-36540207	-	STK38	ENSG00000112079	exon	-6.31844	-7.83892	-1.04502	10.8071	36.6513	43.6473	0.00031606	2.02302e-13	0.234057	0.0266374	1	1	0	1	0
10:119515509-119527424	-	RGS10	ENSG00000148908	exon	-2.98207	-3.48769	-0.580954	21.0555	46.5172	59.6677	0.000383059	6.30091e-07	0.368158	0.0267002	1	1	0	1	0
6:118511298-118566316	-	CEP85L	ENSG00000111860	exon	-2.20376	-3.24792	-0.943618	15.7359	44.4421	49.8759	0.000399559	1.23647e-09	0.116965	0.0267426	0.240379	1	0	1	0
17:42498924-42501304	+	ATP6V0A1	ENSG00000033627	exon	1.5658	3.62144	2.29941	33.9591	41.7941	12.568	0.000454236	1.70407e-10	4.64966e-05	0.0273385	1	1	1	0	0
3:11358418-11426926	+	ATG7	ENSG00000197548	exon	-3.87234	2.20234	6.22141	35.4838	4.5518	42.9638	0.000456319	0.173915	2.21153e-09	0.0274135	1	1	0	0	1
2:61485768-61490776	-	XPO1	ENSG00000082898	exon	-3.41389	-1.26153	2.02455	25.8334	11.2837	36.8864	0.000491575	0.269202	2.5738e-06	0.0274145	1	1	0	0	1
7:73225711-73227464	+	NCF1B	ENSG00000182487	exon	2.33029	6.35051	4.2789	16.6869	21.1631	3.84093	0.000648328	9.39331e-11	0.00431029	0.0279496	1	1	1	0	0
11:14771937-14789242	+	PDE3B	ENSG00000152270	exon	-1.75496	-3.671	-1.83751	18.8621	82.9854	80.8056	0.000649822	1.61157e-20	2.52714e-09	0.0280604	1	1	0	1	0
4:102650537-102664852	-	MANBA	ENSG00000109323	exon	-1.96245	5.51639	7.79085	17.4423	5.27606	17.8063	0.000669025	4.59319e-05	1.49177e-11	0.0281445	1	1	0	0	1
6:158707230-158725637	+	SYTL3	ENSG00000164674	exon	-3.49222	-5.20365	-1.66294	3.87849	18.1836	19.1619	0.000695408	1.87637e-08	0.0030778	0.028167	1	1	0	1	0
2:143435601-143487495	-|+	AC096558.1|ARHGAP15|RP11-570L15.2	ENSG00000075884|ENSG00000228655|ENSG00000257640	exon	5.71893	-1.59228	-7.7591	9.5477	60.7929	38.0748	0.000706425	0.0388515	1.92972e-11	0.0288458	1	1	0	1	0
1:92605307-92636336	-	EVI5	ENSG00000067208	exon	-2.58601	5.65953	8.90126	32.8086	6.89257	35.9897	0.00073026	0.000701792	8.94141e-17	0.029044	1	1	0	0	1
12:9680923-9694969	+	CLEC2D	ENSG00000069493	exon	2.09895	-0.799906	-3.04094	23.7881	81.7533	48.5067	0.000762118	0.134993	6.85356e-08	0.0290918	1	1	0	1	0
2:58084089-58089723	+	VRK2	ENSG00000028116	exon	0.996502	2.23174	1.33335	47.0106	58.9956	29.1201	0.000878573	1.23139e-06	0.00806616	0.0293129	1	1	1	0	0
9:14672830-14680162	-	ZDHHC21	ENSG00000175893	exon	3.51702	1.84755	-1.51588	67.5668	119.247	27.888	0.000920604	3.80043e-10	0.225822	0.0299287	7.15675e-05	1	1	0	0
11:108258986-108267342	+	ATM	ENSG00000149311	exon	5.65315	-2.20532	-8.32722	9.1491	81.9985	55.9597	0.000938747	0.00348042	7.0077e-14	0.0307349	1	1	0	1	0
3:167602127-167604468	-	WDR49	ENSG00000174776	exon	-2.7455	4.58392	8.09933	20.0433	4.42709	21.8356	0.000979399	0.00360389	1.97238e-12	0.0307368	0.0177142	1	0	0	1
3:18378170-18420991	-	SATB1	ENSG00000182568	exon	-2.33495	-3.96371	-1.57609	17.6091	73.1934	75.7524	0.0010185	3.14937e-11	0.00251217	0.0311821	1	1	0	1	0
15:63553715-63574403	-|+	USP3|USP3-AS1	ENSG00000140455|ENSG00000259248	exon	-2.78092	-1.0796	1.70286	71.4252	42.5956	103.665	0.00104263	0.220189	1.33687e-12	0.0325654	1	1	0	0	1
7:2524695-2526921	+	LFNG	ENSG00000106003	exon	-1.94986	1.38254	3.19688	47.6712	24.6573	52.3257	0.00108463	0.0600865	1.28801e-07	0.0326744	1	1	0	0	1
11:9713466-9740347	+	SWAP70	ENSG00000133789	exon	3.968	7.03166	4.06746	11.3748	15.8692	1.20698	0.00109608	5.96458e-10	0.102468	0.0330303	1	1	1	0	0
4:105259619-105272918	+	TET2	ENSG00000168769	exon	-3.22186	2.78379	5.96216	15.8023	3.24119	18.0996	0.00116838	0.109255	2.85421e-07	0.0331727	1	1	0	0	1
16:81854444-81870935	+	PLCG2	ENSG00000197943	exon	3.87117	6.35401	1.79213	22.1126	32.1363	1.95851	0.00124531	8.37136e-13	0.461783	0.0332603	1	1	1	0	0
3:121844453-121857156	+	EAF2	ENSG00000145088	exon	-1.33926	4.74289	6.23814	35.2925	15.3712	33.1356	0.00130106	0.000275503	3.23306e-07	0.0348584	1	1	0	0	1
9:37126312-37233817	+	ZCCHC7	ENSG00000147905	exon	3.56727	10.1214	5.37816	83.0731	117.616	7.59229	0.00137356	2.7536e-23	0.0236514	0.0352391	1	1	1	0	0
6:144537582-144539443	+	UTRN	ENSG00000152818	exon	3.63559	2.0995	-1.7778	118.214	207.543	44.3421	0.00138294	1.36209e-08	0.16648	0.0352988	1	1	1	0	0
10:32558986-32584304	+	AL356053.1|CCDC7	ENSG00000150076|ENSG00000216937	exon	5.92282	-2.86516	-9.44606	15.6113	196.237	140.528	0.00139996	0.00376965	1.39989e-19	0.0353583	1	1	0	1	0
16:81895807-81908591	+	PLCG2	ENSG00000197943	exon	2.55273	5.2735	2.49675	9.45147	12.6282	1.96397	0.00144868	5.38214e-07	0.199004	0.035884	1	1	1	0	0
17:59737453-59817773	+	VMP1	ENSG00000062716	exon	-3.48077	-2.25563	1.69044	48.2939	26.598	73.0653	0.00149142	0.0385296	1.83498e-06	0.0370271	1	1	0	0	1
6:35312302-35312772	+	DEF6	ENSG00000023892	exon	1.14482	-0.864023	-2.02417	21.9872	64.7174	42.5968	0.00152886	0.00568335	2.94264e-07	0.037251	0.67826	1	0	1	0
7:50319048-50391863	+	IKZF1	ENSG00000185811	exon	5.54863	-2.69477	-8.82321	9.50041	115.11	82.1338	0.0018387	0.00142006	1.68667e-17	0.0372724	1	1	0	1	0
18:6263947-6312056	-	L3MBTL4	ENSG00000154655	exon	3.12201	8.24393	4.24158	24.335	33.2905	3.14938	0.00186402	2.1062e-13	0.0845858	0.0383337	1	1	1	0	0
7:22960256-22991139	-	FAM126A	ENSG00000122591	exon	1.31374	1.67448	0.585447	75.6215	104.814	46.2631	0.00196711	3.21001e-08	0.173231	0.038625	1	1	1	0	0
21:33414888-33421685	+	IFNGR2	ENSG00000159128	exon	-1.48882	3.99254	5.53134	63.7194	27.235	60.574	0.00198633	5.59167e-05	2.63537e-10	0.038784	1	1	0	0	1
18:56756583-56758953	+	WDR7	ENSG00000091157	exon	-1.26491	-2.56976	-1.30716	19.7945	62.2295	61.8538	0.00209346	4.10924e-09	0.00528342	0.0389956	1	1	0	1	0
8:69738040-69761875	-	SLCO5A1	ENSG00000137571	exon	2.8298	6.74445	3.09227	7.82839	10.4975	1.16371	0.00215624	4.97701e-09	0.21097	0.0391995	1	1	1	0	0
17:42500707-42501304	+	ATP6V0A1	ENSG00000033627	exon	2.33545	4.40457	2.19651	33.56	45.2372	8.39303	0.00216915	9.81334e-08	0.0949729	0.0393615	1	1	1	0	0
9:37126312-37305714	+	ZCCHC7	ENSG00000147905	exon	2.89845	2.01942	-0.757939	306.229	506.176	119	0.00222328	2.85371e-06	0.470235	0.0395457	1	1	1	0	0
2:159337462-159395834	-|+	AC008277.1|BAZ2B	ENSG00000123636|ENSG00000223642	exon	-3.17489	2.71841	6.6098	9.55552	1.35873	11.1075	0.00248683	0.173655	6.09383e-08	0.039735	1	1	0	0	1
17:42727635-42728952	-	EZH1	ENSG00000108799	exon	5.01358	-0.568452	-5.94588	5.37232	20.6883	10.2894	0.00256937	0.474647	1.82579e-06	0.0401579	1	1	0	1	0
14:91797785-91813825	-	TC2N	ENSG00000165929	exon	4.84761	-4.11688	-9.29799	4.75501	148.112	115.404	0.00273443	1.39782e-10	1.04316e-16	0.0405324	1	1	0	1	0
1:114463104-114463556	-	TRIM33	ENSG00000197323	exon	5.23084	-1.21113	-6.97745	6.74358	35.0788	20.4176	0.00282612	0.159435	7.41503e-10	0.0408739	1	1	0	1	0
14:99257471-99257836	-	BCL11B	ENSG00000127152	exon	4.99885	-3.98869	-9.13432	5.37311	201.197	153.818	0.00304743	6.5413e-06	2.3723e-13	0.0412214	5.90168e-07	1	0	1	0
11:128480191-128490576	-	ETS1	ENSG00000134954	exon	5.31008	-2.86598	-8.67272	7.62929	103.272	75.5032	0.00328392	0.00194053	2.28165e-13	0.0420746	1	1	0	1	0
4:78826037-78851056	+	BMP2K	ENSG00000138756	exon	-0.780722	4.76016	5.55764	53.2989	32.9248	44.888	0.00348153	4.68896e-06	2.96128e-07	0.0420874	1	1	0	0	1
11:2951259-2979237	-	NAP1L4	ENSG00000205531	exon	-5.09889	-7.14127	-1.62366	4.13875	20.338	21.9931	0.00351638	1.35474e-10	0.0634362	0.0422843	1	1	0	1	0
12:31423597-31426424	-	DENND5B	ENSG00000170456	exon	3.51915	7.94668	3.36463	18.1844	25.5577	1.73259	0.0036097	1.73262e-13	0.172538	0.0428083	0.066371	1	1	0	0
12:9680923-9704157	+	CLEC2D|RP11-75L1.1	ENSG00000069493|ENSG00000256582	exon	5.04476	-1.37875	-6.96357	6.16166	35.5913	21.5726	0.00374494	0.170444	1.55343e-08	0.0433489	1	1	0	1	0
1:32279671-32280210	+	LCK	ENSG00000182866	exon	3.57836	-3.62394	-6.97902	2.75905	53.6415	40.747	0.00390468	2.49217e-09	9.59795e-11	0.043354	1	1	0	1	0
11:33286413-33328633	+	HIPK3	ENSG00000110422	exon	-3.69081	5.63862	12.1541	300.91	31.9681	355.647	0.00407511	0.0115237	1.3675e-32	0.0436566	1	1	0	0	1
17:47361378-47377903	+	EFCAB13	ENSG00000178852	exon	3.97397	2.26092	-1.99357	77.6836	133.318	22.7692	0.0042056	1.20463e-15	0.19948	0.0448282	1	1	1	0	0
20:33619517-33628435	+	CBFA2T2	ENSG00000078699	exon	5.09505	-0.2616	-5.82902	6.51798	22.1991	9.9704	0.00428933	0.785442	2.83762e-06	0.0456162	1	1	0	1	0
18:6237964-6244588	-	L3MBTL4	ENSG00000154655	exon	2.48398	6.32595	3.36463	9.48568	12.3392	1.73258	0.00455942	1.69486e-07	0.172539	0.045852	1	1	1	0	0
9:109106508-109108570	-	TMEM245	ENSG00000106771	exon	4.69388	-1.41447	-6.34215	4.17717	25.7223	15.7173	0.00486546	0.0394441	6.54479e-08	0.0467182	1	1	0	1	0
13:32732101-32746100	+	PDS5B	ENSG00000083642	exon	-4.77346	-5.90313	-0.850557	3.16258	9.82042	12.026	0.00490096	8.70572e-07	0.306206	0.0468684	1	1	0	1	0
9:37126312-37247130	+	ZCCHC7	ENSG00000147905	exon	3.51459	2.09415	-1.41968	159.275	278.916	58.0043	0.00511386	5.17331e-07	0.278415	0.0471371	1	1	1	0	0
1:241566491-241592149	-|+	KMO|OPN3	ENSG00000054277|ENSG00000117009	exon	2.62213	6.32539	3.14028	6.65227	8.7626	1.15651	0.00522282	2.28745e-07	0.204225	0.0471425	1	1	1	0	0
1:235800320-235801097	-	LYST	ENSG00000143669	exon	-1.23755	3.73575	5.13719	51.9081	28.5238	48.3779	0.00522896	0.000812965	2.31781e-07	0.0481551	1	1	0	0	1
7:74779082-74779422	+	NCF1	ENSG00000158517	exon	2.70025	6.17858	2.93846	6.02529	8.06193	0.955345	0.00576433	1.00458e-06	0.235463	0.0483808	1	1	1	0	0
17:47402132-47429961	+	EFCAB13	ENSG00000178852	exon	3.90194	4.04916	-0.443865	79.6668	127.947	16.3959	0.00597074	6.49397e-07	0.827373	0.188728	0.0164115	1	1	0	0
8:130152736-130180880	-	ASAP1	ENSG00000153317	exon	-2.08355	-0.0669107	2.01559	80.7823	49.5395	104.437	0.00620415	0.932874	2.17539e-12	0.195804	0.00168021	1	0	0	1
1:24531218-24533254	+	RCAN3	ENSG00000117602	exon	3.93726	-2.27007	-6.20678	2.09089	20.1444	13.9315	0.00643406	0.00148899	1.18887e-06	0.214041	2.63194e-09	1	0	1	0
3:16286342-16303592	+	OXNAD1	ENSG00000154814	exon	-1.66121	-3.08195	-1.36689	13.1671	46.0451	46.5607	0.00662718	5.34158e-09	0.0261851	0.361393	6.99376e-06	1	0	1	0
6:116689320-116698798	+	KPNA5	ENSG00000196911	exon	6.53137	-0.733174	-9.07322	57.411	235.31	119.749	0.00697566	0.675174	1.79504e-17	0.680815	3.79746e-15	1	0	1	0
4:102714438-102726683	-	MANBA	ENSG00000109323	exon	-0.602376	1.54148	2.17504	218.84	176.907	205.342	0.00794185	8.42142e-07	7.35605e-24	0.789228	0.023113	1	1	0	1
11:85990250-86031611	-	PICALM	ENSG00000073921	exon	-2.55453	-1.33192	1.26196	252.708	194.321	392.856	0.00833407	0.15742	5.00417e-08	1	0.0100027	1	0	0	1
1:100484292-100499262	-|+	CDC14A|RP5-837M10.4	ENSG00000079335|ENSG00000228086	exon	-4.36502	-7.49295	-3.28543	2.53072	29.1447	27.3045	0.00848459	2.27341e-09	0.001006	1	5.15706e-10	1	0	1	0
2:200853903-200855086	-	CLK1	ENSG00000013441	exon	4.31025	-3.10207	-7.75403	3.10959	51.0491	38.368	0.00864332	0.00010117	3.51707e-10	1	0.000455929	1	0	1	0
7:22976210-22991139	-	FAM126A	ENSG00000122591	exon	1.03515	1.5896	0.703548	98.595	132.069	64.8449	0.0097319	2.00248e-07	0.0823852	1	0.000876116	1	1	0	0
21:36280285-36289206	+	DOPEY2	ENSG00000142197	exon	2.44492	6.91545	3.56035	10.1942	13.0085	2.08491	0.00983061	8.92659e-09	0.148486	1	1.60715e-09	1	1	0	0
7:38242428-38249572	-	TRGC2	ENSG00000227191	exon	-4.59487	-6.52087	-1.58746	2.891	13.6052	14.7704	0.0108094	3.63458e-08	0.088097	1	0.000173367	1	0	1	0
15:101010450-101010837	+	LRRK1	ENSG00000154237	exon	1.96233	6.90332	4.56992	10.0293	12.3364	2.50454	0.0113357	2.46144e-08	0.0242067	1	2.01431e-05	1	1	0	0
1:155670320-155675096	-	YY1AP1	ENSG00000163374	exon	5.75978	-0.847395	-8.00884	19.2255	84.6278	45.2928	0.0115592	0.510194	1.37083e-13	1	0.0377789	1	0	1	0
15:38502312-38508001	-	RASGRP1	ENSG00000172575	exon	4.43565	-2.21659	-7.05929	3.83272	35.1316	23.9223	0.0127082	0.00683772	6.84888e-10	1	0.00142228	1	0	1	0
1:110891392-110895055	+	CD53	ENSG00000143119	exon	-5.95492	-8.08446	-1.94491	20.4314	43.9635	62.1495	0.0128298	8.45725e-14	0.186852	1	7.38499e-05	1	0	1	0
2:241403828-241407615	+	FARP2	ENSG00000006607	exon	2.46624	7.12198	3.56428	10.6413	13.6527	2.0931	0.0133736	9.7361e-10	0.148031	1	3.60057e-09	1	1	0	0
9:124301936-124327445	+	NEK6	ENSG00000119408	exon	-2.46275	4.64683	7.74352	16.3998	4.55807	17.069	0.0144252	0.0170812	2.64626e-11	1	0.0104847	1	0	0	1
10:31373018-31502509	+	ZEB1	ENSG00000148516	exon	5.5434	-0.850325	-7.83755	16.9572	74.5514	39.6605	0.0165415	0.520539	4.51315e-13	1	2.14614e-05	1	0	1	0
9:122957011-123020459	+	RABGAP1	ENSG00000011454	exon	-2.23753	3.81848	7.14785	9.78768	2.35206	10.4609	0.0170013	0.0678743	3.53848e-09	1	1.6459e-06	1	0	0	1
8:55941855-55953984	+	LYN	ENSG00000254087	exon	-0.451287	6.63922	7.15325	73.7407	47.7943	54.6067	0.0181154	7.67015e-15	4.20324e-18	1	0.000320971	1	1	0	1
11:2570628-2572986	+	KCNQ1	ENSG00000053918	exon	-2.60069	3.64992	6.9679	9.47673	2.19724	10.1768	0.0189236	0.0837313	9.16134e-07	1	0.0203745	1	0	0	1
17:43095846-43124115	-	BRCA1	ENSG00000012048	exon	-1.92047	4.20244	6.64711	8.39645	2.49513	8.59276	0.0201284	0.0185685	1.02416e-07	1	6.63213e-06	1	0	0	1
10:94441896-94474783	+	TBC1D12	ENSG00000108239	exon	1.66374	6.87783	4.86193	9.88357	11.4007	3.08354	0.0201702	2.59537e-09	0.0154022	1	5.53565e-07	1	1	0	0
7:75162326-75163019	-	NCF1C	ENSG00000165178	exon	1.43456	7.25818	5.75398	13.8654	15.565	4.63081	0.0203813	5.59401e-10	0.000109162	1	1.03885e-05	1	1	0	0
13:95983804-95999307	-	UGGT2	ENSG00000102595	exon	-1.57368	5.74289	7.74468	17.1148	6.36159	16.432	0.0212969	0.000267643	1.36376e-10	1	1.48525e-08	1	0	0	1
7:18644671-18648683	+	HDAC9	ENSG00000048052	exon	-2.05153	4.45962	7.00127	9.76502	3.07241	9.84873	0.0215309	0.0135972	1.1392e-08	1	5.00137e-19	1	0	0	1
2:74156418-74172752	-	MOB1A	ENSG00000114978	exon	2.0589	6.2954	3.28425	5.70516	7.14299	1.32402	0.0232819	1.26913e-07	0.183556	1	0.000233354	1	1	0	0
11:9713466-9732710	+	SWAP70	ENSG00000133789	exon	1.68435	7.43441	5.56192	16.0006	18.4398	4.9079	0.0237997	3.05381e-11	0.00328052	1	0.00896826	1	1	0	0
10:32543300-32571893	+	CCDC7	ENSG00000216937	exon	5.22926	-2.84421	-9.73718	12.8755	213.531	158.395	0.0251214	0.0747061	1.00022e-20	1	3.74819e-09	1	0	1	0
7:77571078-77597901	+	PTPN12	ENSG00000127947	exon	-2.3585	3.38281	6.46827	20.5849	5.65009	21.8208	0.0254844	0.0723891	7.73796e-11	1	0.000547017	1	0	0	1
2:195680032-195718332	+	SLC39A10	ENSG00000196950	exon	4.96685	-1.68926	-7.38079	9.11602	57.3837	35.5501	0.0255461	0.202354	4.50996e-10	1	7.09049e-05	1	0	1	0
13:112516440-112527484	-	TUBGCP3	ENSG00000126216	exon	-0.839894	1.37916	2.35253	29.8867	22.2812	28.8773	0.0265306	0.00380998	1.40584e-06	1	8.57588e-05	1	0	0	1
9:131506114-131506453	+	POMT1	ENSG00000130714	exon	1.76479	-2.16431	-3.71204	18.4033	110.518	78.1359	0.027099	6.93299e-07	1.01791e-05	1	0.00166042	1	0	1	0
6:116689320-116716318	+	KPNA5	ENSG00000196911	exon	3.19337	-0.517334	-3.52506	78.1707	244.884	117.429	0.0280448	0.644434	7.36031e-07	1	0.0467809	1	0	1	0
2:42295125-42304551	+	EML4	ENSG00000143924	exon	3.9251	-2.37452	-6.6582	2.51535	25.214	17.546	0.0282596	0.00161934	1.60193e-08	1	2.37147e-06	1	0	1	0
5:154033791-154034946	-	FAM114A2	ENSG00000055147	exon	5.28683	-2.14809	-7.95127	12.9063	75.7858	45.4338	0.0294206	0.221903	2.34198e-11	1	3.08407e-09	1	0	1	0
X:118590210-118599228	+	DOCK11	ENSG00000147251	exon	4.43483	-1.15742	-6.61749	14.2324	71.7892	42.0973	0.0322786	0.364344	1.22894e-09	1	2.16328e-11	1	0	1	0
1:8624310-8656441	-	RERE	ENSG00000142599	exon	1.64206	6.03942	4.36549	22.6366	26.6304	7.09781	0.0339317	1.00122e-11	0.0115134	1	0.00285482	1	1	0	0
7:77920279-77937838	+	PHTF2	ENSG00000006576	exon	2.00666	6.46465	3.60175	7.19799	8.85835	1.75853	0.0339321	4.56951e-08	0.144017	1	0.0144524	1	1	0	0
18:79695225-79715528	+	CTDP1	ENSG00000060069	exon	4.90671	-3.02641	-6.86053	7.65067	59.7033	38.0095	0.0433887	0.0108996	2.01815e-07	1	0.00862443	1	0	1	0
1:243545510-243695716	-	AKT3	ENSG00000117020	exon	0.648508	-0.960225	-1.53515	49.6355	128.085	91.1247	0.0457277	0.00306365	2.87635e-07	1	0.00384201	1	0	1	0
7:38245183-38249572	-	TRGC2	ENSG00000227191	exon	-4.29949	-7.66684	-3.06236	3.31554	35.9776	33.926	0.0474562	6.97347e-09	0.0168569	1	0.0166539	1	0	1	0
10:84371014-84373815	+	CCSER2	ENSG00000107771	exon	-1.32682	-2.5752	-1.29241	12.8348	42.5392	41.5784	0.0474573	8.85927e-08	0.0036764	1	0.0108027	1	0	1	0
3:179413412-179419505	-	GNB4	ENSG00000114450	exon	-1.11762	6.50179	7.92741	26.4242	13.5398	22.3107	0.0487713	2.05421e-07	2.16323e-11	1	9.2014e-05	1	1	0	1
4:102722871-102726683	-	MANBA	ENSG00000109323	exon	-0.508019	1.60817	2.15062	223.749	185.972	205.343	0.0543039	3.08568e-07	2.19817e-23	1	3.93345e-05	1	1	0	1
9:111527268-111534353	+	ZNF483	ENSG00000173258	exon	3.37366	-2.2574	-6.07524	1.63535	16.3881	11.376	0.0582362	0.00114706	2.87354e-07	1	0.00336756	1	0	1	0
3:71015549-71047095	-	FOXP1	ENSG00000114861	exon	4.60088	-3.7586	-7.94062	5.05609	61.4662	44.3988	0.0584058	0.00524209	1.18926e-10	1	0.000153252	1	0	1	0
8:55966715-55999549	+	LYN	ENSG00000254087	exon	-1.5136	7.23851	9.14883	47.8215	21.3986	42.9402	0.0630758	2.9865e-06	4.20713e-18	1	0.000618932	1	1	0	1
11:108327645-108332037	-|+	ATM|C11orf65	ENSG00000149311|ENSG00000166323	exon	0.954182	-1.13297	-2.1216	25.1794	81.3711	57.23	0.0639442	0.015366	1.6155e-06	1	0.000420193	1	0	1	0
12:108652272-108654410	-	CORO1C	ENSG00000110880	exon	0.479557	2.65687	2.24325	99.3868	103.366	65.6517	0.0659968	1.59336e-06	5.80254e-05	1	1.50793e-09	1	1	0	0
9:123557570-123879021	-	DENND1A	ENSG00000119522	exon	-2.29241	2.17981	5.34686	31.9536	10.5474	36.2881	0.070241	0.200808	1.47164e-07	1	1.69262e-05	1	0	0	1
18:6237964-6312056	-	L3MBTL4	ENSG00000154655	exon	2.2234	5.2962	2.81523	28.6046	37.2189	6.4134	0.0722442	5.80194e-10	0.145403	1	4.48844e-05	1	1	0	0
1:28993330-29039426	+	EPB41	ENSG00000159023	exon	4.36188	-3.21024	-6.94076	3.65901	31.6469	21.3963	0.0729879	0.0131137	3.37348e-09	1	9.74644e-06	1	0	1	0
1:92333391-92358043	+	RPAP2	ENSG00000122484	exon	3.87164	-2.08706	-6.46079	4.20365	28.1447	17.5129	0.0738911	0.0547935	4.36208e-07	1	0.00214332	1	0	1	0
11:108297287-108304852	+	ATM	ENSG00000149311	exon	4.34776	-4.22651	-8.05574	3.59249	60.27	44.9828	0.0739356	0.000625082	1.00427e-13	1	5.3686e-07	1	0	1	0
1:21002713-21111383	-	EIF4G3	ENSG00000075151	exon	1.57549	2.21469	0.703475	39.3693	54.8231	20.0083	0.0746185	3.37671e-10	0.485213	1	1.76665e-07	1	1	0	0
10:7220411-7285954	-	SFMBT2	ENSG00000198879	exon	-3.97587	-7.96768	-3.28143	2.96047	48.4419	42.8086	0.0777478	1.12706e-13	0.000244655	1	0.000776954	1	0	1	0
19:32899857-32918339	-	CEP89	ENSG00000121289	exon	1.71933	5.84954	3.07056	4.51096	5.33772	1.30671	0.0784493	1.77017e-06	0.214025	1	0.000119923	1	1	0	0
1:100424222-100455492	+	CDC14A	ENSG00000079335	exon	-4.26806	-6.44551	-2.94756	2.2003	17.147	16.6274	0.0803538	3.51643e-08	0.0235052	1	0.00150032	1	0	1	0
8:30069642-30070059	-	SARAF	ENSG00000133872	exon	-2.60044	-4.64971	-1.47777	27.9139	127.685	132.904	0.0806141	1.17148e-09	0.40535	1	1.01058e-05	1	0	1	0
15:99598430-99706855	+	MEF2A	ENSG00000068305	exon	-2.60843	3.72522	8.32387	21.9207	4.31297	24.2634	0.0858684	0.0974956	5.82597e-14	1	5.8954e-06	1	0	0	1
14:22812900-22813440	-	SLC7A7	ENSG00000155465	exon	-1.51079	7.14795	8.6844	44.6698	17.0614	42.9975	0.0867793	3.07478e-08	1.55211e-09	1	2.0083e-09	1	1	0	1
14:99257471-99257839	-	BCL11B	ENSG00000127152	exon	2.08774	-4.14394	-6.19834	9.86188	310.271	240.765	0.0889217	2.09076e-06	4.7622e-16	1	0.0291777	1	0	1	0
6:32521905-32581838	-	HLA-DRB1|HLA-DRB5	ENSG00000196126|ENSG00000198502	exon	-0.871014	5.7166	7.00835	560.454	330.231	447.442	0.103468	6.41315e-05	2.648e-09	1	0.000598848	1	0	0	1
19:11335447-11337460	-	RAB3D	ENSG00000105514	exon	-2.34715	1.78785	4.74336	10.9543	3.06089	12.0751	0.104059	0.343922	8.41655e-07	1	2.03415e-05	1	0	0	1
22:49804204-49824331	-	BRD1	ENSG00000100425	exon	3.53702	-2.07425	-6.25542	2.96177	21.64	13.9068	0.107907	0.0547813	1.31161e-06	1	1.78622e-05	1	0	1	0
22:25678816-25695214	+	GRK3	ENSG00000100077	exon	-1.4037	6.40122	8.68795	30.8016	12.2661	29.0002	0.11123	0.000116793	3.93338e-15	1	0.001838	1	0	0	1
7:18585281-18594029	+	HDAC9	ENSG00000048052	exon	-0.62982	5.05397	5.65441	27.9037	17.3444	21.7327	0.112696	5.8348e-08	1.24868e-10	1	0.027946	1	1	0	1
11:68587927-68603492	+	PPP6R3	ENSG00000110075	exon	3.59221	-1.92168	-6.40209	2.83464	22.9239	15.2674	0.11657	0.0687977	1.81291e-07	1	0.0427339	1	0	1	0
8:30175085-30180630	-|+	DCTN6|LEPROTL1|RP11-51J9.4	ENSG00000104660|ENSG00000104671|ENSG00000253708	exon	3.61404	-1.50999	-6.02435	2.93327	18.3862	11.4717	0.119327	0.196239	2.89003e-06	1	2.10922e-05	1	0	1	0
6:32554012-32580901	-	HLA-DRB1|HLA-DRB6	ENSG00000196126|ENSG00000229391	intron	-0.890184	7.731	8.6598	336.851	186.689	272.879	0.119344	8.35266e-31	1.63899e-21	1	1.87137e-06	1	1	0	1
7:74782939-74783632	+	NCF1	ENSG00000158517	exon	-0.715137	8.29124	9.20147	56.775	33.0276	44.8222	0.123252	6.09531e-13	3.13545e-16	1	0.00545286	1	1	0	1
18:21765772-21798228	+	MIB1	ENSG00000101752	exon	-2.04851	5.09545	10.2807	90.5477	26.8279	92.6947	0.123526	0.0226218	1.64956e-23	1	0.00032197	1	0	0	1
8:66572482-66593194	-	MYBL1	ENSG00000185697	exon	-3.59092	-7.60044	-3.23011	2.02821	32.6441	29.0681	0.123714	1.02792e-09	0.00457364	1	0.000105582	1	0	1	0
16:31090775-31091342	-	RP11-196G11.1|VKORC1	ENSG00000167397|ENSG00000255439	exon	0.672459	-1.90115	-2.46956	19.6716	77.467	57.4237	0.135453	8.34115e-09	2.36272e-10	1	0.00242163	1	0	1	0
1:198712953-198735252	+	PTPRC	ENSG00000081237	exon	3.38596	-3.79898	-7.99763	2.4262	63.7723	49.4305	0.137725	8.36862e-05	7.55887e-11	1	0.0301899	1	0	1	0
8:55941855-55969793	+	LYN	ENSG00000254087	exon	-0.411188	6.76135	7.18683	67.3023	44.2148	49.219	0.139905	3.64094e-15	3.35621e-17	1	0.00321798	1	1	0	1
21:33421480-33432871	-|+	IFNGR2|TMEM50B	ENSG00000142188|ENSG00000159128	exon	-0.510449	4.49359	5.14527	136.834	89.3679	104.704	0.140696	7.35138e-10	5.31079e-11	1	0.000269716	1	1	0	1
6:32554619-32581485	-	HLA-DRB1|HLA-DRB6	ENSG00000196126|ENSG00000229391	exon	-0.912441	8.95074	10.0969	361.916	198.451	294.285	0.143309	1.0283e-23	5.35034e-18	1	0.00482756	1	1	0	1
1:197617659-197658369	-	DENND1B	ENSG00000213047	exon	3.54991	-1.85607	-6.23548	3.3614	20.7462	12.7881	0.144019	0.210455	3.8623e-07	1	0.0159242	1	0	1	0
5:131255095-131316144	+	CDC42SE2	ENSG00000158985	exon	3.49014	-3.24205	-7.59171	3.16651	42.429	31.0782	0.150932	0.0146629	4.38712e-12	1	0.00417279	1	0	1	0
21:33414888-33432871	-|+	IFNGR2|TMEM50B	ENSG00000142188|ENSG00000159128	exon	-0.413593	4.20766	4.67507	119.346	81.9539	90.3734	0.154632	1.02928e-08	7.84936e-10	1	0.0297499	1	1	0	1
2:174459878-174481987	-	GPR155	ENSG00000163328	exon	-3.32048	-6.15885	-1.97306	1.71171	10.2885	10.6337	0.15579	1.08706e-07	0.0752495	1	0.002565	1	0	1	0
6:32521905-32554971	-	HLA-DRB5|HLA-DRB6	ENSG00000198502|ENSG00000229391	exon	-1.84984	4.27146	7.34207	1459.57	476.966	1474.61	0.155947	0.00532843	7.72779e-13	1	0.00832384	1	0	0	1
8:81029996-81070170	-	PAG1	ENSG00000076641	exon	3.19283	-3.21158	-6.75146	1.98019	25.0425	18.039	0.157186	0.000770971	1.52639e-09	1	7.23225e-10	1	0	1	0
X:150638943-150649901	+	MTM1	ENSG00000171100	exon	-1.99553	3.60971	7.02062	19.2725	5.82989	19.8622	0.159056	0.0632081	4.41868e-10	1	1.27453e-19	1	0	0	1
4:183683975-183694723	+	TRAPPC11	ENSG00000168538	exon	-2.17918	3.43993	7.19236	11.7102	3.2488	12.2533	0.161697	0.126306	2.40975e-08	1	0.0395242	1	0	0	1
14:91342380-91343657	-	CCDC88C	ENSG00000015133	exon	3.10696	-3.13761	-6.59227	1.85507	23.9028	17.3293	0.171787	0.00214198	6.28792e-08	1	8.23853e-05	1	0	1	0
7:77374070-77387448	-	GSAP	ENSG00000186088	exon	-1.6732	5.19265	7.86383	20.2557	7.649	19.3786	0.189809	0.0105987	4.15245e-12	1	0.00386357	1	0	0	1
19:23358430-23362725	-	ZNF91	ENSG00000167232	exon	0.690194	-1.22504	-2.0105	65.6519	212.924	155.725	0.190557	0.00707353	1.823e-09	1	2.15991e-12	1	0	1	0
1:77734347-77736158	-	USP33	ENSG00000077254	exon	2.97793	-2.65946	-5.89248	1.66298	14.3181	9.70308	0.191397	0.00335949	1.24659e-06	1	0.00194923	1	0	1	0
9:111533739-111534353	+	ZNF483	ENSG00000173258	exon	3.01096	-2.51585	-5.84947	1.7953	14.7909	9.85098	0.192441	0.0190105	8.22736e-07	1	4.87e-06	1	0	1	0
6:130175841-130184623	-	SAMD3	ENSG00000164483	exon	2.43691	-5.13756	-7.631	1.57838	75.7858	59.8343	0.192447	7.50915e-09	2.72997e-11	1	0.00564616	1	0	1	0
3:18463480-18530185	+	SATB1-AS1	ENSG00000228956	exon	3.0227	-3.27552	-6.43906	1.87516	22.2332	15.8336	0.194514	0.0044293	2.88757e-06	1	0.0329056	1	0	1	0
6:43546571-43548460	-	XPO5	ENSG00000124571	exon	-3.11544	-5.58709	-1.69206	1.55245	7.08071	7.81899	0.201405	1.69411e-06	0.25363	1	0.021796	1	0	1	0
10:84438512-84477664	+	CCSER2	ENSG00000107771	exon	-0.71626	-2.89632	-2.2067	15.9562	73.9576	65.9101	0.202708	4.51762e-13	6.46283e-06	1	0.00110061	1	0	1	0
14:89161701-89162969	-	FOXN3	ENSG00000053254	exon	-0.625644	-1.74318	-1.08431	12.6242	33.2744	30.776	0.20357	2.60366e-06	0.01023	1	0.00114873	1	0	1	0
22:25663630-25674528	+	GRK3	ENSG00000100077	exon	1.13037	6.36241	5.26108	49.1983	51.5933	20.6242	0.205473	1.21492e-09	0.00141127	1	0.0219982	1	1	0	0
7:158759486-158773396	-	ESYT2	ENSG00000117868	exon	-1.2427	-2.16429	-1.07191	219.62	577.553	590.116	0.205567	0.0643398	3.73192e-07	1	0.000119338	1	0	1	0
12:100097365-100098541	-	UHRF1BP1L	ENSG00000111647	exon	1.85493	7.29015	4.09602	12.9952	15.617	3.46512	0.207864	1.06856e-10	0.0957678	1	4.77947e-05	1	1	0	0
7:18666213-18666476	+	HDAC9	ENSG00000048052	exon	1.08889	5.36048	4.04947	34.3197	37.4361	15.1544	0.218034	3.25622e-07	0.0107171	1	0.0053073	1	1	0	0
10:5794885-5800705	-	GDI2	ENSG00000057608	exon	-0.303694	1.09257	1.4267	215.384	219.275	211.026	0.218713	6.22171e-06	1.92021e-07	1	0.00545432	1	0	0	1
17:48162469-48189500	-|+	RP11-456D7.1|SKAP1	ENSG00000141293|ENSG00000263787	exon	2.36976	-4.00421	-6.38049	0.833569	18.1186	13.7833	0.222492	5.57308e-08	5.24309e-08	1	1.45908e-09	1	0	1	0
6:36515338-36521817	-	STK38	ENSG00000112079	exon	-2.1327	-5.22043	-3.54034	3.92331	33.3484	31.1568	0.223613	1.88231e-08	0.00597566	1	0.0244018	1	0	1	0
1:8614561-8624380	-	RERE	ENSG00000142599	exon	1.05852	6.97498	5.6328	14.7559	15.4431	5.81852	0.228846	6.13423e-09	0.00330675	1	9.621e-05	1	1	0	0
4:102689574-102714561	-	MANBA	ENSG00000109323	exon	-1.0538	0.918859	2.06359	84.2617	62.6091	90.7264	0.235954	0.309985	2.50362e-09	1	1.56796e-06	1	0	0	1
15:59202326-59214720	-	MYO1E	ENSG00000157483	exon	1.2336	6.35657	4.15349	8.35091	8.7418	3.37529	0.23618	1.43546e-07	0.0841572	1	0.00848034	1	1	0	0
1:233198939-233218184	-	PCNX2	ENSG00000135749	exon	1.29246	-1.8464	-2.90899	11.2578	53.7189	38.9641	0.237889	1.83224e-06	0.00785612	1	0.0378096	1	0	1	0
15:90217439-90219891	+	SEMA4B	ENSG00000185033	exon	1.15493	5.90691	4.49692	28.5873	30.8828	11.3885	0.240648	1.91205e-07	0.0114028	1	0.0310688	1	1	0	0
3:16301626-16302748	+	OXNAD1	ENSG00000154814	exon	-0.457926	-3.5788	-3.04137	16.5954	138.423	117.384	0.24604	4.60672e-19	4.61572e-13	NA	4.07391e-13	1	0	1	0
10:48890579-48901863	-|+	RP11-523O18.7|WDFY4	ENSG00000128815|ENSG00000241577|ENSG00000283652	exon	0.676147	7.19979	6.68075	18.0848	16.9126	8.81844	0.249499	2.75634e-09	3.84112e-07	NA	0.0364175	1	1	0	1
1:66891154-66905375	-	WDR78	ENSG00000152763	exon	0.790111	-1.35919	-2.57989	11.6891	42.7949	31.6511	0.252363	0.0408879	1.10807e-06	1.72261e-19	2.75367e-26	NA	0	1	0
17:31878250-31887313	-|+	CTC-542B22.2|UTP6	ENSG00000108651|ENSG00000263990	exon	0.991716	6.55223	4.92454	9.3535	9.11365	4.21885	0.253593	1.57526e-08	0.0083051	9.71204e-19	7.72054e-24	NA	1	0	0
1:198232553-198279061	+	NEK7	ENSG00000151414	exon	2.75236	-2.3543	-5.78656	1.58326	14.8613	10.1192	0.2582	0.088478	1.56411e-06	5.7708e-18	2.07276e-21	NA	0	1	0
2:69505569-69507578	-	AAK1	ENSG00000115977	exon	-2.72564	-6.79476	-3.54586	1.08522	18.8353	16.9033	0.26469	2.88006e-07	0.0132379	6.16397e-18	4.53577e-22	NA	0	1	0
1:233198939-233208689	-	PCNX2	ENSG00000135749	exon	1.23057	-1.888	-3.35746	12.4526	57.0863	41.4544	0.266393	9.60157e-07	0.00073837	6.74813e-17	7.28609e-20	NA	0	1	0
2:84870225-84870785	-	TRABD2A	ENSG00000186854	exon	1.88345	-4.03799	-6.16157	1.60927	38.5274	30.5464	0.267823	5.47884e-06	1.54641e-07	5.33821e-16	1.75333e-19	NA	0	1	0
1:155853276-155853806	-	GON4L	ENSG00000116580	exon	-0.327152	-1.37896	-1.06477	76.9596	185.025	163.972	0.285595	2.48647e-07	0.000673206	1.22701e-15	7.61415e-19	NA	0	1	0
1:89686470-89714851	+	LRRC8C|RP11-302M6.4	ENSG00000171488|ENSG00000271949	exon	-2.55109	-6.1779	-3.00122	1.25732	11.1244	10.7031	0.296513	1.80521e-06	0.0396174	1.95915e-15	9.23544e-20	NA	0	1	0
13:24294739-24297735	+	RP11-307N16.6|SPATA13	ENSG00000182957|ENSG00000273167	exon	-2.55109	-6.19895	-3.01145	1.25732	11.0457	10.6809	0.296513	1.52126e-07	0.0224702	3.60088e-15	1.67011e-16	NA	0	1	0
11:75879879-75912039	+	UVRAG	ENSG00000198382	exon	1.58193	5.37536	2.61269	10.6105	12.586	3.55768	0.298751	4.99181e-07	0.28214	4.53493e-14	1.81313e-18	NA	1	0	0
8:66592440-66602523	-	MYBL1	ENSG00000185697	exon	-1.8066	-5.79437	-4.29948	2.25726	45.9714	39.476	0.304387	3.77659e-10	2.95559e-05	5.37168e-14	8.80411e-17	NA	0	1	0
5:160010500-160036803	+	TTC1	ENSG00000113312	exon	2.48011	-3.28747	-6.15887	1.23756	18.1486	13.257	0.306395	0.00258997	5.30028e-07	1.00673e-10	1.9033e-14	NA	0	1	0
4:78826037-78887284	+	BMP2K	ENSG00000138756	exon	-0.975305	6.91431	8.74066	36.35	18.542	30.8229	0.308804	3.59857e-05	2.45957e-15	1.08257e-10	1.42454e-13	NA	0	0	1
6:32554748-32581614	-	HLA-DRB1|HLA-DRB6	ENSG00000196126|ENSG00000229391	exon	-1.83324	4.3123	7.97502	227.846	64.2964	235.964	0.312789	NA	2.95756e-17	1.15977e-09	4.13996e-13	NA	0	0	1
7:74779082-74780835	+	NCF1	ENSG00000158517	exon	1.0065	8.20167	6.9061	31.5844	30.1097	15.0373	0.318351	4.051e-14	0.000244934	1.25105e-09	1.47787e-12	NA	1	0	0
14:99231345-99257839	-	BCL11B	ENSG00000127152	exon	-2.42675	-9.9	-7.08649	1.10015	240.361	193.264	0.321218	1.40279e-18	1.23272e-12	2.40537e-09	2.60546e-12	NA	0	1	0
3:149872029-149921227	-|+	ANKUB1|RNF13	ENSG00000082996|ENSG00000206199	exon	1.02147	10.8483	7.59659	199.192	205.009	82.4172	0.331069	7.01218e-24	0.00154289	7.99438e-09	2.30154e-11	NA	1	0	0
5:65680494-65685472	-	SGTB	ENSG00000197860	exon	-1.84347	-4.89631	-3.06212	1.46917	14.0914	12.797	0.338256	2.40532e-06	0.00188201	9.54857e-09	2.13486e-11	NA	0	1	0
8:97719049-97723035	+	MTDH	ENSG00000147649	exon	1.46159	6.92738	4.03557	10.2761	11.6658	3.27266	0.339482	4.78012e-09	0.100832	1.08874e-08	1.29855e-11	NA	1	0	0
18:69895701-69896045	-	CD226	ENSG00000150637	exon	2.27685	-3.24062	-5.93795	1.00698	14.2029	10.3824	0.348926	0.000152972	6.37352e-07	5.42173e-08	6.56683e-10	NA	0	1	0
3:16294856-16303592	+	OXNAD1	ENSG00000154814	exon	-1.64343	-4.40174	-2.68734	5.9282	52.3585	47.4021	0.353409	2.30043e-07	0.0239681	1.15581e-07	7.40487e-11	NA	0	1	0
22:25661576-25674528	+	GRK3	ENSG00000100077	exon	0.829969	5.44892	4.69133	53.4244	51.5921	26.6216	0.353702	1.19975e-16	0.00137875	1.2057e-07	1.48912e-09	NA	1	0	0
13:114041000-114073837	-	RASA3	ENSG00000185989	exon	0.780576	-1.73276	-2.31395	21.9142	88.1711	67.3216	0.358012	1.15325e-07	0.00410271	1.20693e-07	1.15607e-10	NA	0	1	0
17:35478075-35480195	-|+	RP11-686D22.9|SLFN12L	ENSG00000205045|ENSG00000267349	exon	1.79767	-4.30909	-6.2576	1.00085	26.6663	20.9186	0.364493	1.57774e-08	8.92518e-09	1.67212e-07	4.22459e-10	NA	0	1	0
10:32543300-32635158	+	AL356053.1|CCDC7	ENSG00000150076|ENSG00000216937	exon	1.68881	-3.0299	-5.02385	6.11429	99.3355	76.0781	0.372588	0.00240868	1.48218e-06	1.71603e-07	4.52433e-10	NA	0	1	0
10:5785142-5800705	-	GDI2	ENSG00000057608	exon	-0.253818	1.34143	1.59935	177.092	179.025	167.733	0.373072	1.29879e-07	7.20976e-06	2.59356e-07	4.67775e-10	NA	1	0	0
21:33432177-33432871	-|+	IFNGR2|TMEM50B	ENSG00000142188|ENSG00000159128	exon	-0.37265	6.34744	6.88607	157.493	107.401	115.333	0.374422	1.00206e-11	1.0595e-14	3.26102e-07	6.59819e-10	NA	1	0	1
6:130154825-130184623	-	SAMD3	ENSG00000164483	exon	2.16388	-5.61886	-8.30279	0.916746	74.8993	59.6441	0.375179	5.61258e-07	1.40804e-12	4.31604e-07	2.40622e-10	NA	0	1	0
21:33426884-33432871	-|+	IFNGR2|TMEM50B	ENSG00000142188|ENSG00000159128	exon	-0.243723	4.04981	4.38299	125.721	93.5256	89.7777	0.375523	3.35243e-24	1.11103e-24	4.86478e-07	1.40329e-09	NA	1	0	1
17:5214925-5223456	-|+	RP11-333E1.1|SCIMP	ENSG00000161929|ENSG00000261879	exon	0.764462	7.42751	6.35877	19.3843	18.6977	8.98519	0.38285	2.78907e-10	0.000590883	5.97955e-07	6.31506e-10	NA	1	0	0
22:25685170-25695214	+	GRK3	ENSG00000100077	exon	1.14919	6.34358	5.48626	12.2245	8.08701	8.85115	0.385247	3.37326e-07	0.0257257	6.22325e-07	2.11676e-09	NA	1	0	0
7:50319048-50327757	+	IKZF1	ENSG00000185811	exon	0.335551	-1.54786	-1.83632	42.6183	144.662	112.223	0.391258	5.21633e-07	3.66734e-09	1.10586e-06	4.50486e-09	NA	0	1	0
22:25661576-25678915	+	GRK3	ENSG00000100077	exon	-0.853063	7.29251	7.99505	34.7364	17.3874	29.5253	0.397631	5.56527e-11	5.43167e-06	3.66045e-06	4.53963e-09	NA	1	0	0
4:152411303-152412529	-	FBXW7	ENSG00000109670	exon	-0.203246	-1.15515	-0.935346	387.194	871.443	755.018	0.400615	1.99912e-06	0.000272504	4.04957e-06	8.18534e-08	NA	0	1	0
20:44972078-44997306	+	STK4	ENSG00000101109	exon	2.03931	-5.71148	-8.19837	0.814885	67.2994	54.3517	0.403599	1.54524e-07	6.17422e-12	4.35924e-06	9.06607e-09	NA	0	1	0
22:25604377-25678915	+	GRK3	ENSG00000100077	exon	-0.774261	6.94034	7.4306	23.3992	12.1868	19.4824	0.405342	1.22575e-09	3.07451e-05	6.089e-06	2.11808e-08	NA	1	0	0
8:55941855-55947723	+	LYN	ENSG00000254087	exon	1.31095	8.2332	5.19563	27.901	30.4136	10.323	0.419053	7.54219e-14	NA	7.81604e-06	2.11808e-08	NA	1	0	0
14:50475077-50486194	-	MAP4K5	ENSG00000012983	exon	0.885912	6.07004	4.26475	7.70681	7.32773	3.72763	0.429778	1.3181e-06	0.0757391	9.89867e-06	1.19294e-07	NA	1	0	0
4:108063623-108079614	-	LEF1	ENSG00000138795	exon	-1.91016	-7.78709	-5.41496	0.628658	43.3804	36.3981	0.437612	1.48222e-10	2.62311e-06	1.22364e-05	2.68993e-08	NA	0	1	0
10:7243558-7285954	-	SFMBT2	ENSG00000198879	exon	0.651311	-2.27022	-2.7528	14.6475	82.6069	63.1967	0.440798	6.48753e-08	0.000138505	1.8785e-05	2.42667e-08	NA	0	1	0
6:32529883-32589399	-	HLA-DRB1|HLA-DRB5	ENSG00000196126|ENSG00000198502	intron	-0.816376	6.92874	9.14022	169.423	104.123	128.605	0.442651	5.87424e-11	9.65309e-20	2.50291e-05	1.28082e-08	NA	1	0	1
8:55966715-55969793	+	LYN	ENSG00000254087	exon	-0.792446	8.13043	8.27375	47.1192	27.8118	36.3777	0.444064	2.95034e-12	2.41715e-06	3.33577e-05	2.49189e-07	NA	1	0	1
14:61443111-61457679	+	PRKCH	ENSG00000027075	exon	-1.82475	-7.33476	-5.11577	0.465096	26.1378	22.0927	0.458821	1.04631e-09	1.34805e-05	4.55541e-05	8.96459e-07	NA	0	1	0
3:105670233-105681818	-	CBLB	ENSG00000114423	exon	-1.81372	-6.80587	-4.62939	0.458667	17.545	15.0506	0.461587	6.7724e-08	0.000261299	6.83353e-05	6.48642e-07	NA	0	1	0
10:67988043-68014186	-	HERC4	ENSG00000148634	exon	1.75021	-4.54889	-7.0172	0.79833	28.2831	22.1669	0.474508	0.000223936	1.09778e-08	7.83122e-05	2.59579e-07	NA	0	1	0
1:198696712-198704498	+	PTPRC	ENSG00000081237	exon	1.65215	-5.2813	-7.27027	0.55414	36.6512	29.5853	0.499697	6.37495e-06	9.62238e-08	7.97047e-05	1.71913e-06	NA	0	1	0
7:74219744-74220734	+	LAT2	ENSG00000086730	exon	-0.869675	5.60312	5.73559	12.5664	6.69251	10.7194	0.516584	1.3304e-06	0.00637864	9.26647e-05	2.87499e-07	NA	1	0	0
2:191062762-191066515	-	STAT4	ENSG00000138378	exon	1.50744	-4.19818	-6.45654	0.490963	19.5269	15.3392	0.538393	2.11645e-08	1.41043e-08	9.6261e-05	3.76162e-06	NA	0	1	0
20:44972078-44995257	+	STK4	ENSG00000101109	exon	-0.800826	-2.97382	-2.25975	18.4396	76.6686	71.1984	0.540453	6.93826e-09	0.0748533	0.000136834	0.0156758	NA	0	1	0
3:121844453-121872788	+	EAF2	ENSG00000145088	exon	-0.309352	7.4097	7.90037	31.2225	20.8417	22.2075	0.550885	1.31644e-09	1.67677e-11	0.000173858	1.28558e-06	NA	1	0	1
3:141278342-141287453	-|+	PXYLP1|RP11-438D8.2	ENSG00000155893|ENSG00000249417	exon	1.39405	-4.18326	-6.29536	0.424436	16.6437	13.1042	0.569602	5.855e-07	5.48214e-08	0.000190278	2.42973e-06	NA	0	1	0
18:69946734-69947532	-	CD226	ENSG00000150637	exon	-1.3947	-6.82397	-5.07406	0.310064	16.4377	13.9821	0.572191	4.30124e-09	7.50581e-06	0.000194076	3.66945e-06	NA	0	1	0
7:77581427-77592256	+	PTPN12	ENSG00000127947	exon	-0.424165	6.71288	6.62194	19.6498	11.0483	15.7413	0.575564	4.48684e-09	1.29836e-05	0.000203084	6.44573e-07	NA	1	0	0
14:63998914-64022863	+	SYNE2	ENSG00000054654	exon	1.30697	-4.6156	-6.36307	1.08855	31.9286	24.972	0.57989	4.1669e-05	1.02655e-08	0.00026171	3.38851e-06	NA	0	1	0
12:10386903-10390027	-|+	KLRC4-KLRK1|KLRK1|RP11-277P12.20	ENSG00000213809|ENSG00000245648|ENSG00000255819	exon	1.33537	-6.12841	-7.88363	0.395814	65.4125	52.0917	0.586103	2.74751e-09	2.89572e-11	0.000272682	2.28429e-06	NA	0	1	0
14:63998914-64003330	+	SYNE2	ENSG00000054654	exon	1.30747	-5.25523	-7.28004	0.465693	34.3072	27.3434	0.593995	6.85489e-09	3.13963e-11	0.000293888	2.83038e-06	NA	0	1	0
14:63998914-64016631	+	SYNE2	ENSG00000054654	exon	1.30747	-5.23055	-7.23162	0.465693	33.1031	26.376	0.593995	3.74108e-08	1.45909e-10	0.000353763	2.22296e-06	NA	0	1	0
5:80146090-80166478	-	SERINC5	ENSG00000164300	exon	-1.28814	-6.27079	-4.64951	0.566956	18.3333	15.4656	0.600745	1.48275e-08	1.89968e-05	0.000383675	1.36978e-05	NA	0	1	0
14:22812900-22815451	-	SLC7A7	ENSG00000155465	exon	0.542637	7.31388	6.39899	20.3582	18.4952	10.5744	0.617759	2.76477e-09	0.00104754	0.000509418	2.20668e-05	NA	1	0	0
8:30101898-30104486	+	LEPROTL1	ENSG00000104660	exon	0.438808	-2.27562	-2.55616	32.7816	167.722	132.021	0.653957	3.16778e-07	0.00206946	0.000810678	1.47611e-05	NA	0	1	0
3:18458775-18527326	+	SATB1-AS1	ENSG00000228956	exon	1.08313	-4.9326	-6.13826	0.305582	15.5515	12.4198	0.659246	4.4959e-06	1.3134e-06	0.00106242	8.19967e-06	NA	0	1	0
12:40302789-40304134	+	LRRK2	ENSG00000188906	exon	-0.196588	8.33929	8.61222	44.672	32.3048	29.7637	0.683669	9.46391e-13	7.80488e-15	0.00148755	3.66228e-05	NA	1	0	1
1:92605307-92607727	-	EVI5	ENSG00000067208	exon	0.634716	5.32426	3.45673	13.111	12.1829	6.72499	0.691278	3.25748e-07	0.15435	0.0019621	3.81278e-05	NA	1	0	0
5:122795266-122803613	+	SNX2	ENSG00000205302	exon	0.472899	8.15961	6.28409	33.3773	28.2428	19.0103	0.718655	8.18238e-14	0.00465582	0.00207697	3.31184e-05	NA	1	0	0
2:119960807-119967972	+	PTPN4	ENSG00000088179	exon	0.871362	-4.70096	-6.15276	0.26611	15.2748	12.1637	0.723172	1.58638e-05	5.0879e-07	0.00230382	3.27432e-05	NA	0	1	0
10:84438282-84477664	+	CCSER2	ENSG00000107771	exon	-0.462611	-3.20661	-2.97804	3.83369	29.7034	25.1142	0.767946	1.47702e-06	0.00727888	0.00235371	9.97848e-05	NA	0	1	0
9:20413721-20414425	-	MLLT3	ENSG00000171843	exon	0.676991	-5.21031	-6.23796	0.199583	18.37	14.855	0.783411	2.85448e-06	3.76154e-06	0.00479584	5.26097e-05	NA	0	1	0
5:157241646-157244478	+	ITK	ENSG00000113263	exon	0.573273	-6.47927	-7.17281	0.158326	30.6006	25.081	0.816147	1.48212e-09	4.81322e-09	0.0052064	9.42037e-05	NA	0	1	0
20:44972078-44987296	+	STK4	ENSG00000101109	exon	-0.307308	-2.53847	-1.77758	23.9969	91.5575	81.6342	0.820873	5.58711e-09	0.178165	0.00641464	0.000189981	NA	0	1	0
10:7276892-7285954	-	SFMBT2	ENSG00000198879	exon	0.184565	-2.35574	-2.44013	17.2408	89.5312	71.6125	0.836352	8.9465e-11	0.00194677	0.00664935	0.000181081	NA	0	1	0
1:247138716-247159813	-	ZNF124	ENSG00000196418	exon	0.205526	5.0196	3.97464	93.3644	84.9814	63.0647	0.837569	5.08596e-07	0.00787777	0.00700487	0.000175069	NA	1	0	0
12:44703726-44714741	-	NELL2	ENSG00000184613	exon	0.412217	-5.86496	-6.24401	0.394653	28.1055	23.0639	0.86679	2.38331e-08	3.73405e-07	0.00828736	0.000351315	NA	0	1	0
3:105670233-105685466	-	CBLB	ENSG00000114423	exon	0.382943	-5.2366	-5.89789	0.387805	20.569	16.8999	0.874923	1.88389e-06	7.52487e-06	0.00931259	9.12986e-05	NA	0	1	0
12:10386903-10393867	-|+	KLRC4-KLRK1|KLRK1|RP11-277P12.20	ENSG00000213809|ENSG00000245648|ENSG00000255819	exon	0.363038	-6.72712	-7.2131	0.379885	64.8344	52.026	0.882108	1.3063e-12	9.19314e-10	0.0102274	0.000201829	NA	0	1	0
8:66601698-66602523	-	MYBL1	ENSG00000185697	exon	-0.318731	-6.40741	-6.39257	0.505361	43.8817	36.1262	0.896889	4.68536e-09	3.10125e-08	0.011901	0.000428865	NA	0	1	0
8:42906173-42950455	+	HOOK3	ENSG00000168172	exon	-0.05776	7.8268	7.6383	34.4182	24.9688	22.7636	0.951668	5.45703e-13	1.87411e-05	0.0136148	0.000279941	NA	1	0	0
2:179172120-179191866	-	SESTD1	ENSG00000187231	exon	-0.0502006	5.98048	4.90967	8.03156	5.98768	5.31292	0.968305	2.29986e-06	0.0417732	0.0178617	0.000465356	NA	1	0	0
13:95832927-95837202	-	UGGT2	ENSG00000102595	exon	0.0288276	6.00894	4.9918	7.92779	7.11053	4.16167	0.978786	1.88673e-06	0.0031738	0.0180269	0.000548904	NA	1	0	0
8:47396376-47440542	+	SPIDR	ENSG00000164808	exon	-0.0060043	5.75613	8.67375	53.2416	42.0983	32.4002	0.996579	0.00977248	3.6248e-15	0.0185656	0.000152382	NA	0	0	1
5:50403178-50411383	-	EMB	ENSG00000170571	exon	-6.60664	-11.05	-1.73365	56.4161	343.623	351.578	NA	1.01406e-27	NA	0.031858	0.00134414	NA	0	1	0
6:32519370-32580856	-	HLA-DRB1|HLA-DRB5	ENSG00000196126|ENSG00000198502	exon	-1.82374	5.13769	10.4306	277.841	79.9509	289.667	NA	NA	2.44605e-21	0.0408425	0.00257906	NA	0	0	1
14:91792367-91813825	-	TC2N	ENSG00000165929	exon	NA	-9.19461	-8.74953	NA	97.4074	79.6416	NA	1.40591e-16	1.76035e-14	0.0445697	0.00102252	NA	0	1	0
10:32544247-32584304	+	AL356053.1|CCDC7	ENSG00000150076|ENSG00000216937	exon	NA	-8.93934	-8.48963	NA	82.8413	67.653	NA	6.46383e-18	8.82216e-16	0.049507	0.000811644	NA	0	1	0
8:66572482-66602523	-	MYBL1	ENSG00000185697	exon	NA	-8.44711	-7.99503	NA	58.3278	47.6249	NA	5.49772e-12	4.21076e-10	0.0507577	0.0120985	NA	0	1	0
14:91783136-91813825	-	TC2N	ENSG00000165929	exon	NA	-8.02322	-7.55888	NA	43.9374	35.834	NA	1.38838e-11	1.05784e-09	0.0669432	0.0017206	NA	0	1	0
4:48104901-48114402	-	TXK	ENSG00000074966	exon	NA	-6.65809	-7.4506	NA	40.111	32.7441	NA	1.05465e-09	1.00045e-08	0.0672697	0.000579492	NA	0	1	0
4:108078220-108089257	-	LEF1	ENSG00000138795	exon	NA	-7.55582	-7.0997	NA	35.5403	29.2132	NA	1.38767e-09	7.88071e-08	0.0752827	0.00159571	NA	0	1	0
4:108063623-108089257	-	LEF1	ENSG00000138795	exon	NA	-7.28878	-6.86709	NA	35.2137	28.9193	NA	2.29774e-08	1.10569e-06	0.0835644	0.00232037	NA	0	1	0
2:98635222-98640228	-	MGAT4A	ENSG00000071073	exon	NA	-7.73366	-7.26471	NA	33.1118	27.3782	NA	9.09798e-11	8.25667e-09	0.0845839	0.0019098	NA	0	1	0
11:36393846-36403378	+	PRR5L	ENSG00000135362	exon	NA	-7.48996	-7.02051	NA	29.4936	24.1083	NA	2.32877e-09	1.18773e-07	0.0924596	0.00689034	NA	0	1	0
12:44774747-44780022	-	NELL2	ENSG00000184613	exon	NA	-7.34646	-6.87836	NA	27.3871	22.5688	NA	2.93905e-09	1.75447e-07	0.100546	0.00329867	NA	0	1	0
7:18496262-18666476	+	HDAC9	ENSG00000048052	exon	-1.50505	4.28453	8.01928	22.6236	8.61064	21.713	NA	NA	1.75989e-10	0.156695	0.00200869	NA	0	0	1
6:127812883-127813931	-	THEMIS	ENSG00000172673	exon	NA	-7.53585	-7.05425	NA	26.2567	21.5795	NA	4.63311e-12	4.29743e-10	0.185545	0.00563897	NA	0	1	0
3:171188702-171194635	-	TNIK	ENSG00000154310	exon	NA	-6.39098	-5.93347	NA	22.1443	18.1435	NA	1.12259e-09	1.57173e-07	0.206229	0.0163535	NA	0	1	0
6:127829476-127901081	-	THEMIS	ENSG00000172673	exon	NA	-7.03654	-6.5508	NA	21.7766	17.6633	NA	1.84122e-09	9.69422e-08	0.213464	0.0113102	NA	0	1	0
7:73225711-73226051	+	NCF1B	ENSG00000182487	exon	0.495468	8.07543	6.50597	31.5228	26.858	17.3013	NA	3.75972e-13	NA	0.239797	0.00414001	NA	1	0	0
12:12500519-12521463	-	DUSP16	ENSG00000111266	exon	NA	-7.05254	-6.56376	NA	20.4948	16.7774	NA	4.52155e-09	2.60509e-07	0.28609	0.0241662	NA	0	1	0
12:44703726-44780022	-	NELL2	ENSG00000184613	exon	NA	-6.65078	-6.17979	NA	19.3534	15.8545	NA	8.45953e-08	3.50081e-06	0.290478	0.0245015	NA	0	1	0
2:191058018-191073190	-	STAT4	ENSG00000138378	exon	NA	-6.82142	-6.33249	NA	17.393	14.348	NA	3.3071e-08	1.6972e-06	0.291815	0.0111564	NA	0	1	0
8:55941855-55952115	+	LYN	ENSG00000254087	exon	1.46744	8.87424	5.46965	42.4604	47.8798	13.8605	NA	2.25952e-17	0.0255144	0.316578	0.0314946	NA	1	0	0
12:44703726-44816136	-	NELL2	ENSG00000184613	exon	NA	-6.64633	-6.16333	NA	16.8422	13.8423	NA	8.59582e-08	3.58753e-06	0.370877	0.0239706	NA	0	1	0
22:49787390-49794294	-	BRD1	ENSG00000100425	exon	NA	-5.65288	-5.80254	NA	15.3983	12.2997	NA	1.59809e-07	1.78327e-06	0.442866	0.0038918	NA	0	1	0
17:48162469-48170659	-	SKAP1	ENSG00000141293	exon	NA	-6.66791	-6.17492	NA	14.6844	12.0184	NA	3.63454e-09	1.83649e-07	0.46646	0.0464008	NA	0	1	0
13:21387508-21413772	-	ZDHHC20	ENSG00000180776	exon	NA	-6.1562	-5.67074	NA	13.6942	11.0904	NA	6.45398e-07	1.92457e-05	0.5351	0.0445145	NA	0	1	0
15:29053845-29054835	+	APBA2	ENSG00000034053	exon	NA	-5.60974	-5.76657	NA	13.0388	10.5274	NA	5.25183e-07	3.53844e-06	0.632193	0.0248993	NA	0	1	0
14:64049611-64053657	+	SYNE2	ENSG00000054654	exon	NA	-5.77253	-5.91623	NA	12.2618	10.0044	NA	2.63145e-07	1.69675e-06	0.80044	0.0405018	NA	0	1	0
17:48180054-48189500	-|+	RP11-456D7.1|SKAP1	ENSG00000141293|ENSG00000263787	exon	NA	-6.37667	-5.87807	NA	11.8779	9.73873	NA	1.45016e-08	7.0214e-07	0.806025	0.0186484	NA	0	1	0
13:74406315-74406780	.	CC5150_13:74406315-74406780	.	intergenic	NA	-6.16867	-5.66149	NA	10.2524	8.40622	NA	1.06068e-07	4.45689e-06	1	0.0290423	NA	0	1	0
4:108072837-108079614	-	LEF1	ENSG00000138795	exon	NA	-5.65717	-5.17846	NA	10.3352	8.39912	NA	2.21437e-06	6.96036e-05	1	1.34522e-09	NA	0	1	0
17:66496201-66514466	+	PRKCA	ENSG00000154229	exon	NA	-6.02318	-4.88224	NA	9.26134	7.81103	NA	3.30445e-07	6.04482e-05	NA	1.84732e-23	NA	0	1	0
4:108072851-108079614	-	LEF1	ENSG00000138795	exon	NA	-5.84912	-5.33618	NA	8.55148	6.97403	NA	4.3601e-07	1.63381e-05	NA	6.68215e-09	NA	0	1	0
