# Supplementary material for: Circular RNA differential expression in blood cell populations and exploration of circRNA deregulation in pediatric acute lymphoblastic leukemia
Source: Sci Rep. 2019 Oct 11;9:14670. doi: 10.1038/s41598-019-50864-z (PMC6789028; doi:10.1038/s41598-019-50864-z)
Supplement: Supplementary file 4 — Supplementary Table 7 [file 41598_2019_50864_MOESM4_ESM.xlsx]

## Sheet: ST6
Circular RNA differential expression in blood cell populations and exploration of circRNA deregulation in pediatric acute lymphoblastic leukemia
Enrico Gaffo, Elena Boldrin, Anna Dal Molin, Silvia Bresolin, Annagiulia Bonizzato, Luca Trentin, Chiara Frasson, Klaus-Michael Debatin, Lueder H. Meyer, Geertruij te Kronnie and Stefania Bortoluzzi
Supplementary Table 7. CircRNAs with significant variation of circular expression proportion and host-gene independent expression. CLP is the median proportion of circRNA expression relative to the host-gene linear expression of each cell type, computed as (circular reads)/((circular reads + linear reads)). If a backsplice spans multiple genes, they are reported as a bar separated list. P-adj col…
CircRNA Id	strand	Gene names	Gene Ids	Gene region	B-cell median CLP	T-cell median CLP	Monocyte median CLP	P-val	P-adj
2:68386502-68394176	+	PLEK	ENSG00000115956	exon	0.0118135	0.112684	0.0260683	1.16345e-08	6.89946e-05
16:31090775-31091342	-	RP11-196G11.1|VKORC1	ENSG00000167397|ENSG00000255439	exon	0.375367	0.611834	0.0928761	2.21598e-08	6.89946e-05
14:71413948-71418196	+	SIPA1L1	ENSG00000197555	exon	0.415198	0.484375	0.0695121	5.62017e-08	0.000116656
14:22906195-22911403	-	RBM23	ENSG00000100461	exon	0.572465	0.482723	0.180401	2.25971e-07	0.00035178
1:151166934-151167414	+	SCNM1	ENSG00000163156	exon	0.200894	0.194201	0.0384681	1.00029e-06	0.00124576
4:128936655-129003876	-	SCLT1	ENSG00000151466	exon	0.826873	0.862237	0.523309	1.31871e-06	0.00135712
4:128992167-129003876	-	SCLT1	ENSG00000151466	exon	0.760089	0.75874	0.447563	1.69432e-06	0.00135712
10:1072116-1080476	+	WDR37	ENSG00000047056	exon	0.0408163	0.26749	0.485115	1.82764e-06	0.00135712
10:97436417-97437750	-	EXOSC1	ENSG00000171311	exon	0.579434	0.351908	0.0371831	1.96146e-06	0.00135712
9:110136127-110138539	+	AKAP2|PALM2-AKAP2	ENSG00000157654|ENSG00000241978	exon	0.0335682	0.222222	0.7	2.60287e-06	0.00155947
12:108652272-108654410	-	CORO1C	ENSG00000110880	exon	0.43924	0.572249	0.101365	2.78988e-06	0.00155947
15:40628070-40650819	+	KNL1	ENSG00000137812	exon	0.2	0	0.858706	3.00524e-06	0.00155947
14:71413948-71414680	+	SIPA1L1	ENSG00000197555	exon	0.206222	0.239316	0.0194764	3.76288e-06	0.00171605
13:99238427-99244624	+	UBAC2	ENSG00000134882	exon	0.454147	0.340779	0.0841905	4.41754e-06	0.00171605
17:32171043-32183272	+	RHOT1	ENSG00000126858	exon	0.414686	0.246591	0.102776	4.43488e-06	0.00171605
16:16007816-16016621	+	ABCC1	ENSG00000103222	exon	0.373754	0.215686	0.0611966	4.61122e-06	0.00171605
7:6814764-6824737	-	CCZ1B	ENSG00000146574	exon	0.256079	0.106383	0.0994898	4.68489e-06	0.00171605
4:143543509-143543972	+	SMARCA5	ENSG00000153147	exon	0.684246	0.418651	0.221934	7.53858e-06	0.00242776
21:44855210-44861271	-	PTTG1IP	ENSG00000183255	exon	0.324817	0.180585	0.0572979	8.20393e-06	0.00242776
4:39737420-39755739	+	UBE2K	ENSG00000078140	exon	0.400895	0.339043	0.130769	8.33828e-06	0.00242776
3:16301626-16303592	+	OXNAD1	ENSG00000154814	exon	0.300681	0.141308	0.311828	8.76405e-06	0.00242776
12:56670275-56673065	-	PTGES3	ENSG00000110958	exon	0.0840122	0.103949	0.0144976	8.79506e-06	0.00242776
10:72715111-72715902	+	MCU	ENSG00000156026	exon	0.552233	0.546296	0.143478	8.96716e-06	0.00242776
7:27629371-27632445	-	HIBADH	ENSG00000106049	exon	0.443689	0.626192	0.204819	1.01996e-05	0.00264637
17:59731421-59738947	+	VMP1	ENSG00000062716	exon	0.261849	0.372009	0.081755	1.17787e-05	0.00278044
12:120782655-120784593	-	SPPL3	ENSG00000157837	exon	0.598297	0.459573	0.157216	1.21119e-05	0.00278044
1:26942660-26943065	+	NUDC	ENSG00000090273	exon	0.240751	0.250735	0.0174242	1.28259e-05	0.00278044
18:46118181-46123364	+	HAUS1	ENSG00000152240	exon	0.181373	0.147287	0.0494024	1.34128e-05	0.00278044
14:22909483-22911403	-	RBM23	ENSG00000100461	exon	0.509079	0.494036	0.245281	1.37257e-05	0.00278044
1:111147642-111148053	+	CEPT1	ENSG00000134255	exon	0.165995	0.393548	0.197115	1.46463e-05	0.00278044
18:9583117-9595102	-	PPP4R1	ENSG00000154845	exon	0.260675	0.590498	0.248508	1.48584e-05	0.00278044
15:32522448-32533368	-	RP11-632K20.7	ENSG00000223509	exon	0.235936	0.240714	0.495281	1.50317e-05	0.00278044
13:21400373-21425678	-	ZDHHC20	ENSG00000180776	exon	0.267367	0.142179	0.0217513	1.51045e-05	0.00278044
17:59764971-59773885	+	VMP1	ENSG00000062716	exon	0.192079	0.235294	0.0649123	1.51815e-05	0.00278044
20:34096657-34098633	-|+	EIF2S2|RALY	ENSG00000125970|ENSG00000125977	exon	0.0550376	0.0370376	0.00687293	1.5836e-05	0.00281745
3:119500695-119504021	+	TIMMDC1	ENSG00000113845	exon	0.449032	0.646091	0.151055	1.91752e-05	0.00324488
17:62029541-62035608	-	MED13	ENSG00000108510	exon	0.161755	0.118727	0.0520059	1.92806e-05	0.00324488
9:137754171-137762820	+	EHMT1	ENSG00000181090	exon	0.0705249	0.285714	0.06	1.99619e-05	0.00327112
4:87046166-87047594	+	AFF1	ENSG00000172493	exon	0.181411	0.475839	0.298325	2.20219e-05	0.00351617
19:5131076-5138070	+	KDM4B	ENSG00000127663	exon	0.028169	0.177215	0.154049	2.41863e-05	0.00365776
18:9583117-9595153	-	PPP4R1	ENSG00000154845	exon	0.26973	0.590461	0.24042	2.4663e-05	0.00365776
10:97437191-97437750	-	EXOSC1	ENSG00000171311	exon	0.466485	0.26506	0.0578365	2.4671e-05	0.00365776
10:110964125-110985765	+	SHOC2	ENSG00000108061	exon	0.126368	0.21011	0.291885	2.63899e-05	0.00382163
19:8536252-8540028	-	MYO1F	ENSG00000142347	exon	0.0957447	0.179369	0.0487052	2.80204e-05	0.00396552
4:39737420-39777810	+	UBE2K	ENSG00000078140	exon	0.357195	0.290423	0.0941901	2.93545e-05	0.00398922
14:71413948-71467247	+	SIPA1L1	ENSG00000197555	exon	0.230282	0.255973	0.0212766	2.94691e-05	0.00398922
10:48325897-48410168	+	MAPK8	ENSG00000107643	exon	0.154551	0.147612	0.0179856	3.15554e-05	0.00418075
14:30670256-30675065	+	SCFD1	ENSG00000092108	exon	0.147673	0.144601	0.0471308	3.69869e-05	0.00469677
7:23604086-23611553	+	CCDC126	ENSG00000169193	exon	0.705828	0.883721	0.328571	3.79031e-05	0.00469677
9:85575315-85633374	-	AGTPBP1	ENSG00000135049	exon	0	0.417838	0.26582	3.86282e-05	0.00469677
7:6800948-6801523	-	CCZ1B	ENSG00000146574	exon	0.145123	0.0996377	0.0212051	3.87837e-05	0.00469677
13:32732101-32735330	+	PDS5B	ENSG00000083642	exon	0.143893	0.194915	0.05	3.92214e-05	0.00469677
11:17988597-18008076	-	RP1-59M18.2|SERGEF	ENSG00000129158|ENSG00000255448	exon	0.188482	0.369411	0.139736	4.09985e-05	0.00471563
8:51860845-51861246	-	PCMTD1	ENSG00000168300	exon	0.619694	0.588226	0.260107	4.15685e-05	0.00471563
3:170122591-170129552	-	PHC3	ENSG00000173889	exon	0.316015	0.185956	0.114969	4.25147e-05	0.00471563
6:43055545-43056445	-|+	KLC4|MRPL2	ENSG00000112651|ENSG00000137171	exon	0.184265	0.381001	0.135593	4.27852e-05	0.00471563
2:58221942-58232112	-	FANCL	ENSG00000115392	exon	0.657344	0.690391	0.512195	4.31654e-05	0.00471563
15:64974602-64983593	-	SPG21	ENSG00000090487	exon	0.214685	0.218118	0.0669118	4.71452e-05	0.00505464
2:161179614-161224746	-|+	AC009299.2|TANK	ENSG00000136560|ENSG00000235724	exon	0.0318232	0.0581238	0.0862934	4.7892e-05	0.00505464
1:84179177-84197824	+	PRKACB	ENSG00000142875	exon	0.033827	0.135079	0.148438	5.06384e-05	0.00525542
9:135850137-135866536	-	CAMSAP1	ENSG00000130559	exon	0.340222	0.356164	0.084507	5.50628e-05	0.00552007
11:46076754-46092223	-	PHF21A	ENSG00000135365	exon	0.542541	0.328727	0.171861	5.61521e-05	0.00552007
8:132727798-132757294	-	TMEM71	ENSG00000165071	exon	0.226087	0.440655	0.185662	5.62342e-05	0.00552007
11:17878208-18010139	-	SERGEF	ENSG00000129158	exon	0.352299	0.51	0.086079	5.72037e-05	0.00552007
4:87178477-87195690	-	KLHL8	ENSG00000145332	exon	0.378238	0.674419	0.476387	5.76207e-05	0.00552007
10:68437011-68470163	-	DNA2	ENSG00000138346	exon	0	0.506024	0.821429	5.8547e-05	0.00552382
13:49997074-50044768	-|+	DLEU2|DLEU2_1|TRIM13	ENSG00000204977|ENSG00000231607|ENSG00000277913	exon	0.08	0.0833333	0.368445	5.97112e-05	0.00554958
17:59737453-59817773	+	VMP1	ENSG00000062716	exon	0.154238	0.228187	0.0764942	6.17509e-05	0.00565475
9:33271152-33278225	+	CHMP5	ENSG00000086065	exon	0.138983	0.110266	0.00660066	6.57754e-05	0.00571219
2:40428473-40430304	-	SLC8A1	ENSG00000183023	exon	0.777778	1	0.536076	6.71793e-05	0.00571219
7:23611171-23611553	+	CCDC126	ENSG00000169193	exon	0.725625	0.808974	0.416504	6.81003e-05	0.00571219
13:27427092-27430621	+	GTF3A	ENSG00000122034	exon	0.00997345	0.0448815	0.0494505	6.84116e-05	0.00571219
13:21400373-21454570	-	ZDHHC20	ENSG00000180776	exon	0.0936131	0.0449735	0.0103306	6.85725e-05	0.00571219
7:135577796-135593192	+	NUP205	ENSG00000155561	exon	0.0215517	0.0387272	0.119926	6.86951e-05	0.00571219
1:15638307-15651895	+	DDI2	ENSG00000197312	exon	0.442663	0.231229	0.138462	6.98992e-05	0.00571219
5:142885298-142913293	+	ARHGAP26	ENSG00000145819	exon	0.0346154	0.205336	0.0786938	7.02151e-05	0.00571219
9:105721537-105722621	+	TMEM38B	ENSG00000095209	exon	0.0857966	0.336773	0.0338983	7.09023e-05	0.00571219
14:71413948-71512845	+	SIPA1L1	ENSG00000197555	exon	0.373798	0.454054	0.0677507	7.20347e-05	0.00571219
16:30483827-30484263	-|+	ITGAL|RP11-297C4.2	ENSG00000005844|ENSG00000261346	exon	0.539785	0.33139	0.0618406	7.24688e-05	0.00571219
2:201145378-201149835	-|+	CFLAR|CFLAR-AS1	ENSG00000003402|ENSG00000226312	exon	0.104692	0.248433	0.0552664	7.43954e-05	0.00578492
X:110067347-110109146	+	TMEM164	ENSG00000157600	exon	0.288084	0.279359	0.0853659	7.64397e-05	0.00578492
10:84417771-84425893	+	CCSER2	ENSG00000107771	exon	0.455442	0.169555	0.064396	7.69313e-05	0.00578492
2:100006632-100011571	-	AFF3	ENSG00000144218	exon	0.0644078	0	0.29	7.71075e-05	0.00578492
3:149846011-149872154	-|+	ANKUB1|RNF13	ENSG00000082996|ENSG00000206199	exon	0.374201	0.459013	0.188735	7.86141e-05	0.00582774
5:71035545-71037546	-	GTF2H2	ENSG00000145736	exon	0.273745	0.282144	0.0399923	8.11234e-05	0.00590841
4:105233897-105237351	+	TET2	ENSG00000168769	exon	0.0403849	0.105864	0.234825	8.16e-05	0.00590841
20:32316218-32316874	+	KIF3B	ENSG00000101350	exon	0.553663	0.342917	0.08	8.57449e-05	0.00607215
13:42953948-42970670	-	EPSTI1	ENSG00000133106	exon	0.377986	0.393886	0.060241	8.58116e-05	0.00607215
12:50427762-50437838	+	LARP4	ENSG00000161813	exon	0.26601	0.439206	0.28125	8.72991e-05	0.00608433
1:154170400-154176248	-	TPM3	ENSG00000143549	exon	0.0100057	0.0132073	0.0015361	8.82669e-05	0.00608433
19:47264603-47264946	+	CCDC9	ENSG00000105321	exon	0.53296	0.555	0.0936508	8.97406e-05	0.00608433
2:218238664-218245546	+	ARPC2	ENSG00000163466	exon	0.0221529	0.0414257	0.032377	9.12552e-05	0.00608433
7:50319048-50327757	+	IKZF1	ENSG00000185811	exon	0.0816981	0.180753	0.0953501	9.13035e-05	0.00608433
14:71400794-71418196	+	SIPA1L1	ENSG00000197555	exon	0.25088	0.323333	0.0387931	9.23259e-05	0.00608433
10:92646729-92647756	+	KIF11	ENSG00000138160	intron	0.726708	0	0.25	9.51579e-05	0.00608433
14:71413948-71530440	+	SIPA1L1	ENSG00000197555	exon	0.153088	0.228571	0.00245098	9.54024e-05	0.00608433
16:16007816-16036603	+	ABCC1	ENSG00000103222	exon	0.430579	0.151515	0	9.59304e-05	0.00608433
12:45945249-45964188	-	SCAF11	ENSG00000139218	exon	0.0100334	0.0441235	0.0491017	9.61389e-05	0.00608433
1:160836195-160839049	-	CD244	ENSG00000122223	exon	0	0.444444	0.0372301	9.76995e-05	0.00608433
6:118479871-118483858	-	CEP85L	ENSG00000111860	exon	0.0181818	0.056785	0.075775	9.82937e-05	0.00608433
21:29321221-29329693	+	BACH1	ENSG00000156273	exon	0.0493434	0.132444	0.138594	0.000100115	0.00608433
3:149846011-149921227	-|+	ANKUB1|RNF13	ENSG00000082996|ENSG00000206199	exon	0.562824	0.580091	0.218859	0.000102391	0.00608433
5:72861808-72865729	+	TNPO1	ENSG00000083312	exon	0.107011	0.0482341	0.00684932	0.000102458	0.00608433
1:10095461-10105744	+	UBE4B	ENSG00000130939	exon	0.0697674	0.176554	0.0517588	0.000103279	0.00608433
12:56666204-56670364	-	PTGES3	ENSG00000110958	exon	0.0618437	0.158557	0.010927	0.000103766	0.00608433
20:45000392-45001353	+	STK4	ENSG00000101109	exon	0.0434682	0.101682	0.0364956	0.000104166	0.00608433
17:61776401-61808757	-	BRIP1	ENSG00000136492	exon	0	0	0.849624	0.000105387	0.00608433
14:73282359-73287314	-	NUMB	ENSG00000133961	exon	0.0362348	0.19464	0.0440637	0.000105525	0.00608433
X:150793691-150816078	-	CD99L2	ENSG00000102181	exon	0.492857	0.450201	0.14	0.000108221	0.00618248
X:85067127-85074391	+	APOOL	ENSG00000155008	exon	0.408606	0.499684	0.0869565	0.000110887	0.00627103
13:32535769-32537027	-	N4BP2L2	ENSG00000244754	exon	0.0195725	0.0498864	0.0493122	0.000111933	0.00627103
3:43299754-43303792	+	SNRK	ENSG00000163788	exon	0.0668509	0.114655	0.142801	0.000112943	0.00627103
6:118565529-118566316	-	CEP85L	ENSG00000111860	exon	0.0541678	0.124904	0.0771196	0.000114492	0.00627103
19:11335447-11335783	-	RAB3D	ENSG00000105514	exon	0.430556	0.348659	0.0452581	0.000115072	0.00627103
3:5174017-5174414	-|+	AC026202.3|ARL8B	ENSG00000134108|ENSG00000233912	exon	0.357219	0.141227	0.0540509	0.000115813	0.00627103
8:47394978-47407961	+	SPIDR	ENSG00000164808	exon	0.35948	0.338346	0.0182487	0.00011895	0.0062821
4:102689574-102714561	-	MANBA	ENSG00000109323	exon	0.254125	0.316468	0.166352	0.000119279	0.0062821
14:34551714-34554912	-|+	CircClust_14:34539258-34568002	.	intergenic	0.775568	0.887324	0.115385	0.000119763	0.0062821
15:32494018-32533368	-	RP11-632K20.2|RP11-632K20.7	ENSG00000223509|ENSG00000254912	exon	0.125	0.174908	0.318558	0.000120053	0.0062821
8:51860861-51861246	-	PCMTD1	ENSG00000168300	exon	0.50524	0.543253	0.185309	0.00012359	0.00641328
X:118590210-118599228	+	DOCK11	ENSG00000147251	exon	0.212385	0.148744	0.00550964	0.000126641	0.00651731
15:89113725-89116521	+	ABHD2	ENSG00000140526	exon	0.581825	0.459765	0.0892427	0.00013121	0.00664552
5:73058433-73077493	+	FCHO2	ENSG00000157107	exon	0.641973	0.78022	0.174359	0.000131267	0.00664552
2:229858772-229880128	-	TRIP12	ENSG00000153827	exon	0.10559	0.210997	0.0947976	0.000132909	0.00667438
Y:3079284-3111348	+	LINC00278	ENSG00000231535	exon	0.317073	0.113657	0.0369624	0.000136168	0.00673201
20:43702490-43705358	+	MYBL2	ENSG00000101057	exon	0.130563	0.111111	1	0.000136977	0.00673201
6:138943513-138944622	-	REPS1	ENSG00000135597	exon	0.547102	0.521691	0.0889031	0.0001373	0.00673201
7:6814764-6822364	-	CCZ1B	ENSG00000146574	exon	0.311906	0.263604	0.112057	0.000138489	0.0067373
11:17878208-18008076	-	RP1-59M18.2|SERGEF	ENSG00000129158|ENSG00000255448	exon	0.258065	0.438462	0.116624	0.000141621	0.00678616
2:61485768-61490776	-	XPO1	ENSG00000082898	exon	0.0401651	0.0545311	0.141758	0.000141674	0.00678616
17:29666867-29703062	-|+	ABHD15-AS1|SSH2	ENSG00000141298|ENSG00000264031	exon	0.31944	0.174905	0.101864	0.000144761	0.00683129
5:38990949-39021136	-	RICTOR	ENSG00000164327	exon	0.0418419	0.148974	0.102141	0.00014481	0.00683129
8:102360071-102361626	-	UBR5	ENSG00000104517	exon	0.320456	0.197529	0.080597	0.000150091	0.00702718
2:113830852-113831585	-	AC024704.2|AC104653.1	ENSG00000228857|ENSG00000244063	exon	0.761051	0.947917	0	0.000154715	0.00718964
10:72708283-72715902	+	MCU	ENSG00000156026	exon	0.664347	0.615385	0.149411	0.00015617	0.00720351
19:11335447-11337460	-	RAB3D	ENSG00000105514	exon	0.548387	0.203846	0.0651756	0.000161632	0.00740062
7:102227367-102227669	+	CUX1	ENSG00000257923	exon	0.372549	0.500204	0.0500382	0.000163308	0.00742278
8:51845661-51861246	-	PCMTD1	ENSG00000168300	exon	0.633366	0.584249	0.247722	0.000165973	0.00748922
17:59737453-59773885	+	VMP1	ENSG00000062716	exon	0.228916	0.301829	0.0874005	0.0001678	0.0075117
15:90487495-90497340	+	IQGAP1	ENSG00000140575	exon	0.0451081	0.112358	0.0522166	0.000168883	0.0075117
7:36576574-36597882	-	AOAH|AOAH-IT1	ENSG00000136250|ENSG00000230539	exon	0	0.0607439	0.00264102	0.000175002	0.00771293
3:138570318-138572932	-	CEP70	ENSG00000114107	exon	0.690111	0.692419	0.891813	0.000175885	0.00771293
5:122019260-122022407	+	SRFBP1	ENSG00000151304	exon	0.0724349	0.382084	0.159615	0.000179043	0.00779652
1:45640210-45642499	-	GPBP1L1	ENSG00000159592	exon	0.341093	0.136991	0.06271	0.000182921	0.00791007
1:111147642-111161296	+	CEPT1	ENSG00000134255	exon	0.226584	0.452979	0.212124	0.000184913	0.00792735
3:172251260-172298787	+	FNDC3B	ENSG00000075420	exon	0.0581395	0.230159	0.291977	0.000186756	0.00792735
8:140818277-140890769	-	PTK2	ENSG00000169398	exon	0.478984	0.77027	0.167982	0.00018714	0.00792735
12:120782655-120810886	-	SPPL3	ENSG00000157837	exon	0.661128	0.500057	0.177215	0.000199054	0.00837506
1:112653598-112659779	+	CAPZA1	ENSG00000116489	exon	0.0966558	0.10705	0.0299854	0.00020408	0.00852892
3:185921104-185923984	-	TRA2B	ENSG00000136527	exon	0.0104059	0.0225013	0.0285296	0.000210584	0.00874203
8:431341-435707	+	FBXO25	ENSG00000147364	exon	0.349091	0.451721	0.180556	0.00021318	0.00877667
X:80707427-80719656	-	BRWD3	ENSG00000165288	exon	0.0929006	0.149609	0.0551293	0.000214237	0.00877667
8:47396376-47440542	+	SPIDR	ENSG00000164808	exon	0.511537	0	0.117368	0.00021882	0.00890582
3:138570318-138571356	-	CEP70	ENSG00000114107	exon	0.587608	0.55853	0.786977	0.000223172	0.00902399
3:149846011-149895560	-|+	ANKUB1|RNF13	ENSG00000082996|ENSG00000206199	exon	0.36766	0.50029	0.217282	0.000226146	0.00908523
2:61482380-61490776	-|+	RP11-355B11.2|XPO1	ENSG00000082898|ENSG00000270820	exon	0.0489524	0.0603715	0.148908	0.00023936	0.00955445
14:96833467-96860735	+	VRK1	ENSG00000100749	exon	0.255893	0.368586	0.596724	0.000257258	0.0102035
11:62535945-62536567	-	AHNAK	ENSG00000124942	exon	0.00734214	0.0687993	0.0325545	0.000259861	0.0102415
3:33068230-33068970	-	GLB1	ENSG00000170266	exon	0.111985	0.173611	0.0375874	0.000265415	0.0103394
2:48328561-48359147	+	FOXN2	ENSG00000170802	exon	0.0928382	0.18797	0.0921696	0.000265666	0.0103394
14:71413948-71529370	+	SIPA1L1	ENSG00000197555	exon	0.382298	0.391071	0.10564	0.000276437	0.0106917
4:128997874-129003876	-	SCLT1	ENSG00000151466	exon	0.647324	0.66129	0.417164	0.000283724	0.0108624
16:16007816-16056295	+	ABCC1	ENSG00000103222	exon	0.462991	0.314103	0.0806452	0.000284338	0.0108624
3:122703742-122708268	+	PARP14	ENSG00000173193	exon	0.0267134	0.116883	0.0337696	0.000287829	0.0109287
9:4860125-4860901	+	RCL1	ENSG00000120158	exon	0.0792043	0.101046	0.428571	0.000293125	0.0110427
13:21400373-21421164	-	ZDHHC20	ENSG00000180776	exon	0.198618	0.141836	0.0279441	0.000295817	0.0110427
1:15638307-15643650	+	DDI2	ENSG00000197312	exon	0.444109	0.29	0.0935458	0.000297411	0.0110427
5:73074742-73077493	+	FCHO2	ENSG00000157107	exon	0.675439	0.718272	0.238624	0.000297924	0.0110427
17:1361092-1362008	-	YWHAE	ENSG00000108953	exon	0.0417428	0.0943148	0.00793651	0.000309462	0.0114025
4:177339783-177353728	-|+	NEIL3|RP11-376O6.2	ENSG00000109674|ENSG00000249084	exon	0	0.684524	0.800115	0.000311362	0.0114031
3:47097955-47106120	-	SETD2	ENSG00000181555	exon	0.333756	0.307959	0.153155	0.000313142	0.0114031
5:77046347-77048987	+	AGGF1	ENSG00000164252	exon	0.504957	0.296759	0.233766	0.000318566	0.0115258
15:65696366-65706224	-	DENND4A	ENSG00000174485	exon	0.0330047	0.0658683	0.151125	0.000320213	0.0115258
4:39605071-39612110	-	SMIM14	ENSG00000163683	exon	0.023245	0.470588	0	0.00032392	0.0115883
1:205618957-205620838	-	ELK4	ENSG00000158711	exon	0.174603	0.356621	0.320611	0.000325671	0.0115883
5:50402286-50411383	-	EMB	ENSG00000170571	exon	0.210167	0.335192	0.39314	0.000332315	0.0117575
6:35312302-35312772	+	DEF6	ENSG00000023892	exon	0.262145	0.250247	0.038603	0.000336591	0.0118415
1:40406736-40409835	+	SMAP2	ENSG00000084070	exon	0.0135863	0.0471877	0.0254269	0.000344847	0.0120638
5:60638750-60647533	-	DEPDC1B	ENSG00000035499	exon	0	0.404762	0.944444	0.000348396	0.0120702
4:75981372-75982037	-|+	RP11-630D6.5|SDAD1	ENSG00000198301|ENSG00000245928	exon	0.0322717	0.165423	0.121212	0.000350548	0.0120702
X:77589834-77600564	-	ATRX	ENSG00000085224	exon	0.0111964	0.0240917	0.145038	0.000350843	0.0120702
19:17276495-17276909	-|+	BABAM1|CTD-2278I10.6|USHBP1	ENSG00000105393|ENSG00000130307|ENSG00000269307	exon	0.343449	0.165519	0.0396492	0.000356183	0.0121865
14:22812900-22815451	-	SLC7A7	ENSG00000155465	exon	0.322531	0	0.0124283	0.000364027	0.0123869
6:35619096-35642843	-	FKBP5	ENSG00000096060	exon	0.0673077	0.169306	0.0853548	0.000367567	0.0124393
2:230442937-230450255	+	SP100	ENSG00000067066	exon	0.0598058	0.145832	0.121243	0.00037705	0.0126316
19:40034950-40036626	-	ZNF780B	ENSG00000128000	exon	0.137681	0.319661	0.572727	0.000377592	0.0126316
7:93252653-93311272	+	VPS50	ENSG00000004766	exon	0.013245	0.175824	0.296916	0.000379332	0.0126316
20:44972078-44995257	+	STK4	ENSG00000101109	exon	0.0152983	0.0778679	0.0537523	0.000382607	0.0126728
4:15636494-15644708	-	FBXL5	ENSG00000118564	exon	0.00492611	0.0317919	0.0652028	0.000394904	0.0128842
14:24209890-24211829	-	AL136419.6|CHMP4A|RP11-468E2.1	ENSG00000254505|ENSG00000254692|ENSG00000260669	exon	0.248358	0.403426	0.103627	0.000395803	0.0128842
10:17704431-17705741	+	STAM	ENSG00000136738	exon	0.343867	0.181955	0.0854701	0.000396914	0.0128842
13:26400453-26401624	+	CDK8	ENSG00000132964	exon	0.5978	0.315429	0.0720824	0.000397264	0.0128842
9:85606042-85633374	-	AGTPBP1	ENSG00000135049	exon	0	0.297996	0.0795662	0.000408043	0.0131652
14:45118028-45130790	-	FKBP3	ENSG00000100442	exon	0.467919	0.696727	0.349367	0.000413308	0.0132269
1:1223244-1223968	-	SDF4	ENSG00000078808	exon	0.506704	0.37443	0.0873748	0.000414202	0.0132269
15:32523029-32533368	-	RP11-632K20.7	ENSG00000223509	exon	0.101234	0.214847	0.457175	0.000419803	0.0133373
19:52282111-52283413	+	ZNF766	ENSG00000196214	exon	0.308552	0.277561	0.107368	0.000426709	0.0134879
1:155676548-155679512	-	YY1AP1	ENSG00000163374	exon	0.451262	0.378008	0.244652	0.000432611	0.0136054
11:62824166-62827631	-	STX5	ENSG00000162236	exon	0.00758439	0.0658228	0.0307018	0.000436305	0.0136453
17:29684563-29703062	-|+	ABHD15-AS1|SSH2	ENSG00000141298|ENSG00000264031	exon	0.242001	0.226649	0.0859305	0.000438263	0.0136453
8:132713995-132757294	-	TMEM71	ENSG00000165071	exon	0	0.337855	0.139475	0.000448841	0.0138433
1:16201782-16202574	-	ARHGEF19	ENSG00000142632	exon	0.311741	0.467849	0.0838816	0.000449217	0.0138433
12:51291591-51299714	-	BIN2	ENSG00000110934	exon	0.0265625	0.0733515	0.0249077	0.00045333	0.0138433
17:29676820-29703062	-|+	ABHD15-AS1|SSH2	ENSG00000141298|ENSG00000264031	exon	0.248739	0.313283	0.0788496	0.000453515	0.0138433
2:68490190-68513680	+	APLF	ENSG00000169621	exon	0.421793	0.577722	0.561224	0.000457577	0.0138521
1:211783229-211793190	-	LPGAT1	ENSG00000123684	exon	0.0758294	0.237783	0.124364	0.000458252	0.0138521
12:107743197-107746424	-|+	PRDM4|RP11-864J10.4	ENSG00000110851|ENSG00000258136	exon	0.0235903	0.0838068	0.0818182	0.0004658	0.0139039
2:61482957-61493053	-|+	RP11-355B11.2|XPO1	ENSG00000082898|ENSG00000270820	exon	0.0457317	0.0618355	0.114762	0.000466265	0.0139039
3:47675475-47678311	-	SMARCC1	ENSG00000173473	exon	0.109593	0.219814	0.0539216	0.000466664	0.0139039
5:131548047-131562047	-	CTC-432M15.3|RAPGEF6	ENSG00000158987|ENSG00000273217	exon	0.0123583	0.0698869	0	0.00047694	0.0141424
10:94441896-94474783	+	TBC1D12	ENSG00000108239	exon	0.313456	0	0.0583333	0.000483413	0.0142664
12:51291591-51295878	-	BIN2	ENSG00000110934	exon	0.0284091	0.0430248	0.0136513	0.000490762	0.014415
3:52204693-52206751	+	ALAS1	ENSG00000023330	exon	0.0963203	0.327869	0.0476486	0.00050726	0.014809
4:139071866-139073567	-	ELF2	ENSG00000109381	exon	0.0218921	0.0735257	0.117241	0.000508934	0.014809
11:22203804-22239684	+	ANO5	ENSG00000171714	exon	0	0	0.669697	0.000518212	0.0150089
10:68459104-68470163	-	DNA2	ENSG00000138346	exon	0.45	0.432707	0.840455	0.000522327	0.015058
13:77278758-77296674	-	MYCBP2	ENSG00000005810	exon	0.0215248	0.077703	0.062881	0.000531322	0.0152343
15:51451645-51453641	-|+	DMXL2|RP11-707P17.1	ENSG00000104093|ENSG00000259678	exon	0.0526316	0.5	0.046002	0.000535657	0.0152343
10:1072116-1086357	+	WDR37	ENSG00000047056	exon	0.223925	0.192	0.458033	0.000538406	0.0152343
8:98706467-98707311	-	STK3	ENSG00000104375	exon	0.448276	0.67931	0.160543	0.000541811	0.0152343
2:61482957-61490776	-|+	RP11-355B11.2|XPO1	ENSG00000082898|ENSG00000270820	exon	0.048255	0.0821678	0.145565	0.00054231	0.0152343
9:85618983-85633374	-	AGTPBP1	ENSG00000135049	exon	0.206194	0.421134	0.258246	0.000547457	0.0152343
14:88726541-88754671	-	EML5	ENSG00000165521	exon	0.384498	0.651888	0	0.000549749	0.0152343
3:51541498-51590559	+	RAD54L2	ENSG00000164080	exon	0.74007	0.736445	0.34699	0.00054979	0.0152343
1:155676548-155680456	-	YY1AP1	ENSG00000163374	exon	0.433511	0.280702	0.162301	0.000550459	0.0152343
1:13715541-13742157	+	PRDM2	ENSG00000116731	exon	0.444541	0.626022	0.416667	0.000566024	0.0155356
8:30101898-30106843	+	LEPROTL1	ENSG00000104660	exon	0.133333	0.0247771	0.0233794	0.000566336	0.0155356
5:38990949-39003622	-	RICTOR	ENSG00000164327	exon	0.0358645	0.134986	0.114307	0.000572484	0.0156097
2:68490190-68567387	+	APLF	ENSG00000169621	exon	0.66901	0.859649	0.863014	0.000574051	0.0156097
12:110455586-110457634	-	GPN3	ENSG00000111231	exon	0.162784	0.046875	0.031746	0.00058986	0.0159698
2:214767482-214797117	-	BARD1	ENSG00000138376	exon	0.207666	0.647021	0.641207	0.00059363	0.0160023
2:8943187-8958642	-	MBOAT2	ENSG00000143797	exon	0.678571	0.424242	0.345313	0.000597522	0.0160378
2:55558775-55573777	-	PPP4R3B	ENSG00000275052	exon	0.0267939	0.107239	0.0769231	0.000601611	0.0160782
14:95140659-95141748	-	DICER1	ENSG00000100697	exon	0.0386193	0.0677966	0.112418	0.000613674	0.0163305
1:47280241-47282459	-	STIL	ENSG00000123473	exon	0.333333	0.346436	0.615213	0.000632098	0.0167493
1:36361221-36362656	-	STK40	ENSG00000196182	exon	0.51725	0.520924	0.0671141	0.000638118	0.0167786
7:136020701-136031033	+	AC024084.1	ENSG00000230649	exon	0.545181	0.73872	0.423077	0.000638593	0.0167786
5:142885298-142932125	+	ARHGAP26	ENSG00000145819	exon	0.0243902	0.204055	0.0724964	0.000642258	0.0168039
14:49825867-49834449	-	NEMF	ENSG00000165525	exon	0.0026292	0.244239	0.125197	0.000658892	0.0171485
12:69251129-69262562	+	CPSF6	ENSG00000111605	exon	0.0841192	0.158945	0.233781	0.000660933	0.0171485
4:128992167-129039096	-	SCLT1	ENSG00000151466	exon	0.680556	0.772581	0.339608	0.00066762	0.0172501
6:116689320-116705160	+	KPNA5	ENSG00000196911	exon	0.619887	0.506572	0.322414	0.000677296	0.0174278
15:50637422-50639548	-	TRPM7	ENSG00000092439	exon	0.0321636	0.0581054	0.120773	0.00068179	0.0174712
1:22078429-22086866	+	CDC42	ENSG00000070831	exon	0.0168536	0.0250374	0.0104157	0.0006888	0.0175362
4:51863437-51877854	+	DCUN1D4	ENSG00000109184	exon	0.446001	0.575354	0.382048	0.000689958	0.0175362
1:32631827-32634792	-	ZBTB8OS	ENSG00000176261	exon	0.104807	0.154908	0.0181381	0.000694293	0.0175746
2:134253095-134254644	+	MGAT5	ENSG00000152127	exon	0.121044	0.269011	0.416409	0.000705288	0.0177189
1:77711747-77715868	-	USP33	ENSG00000077254	exon	0.203756	0.167763	0.0815405	0.000705683	0.0177189
1:32631827-32634110	-	ZBTB8OS	ENSG00000176261	exon	0.104437	0.255285	0.030303	0.000723513	0.0180052
3:149846011-149912083	-|+	ANKUB1|RNF13	ENSG00000082996|ENSG00000206199	exon	0.473598	0.532331	0.243732	0.000727668	0.0180052
4:128970378-129003876	-	SCLT1	ENSG00000151466	exon	0	0.732026	0.410617	0.000727696	0.0180052
17:8238031-8238629	-	CTC1	ENSG00000178971	exon	0.0401342	0.221454	0.103333	0.000728652	0.0180052
12:64648537-64649552	+	RASSF3	ENSG00000153179	intron	0.391418	0.166172	0.0209299	0.000734252	0.0180719
12:100097365-100098541	-	UHRF1BP1L	ENSG00000111647	exon	0.128126	0	0.0309278	0.000737502	0.0180804
X:101126709-101148161	+	CENPI	ENSG00000102384	exon	0	0.833333	1	0.000743881	0.0181058
17:59731421-59773885	+	VMP1	ENSG00000062716	exon	0.28	0.434209	0.105354	0.000744352	0.0181058
14:49825867-49831361	-	NEMF	ENSG00000165525	exon	0.00250669	0.215465	0.163618	0.000749037	0.0181488
14:24210348-24211829	-	AL136419.6|CHMP4A|RP11-468E2.1	ENSG00000254505|ENSG00000254692|ENSG00000260669	exon	0.391781	0.548982	0.282991	0.000757133	0.0182739
6:135039573-135042126	-	HBS1L	ENSG00000112339	exon	0.0379266	0.0723883	0.0272443	0.000768755	0.0184828
8:61680968-61684188	-	AC090094.1|ASPH	ENSG00000198363|ENSG00000283485	exon	0.66043	0.513889	0.238	0.000790356	0.018929
10:15833630-15847943	-	FAM188A	ENSG00000148481	exon	0.461647	0.680321	0.472396	0.000794063	0.018945
3:71015549-71053773	-	FOXP1	ENSG00000114861	exon	0.168913	0.222369	0.040526	0.000804697	0.0190891
14:39179091-39179462	+	PNN	ENSG00000100941	exon	0.217504	0.137661	0.03429	0.000806391	0.0190891
9:93471141-93476338	+	FAM120A	ENSG00000048828	exon	0.281304	0.33001	0.198878	0.000809304	0.0190891
1:148104537-148107114	-	NBPF11	ENSG00000263956	exon	0.216283	0.0934579	0.64	0.00081635	0.0191827
19:19492306-19492712	+	GATAD2A	ENSG00000167491	exon	0.188826	0.125262	0.0406667	0.000823329	0.0192739
12:68654112-68657217	+	RAP1B	ENSG00000127314	exon	0.025318	0.0303887	0.00610906	0.000838938	0.0195658
2:100006632-100008932	-	AFF3	ENSG00000144218	exon	0.0698342	0.04	0.259259	0.000844966	0.0196328
20:41092472-41101353	-|+	PLCG1-AS1|TOP1	ENSG00000198900|ENSG00000226648	exon	0.0886735	0.329904	0.14584	0.000852084	0.0197228
10:97436417-97438703	-	EXOSC1	ENSG00000171311	exon	0.448015	0.588915	0.0229885	0.000855684	0.0197228
12:109988963-109991760	-	GIT2	ENSG00000139436	exon	0.00495731	0.0248963	0.0686499	0.000859817	0.0197228
11:59658866-59659469	-	PATL1	ENSG00000166889	exon	0.192089	0.192947	0.0344828	0.000863475	0.0197228
1:150747777-150757980	-	CTSS	ENSG00000163131	exon	0.00379363	0.074882	0.0415488	0.000864674	0.0197228
12:51291591-51292344	-	BIN2	ENSG00000110934	exon	0.0176485	0.0371866	0.0126955	0.000868163	0.0197301
14:24211415-24211829	-	AL136419.6|CHMP4A|RP11-468E2.1	ENSG00000254505|ENSG00000254692|ENSG00000260669	exon	0.246345	0.588796	0.206902	0.000877351	0.0198664
5:74745678-74750667	-	GFM2	ENSG00000164347	exon	0.294339	0.244001	0.102273	0.000887631	0.0199656
11:65430769-65437657	+	NEAT1	ENSG00000245532	exon	0.0588235	0.184257	0.0237209	0.000890572	0.0199656
12:50427762-50435624	+	LARP4	ENSG00000161813	exon	0.24192	0.409726	0.378788	0.000891352	0.0199656
4:15625252-15644708	-	FBXL5	ENSG00000118564	exon	0.0282051	0.023818	0.0760332	0.000901832	0.0200233
10:15821656-15847943	-	FAM188A	ENSG00000148481	exon	0.512817	0.674941	0.449744	0.000907536	0.0200233
9:33953285-33973237	-	UBAP2	ENSG00000137073	exon	0.473667	0.58465	0.628788	0.000910856	0.0200233
13:41811225-41833531	-	VWA8	ENSG00000102763	exon	0.372007	0.214576	0.129032	0.000913404	0.0200233
6:154199668-154223243	-|+	IPCEF1|OPRM1	ENSG00000074706|ENSG00000112038	exon	0	0.11463	0.273669	0.000917795	0.0200233
13:49997074-50045232	-|+	DLEU2|DLEU2_2|TRIM13	ENSG00000204977|ENSG00000231607|ENSG00000277066	exon	0	0.14093	0.375359	0.000918402	0.0200233
X:65051462-65113813	-|+	CircClust_X:65046176-65163942	.	intergenic	0.784175	0.822744	0	0.000918954	0.0200233
9:85618983-85657643	-	AGTPBP1	ENSG00000135049	exon	0	0.377072	0.2248	0.000920114	0.0200233
20:44972078-44987296	+	STK4	ENSG00000101109	exon	0.0235158	0.082708	0.0691707	0.000922867	0.0200233
17:20204333-20205912	+	SPECC1	ENSG00000128487	exon	0.43604	0.719568	0.506323	0.000928943	0.0200852
15:80120328-80122800	+	ZFAND6	ENSG00000086666	exon	0.290546	0.288567	0.140828	0.00093794	0.0202095
3:16294856-16303592	+	OXNAD1	ENSG00000154814	exon	0.195461	0.0603074	0.179791	0.000946724	0.020322
3:149846011-149902162	-|+	ANKUB1|RNF13	ENSG00000082996|ENSG00000206199	exon	0.442677	0.515917	0.235232	0.000949688	0.020322
19:48230438-48241063	-|+	CARD8|ZNF114	ENSG00000105483|ENSG00000178150	exon	0.015646	0.0950226	0.10283	0.000954448	0.0203539
12:2681654-2682612	-|+	CACNA1C|CACNA1C-AS1	ENSG00000151067|ENSG00000246627	exon	0.69213	0.795184	0	0.000962545	0.0203684
4:38826685-38829537	-	TLR6	ENSG00000174130	exon	0.119514	0.576923	0.174593	0.000964068	0.0203684
7:5902661-5905269	+	CCZ1	ENSG00000122674	exon	0.224043	0.116679	0.0425185	0.000964938	0.0203684
2:101257791-101266879	+	CNOT11	ENSG00000158435	exon	0.231881	0.194385	0.0941784	0.000979623	0.0206085
14:22812900-22813440	-	SLC7A7	ENSG00000155465	exon	0.229135	0	0.0240233	0.000985523	0.0206628
1:12001401-12002103	+	MFN2	ENSG00000116688	exon	0.121385	0.188922	0.0357143	0.000990036	0.0206878
3:152445282-152447773	+	MBNL1	ENSG00000152601	exon	0.0123061	0.0318947	0.0246316	0.00101013	0.0210169
17:59353215-59353526	+	YPEL2	ENSG00000175155	exon	0.355887	0.236941	0.123933	0.00101473	0.0210169
5:94909251-94924021	-	MCTP1	ENSG00000175471	exon	0.530627	0	0.118907	0.00101591	0.0210169
8:140864312-140890769	-	PTK2	ENSG00000169398	exon	0.385299	0.541923	0.187831	0.00102413	0.0211167
22:46878653-46894846	+	TBC1D22A	ENSG00000054611	exon	0.0344902	0.154362	0	0.00103327	0.0212349
7:105285009-105297533	-	SRPK2	ENSG00000135250	exon	0.174442	0.408316	0.0726196	0.00103827	0.0212675
14:39276934-39279537	+	CTAGE5|RP11-407N17.3	ENSG00000150527|ENSG00000258941	exon	0.320247	0.237125	0.0945894	0.00105268	0.0214918
7:27629371-27649633	-	HIBADH	ENSG00000106049	exon	0.492925	0.651658	0.253333	0.00105823	0.0215095
12:120782655-120791557	-	SPPL3	ENSG00000157837	exon	0.633431	0.52439	0.21519	0.00106045	0.0215095
7:6814764-6823360	-	CCZ1B	ENSG00000146574	exon	0.287235	0.248214	0.127053	0.00106643	0.0215605
14:49799475-49831361	-	NEMF	ENSG00000165525	exon	0.00188307	0.189808	0.0702341	0.00107771	0.0217181
9:33886881-33887454	+	UBE2R2	ENSG00000107341	exon	0.0635014	0.0797441	0.00875113	0.00109863	0.0220684
1:32633645-32634072	-	ZBTB8OS	ENSG00000176261	exon	0.0714369	0.223305	0	0.00110443	0.0221134
3:47097955-47103423	-	SETD2	ENSG00000181555	exon	0.274527	0.286185	0.127345	0.00111758	0.0222924
6:3076764-3077935	+	RIPK1	ENSG00000137275	exon	0.224648	0.366053	0.135802	0.00112053	0.0222924
1:243293091-243308177	+	SDCCAG8	ENSG00000054282	exon	0.194299	0.233228	0.11014	0.00114134	0.0226288
17:12054889-12081530	+	MAP2K4	ENSG00000065559	exon	0.238675	0.243691	0.145316	0.0011447	0.0226288
16:31297514-31297954	+	ITGAM	ENSG00000169896	exon	0.145378	0.174603	0.0578782	0.00115759	0.0228111
12:89642158-89656107	-	ATP2B1	ENSG00000070961	exon	0.0833333	0.0776789	0.0257171	0.00116531	0.0228909
10:15796100-15847943	-	FAM188A	ENSG00000148481	exon	0	0.613497	0.30174	0.00117188	0.0228913
12:82386803-82403130	+	METTL25	ENSG00000127720	exon	0.131148	0.325494	0.373002	0.00117269	0.0228913
2:26263380-26277160	+	HADHB	ENSG00000138029	exon	0.081556	0.166667	0.0282934	0.00117914	0.0229454
19:8455405-8463686	+	HNRNPM	ENSG00000099783	exon	0.257411	0.197045	0.111254	0.00118593	0.0229916
16:16007816-16102717	+	ABCC1	ENSG00000103222	exon	0.566129	0	0	0.0011889	0.0229916
1:151024611-151027327	+	PRUNE1	ENSG00000143363	exon	0.542598	0.41463	0.172414	0.00120356	0.023203
1:48355670-48359770	-	SPATA6	ENSG00000132122	exon	0.390805	0.247475	0.0471388	0.00121311	0.023315
3:67495798-67508903	-	SUCLG2	ENSG00000172340	exon	0.24155	0.243614	0.0460223	0.00122087	0.023392
9:4823548-4833228	+	RCL1	ENSG00000120158	exon	0.208332	0.150809	0.0178571	0.00122848	0.0234359
12:28225795-28391411	+	CCDC91	ENSG00000123106	exon	0.634837	0.599083	0.272368	0.0012307	0.0234359
5:179705679-179709059	+	CANX	ENSG00000127022	exon	0.0327103	0.0786579	0.0457517	0.00125595	0.023844
5:41794003-41807438	-	OXCT1	ENSG00000083720	exon	0.0389819	0.128458	0.857143	0.00129003	0.0243826
1:13731000-13742157	+	PRDM2	ENSG00000116731	exon	0.448455	0.586925	0.408333	0.00129216	0.0243826
11:128484823-128490576	-	ETS1	ENSG00000134954	exon	0.0252304	0.040942	0.129064	0.00130736	0.0245949
5:139600372-139614966	+	UBE2D2	ENSG00000131508	exon	0.255537	0.237683	0.0923567	0.0013117	0.0246022
3:134188837-134195182	-	RYK	ENSG00000163785	exon	0.441076	0.253132	0.119721	0.00133277	0.0249223
8:99575658-99585517	+	VPS13B	ENSG00000132549	exon	0.0424528	0.126679	0.0375	0.00135268	0.025219
14:73147795-73149550	+	PSEN1	ENSG00000080815	exon	0.138559	0.343066	0.0661329	0.00136818	0.0254318
15:67231814-67236820	-	AAGAB	ENSG00000103591	exon	0.124888	0.24042	0.0983125	0.00138328	0.025636
10:110964125-110965061	+	SHOC2	ENSG00000108061	exon	0.146551	0.226277	0.283977	0.0013913	0.0257082
4:152411303-152411872	-	FBXW7	ENSG00000109670	exon	0.575622	0.629608	0.400531	0.00139942	0.0257817
1:28473554-28474151	+	PHACTR4	ENSG00000204138	exon	0.394426	0.583185	0.315943	0.00142718	0.0262155
7:156826605-156836885	-	LMBR1	ENSG00000105983	exon	0.184085	0.221513	0.100577	0.00143803	0.0263372
16:48256610-48277479	+	LONP2	ENSG00000102910	exon	0.011817	0.0319767	0.0665039	0.00144428	0.026374
4:129039041-129082373	-	SCLT1	ENSG00000151466	exon	0.185545	0.12037	0.057072	0.00145081	0.0264158
4:87195324-87195690	-	KLHL8	ENSG00000145332	exon	0.650657	0.712282	0.496653	0.0014582	0.0264567
3:49324702-49325845	-	USP4	ENSG00000114316	exon	0.0307737	0.104705	0.0498442	0.00146156	0.0264567
9:136013199-136016429	-	NACC2	ENSG00000148411	exon	0	0.344828	0.0874114	0.0014765	0.0265384
16:48277338-48303305	+	LONP2	ENSG00000102910	exon	0.0176754	0.0586907	0.0474349	0.00147941	0.0265384
6:31269966-31354665	-	HLA-B|HLA-C	ENSG00000204525|ENSG00000234745	exon	0.0056703	0.0144151	0.0255207	0.00148345	0.0265384
2:112059977-112116203	+	TMEM87B	ENSG00000153214	exon	0.042735	0.0414841	0.15251	0.00148634	0.0265384
2:48328561-48346751	+	FOXN2	ENSG00000170802	exon	0.112745	0.270034	0.162955	0.00148738	0.0265384
10:89751346-89762835	+	KIF20B	ENSG00000138182	exon	0.247206	0.170984	0.56922	0.00150222	0.0266918
21:39247701-39258672	-	BRWD1	ENSG00000185658	exon	0.0158894	0.0402542	0.116667	0.00150455	0.0266918
11:77672042-77693611	-	RSF1	ENSG00000048649	exon	0.582577	0.427088	0.164948	0.00151762	0.0267765
9:83975758-83976994	-|+	HNRNPK|RP11-575L7.8	ENSG00000165119|ENSG00000235298	exon	0.00881033	0.0106581	0.00305499	0.0015224	0.0267765
2:152143827-152150229	-	STAM2	ENSG00000115145	exon	0.0710784	0.136551	0.207675	0.00152492	0.0267765
1:36358239-36362656	-	STK40	ENSG00000196182	exon	0.66242	0.540984	0.0628789	0.00152652	0.0267765
15:25405461-25415842	-|+	SNHG14|UBE3A	ENSG00000114062|ENSG00000224078	exon	0.531347	0.48715	0.243206	0.00153115	0.0267804
1:247156406-247159867	-	ZNF124	ENSG00000196418	exon	0.167333	0.603261	0.404022	0.00153538	0.0267804
14:49795791-49800696	-	NEMF	ENSG00000165525	exon	0.00139739	0.170002	0.0565371	0.00153965	0.0267804
1:77711747-77713281	-	USP33	ENSG00000077254	exon	0.209577	0.259101	0.088	0.00156521	0.0269686
1:805799-810170	-|+	RP11-206L10.8|RP11-206L10.9	ENSG00000230092|ENSG00000237491	exon	0.514743	0.746591	0.12963	0.00156685	0.0269686
9:85669485-85692813	-	AGTPBP1	ENSG00000135049	exon	0.197674	0.236794	0.136335	0.00156839	0.0269686
6:13579451-13584225	+	SIRT5	ENSG00000124523	exon	0.805175	0.739357	0.394022	0.00157018	0.0269686
1:28473554-28476291	+	PHACTR4	ENSG00000204138	exon	0.406723	0.610387	0.280466	0.00157212	0.0269686
7:87964634-87978412	+	ADAM22	ENSG00000008277	exon	0.954545	0.683721	0	0.00158642	0.0271392
11:77683710-77693611	-	RSF1	ENSG00000048649	exon	0.487192	0.444908	0.239669	0.0015988	0.0272293
7:116110708-116112038	-	TFEC	ENSG00000105967	exon	0.544754	0	0	0.0016005	0.0272293
4:15612266-15644708	-	FBXL5	ENSG00000118564	exon	0	0.00452489	0.0541116	0.00160481	0.0272293
10:102157019-102158214	+	NOLC1	ENSG00000166197	exon	0.0623688	0.215827	0.0515215	0.00161236	0.027283
15:59671183-59680308	-	BNIP2	ENSG00000140299	exon	0.0185368	0.042677	0.0589771	0.00162492	0.0274211
1:51402435-51408332	-	EPS15	ENSG00000085832	exon	0.102647	0.176599	0.0769898	0.00163653	0.0274979
13:40940921-40943925	-	ELF1	ENSG00000120690	exon	0.0548784	0.0748535	0.0498062	0.00164616	0.0274979
2:206279540-206297373	+	ZDBF2	ENSG00000204186	exon	0.451763	0.278648	0	0.00164701	0.0274979
1:52509596-52526373	-	ZCCHC11	ENSG00000134744	exon	0.225	0.278477	0.460317	0.00165902	0.0274979
1:32948222-32949774	-	RNF19B	ENSG00000116514	exon	0.205321	0.231391	0.0595362	0.00166256	0.0274979
3:71041328-71053773	-	FOXP1	ENSG00000114861	exon	0.175204	0.213893	0.0714286	0.00166431	0.0274979
11:77619606-77625818	-	CLNS1A	ENSG00000074201	exon	0.366247	0.353051	0.181188	0.00166978	0.0274979
6:144537582-144542870	+	UTRN	ENSG00000152818	exon	0.294108	0.106918	0.04	0.00167429	0.0274979
17:42498924-42501304	+	ATP6V0A1	ENSG00000033627	exon	0.568576	0.630719	0.128635	0.00167531	0.0274979
9:19093171-19096769	-	HAUS6	ENSG00000147874	exon	0.240144	0.126697	0.2	0.00168538	0.0274979
5:119240419-119244576	+	DMXL1	ENSG00000172869	exon	0.0564121	0.326531	0.0447761	0.00168682	0.0274979
11:22203804-22227586	+	ANO5	ENSG00000171714	exon	0	0	0.604409	0.00169022	0.0274979
16:21612645-21625115	+	METTL9	ENSG00000197006	exon	0.0125392	0.026974	0.0367665	0.00169448	0.0274979
22:41170406-41173784	-|+	EP300|RP1-85F18.6	ENSG00000100393|ENSG00000232754	exon	0.0892857	0.0914634	0.0402993	0.00169787	0.0274979
6:20546346-20548705	+	CDKAL1	ENSG00000145996	exon	0.0819196	0.143009	0.16129	0.00170982	0.0274979
5:10415488-10417404	+	MARCH6	ENSG00000145495	exon	0.080507	0.0821747	0.0100453	0.0017117	0.0274979
10:11997672-12014184	-	UPF2	ENSG00000151461	exon	0.148492	0.316988	0.393879	0.00171267	0.0274979
6:18159883-18166378	+	KDM1B	ENSG00000165097	exon	0.270455	0.428571	0.16117	0.00171285	0.0274979
14:34567686-34568013	-	SNX6	ENSG00000129515	exon	0.0479321	0.0414634	0.0123967	0.00171744	0.0274979
7:5923387-5923962	+	CCZ1	ENSG00000122674	exon	0.193519	0.18201	0.0277306	0.00172071	0.0274979
9:135866456-135883078	-	CAMSAP1	ENSG00000130559	exon	0.677669	0.698832	0.435986	0.0017222	0.0274979
4:74174506-74201370	+	MTHFD2L	ENSG00000163738	exon	0.325581	0.634848	0.517241	0.00173384	0.0276128
3:16647574-16648612	-	DAZL	ENSG00000092345	intron	0.611111	0	0	0.00174955	0.0277259
8:47396376-47407961	+	SPIDR	ENSG00000164808	exon	0.408971	0.406077	0.134909	0.00174984	0.0277259
Y:2953909-2961646	+	ZFY	ENSG00000067646	exon	0.281818	0.650776	0.404651	0.00176588	0.0278258
2:159747805-159752571	+	MARCH7	ENSG00000136536	exon	0.00736819	0.0455286	0.0572635	0.00176667	0.0278258
3:53497152-53501720	+	CACNA1D	ENSG00000157388	exon	0	1	0.810924	0.00176955	0.0278258
16:31722626-31723353	+	ZNF720	ENSG00000197302	exon	0.5474	0.637744	0.206536	0.00177856	0.027897
5:102257115-102291606	-	SLCO4C1	ENSG00000173930	exon	0	0	0.575	0.00179997	0.0281619
21:29326059-29329693	+	BACH1	ENSG00000156273	exon	0.0429594	0.131387	0.112433	0.00180835	0.0282221
7:72830692-72831798	+	SBDSP1	ENSG00000225648	exon	0.0756533	0.0973562	0.0485075	0.00182718	0.0284446
1:58527261-58534331	-	DAB1|OMA1	ENSG00000162600|ENSG00000173406	exon	0.106006	0.361922	0.232558	0.00185778	0.0288489
11:34882676-34888869	-	APIP	ENSG00000149089	exon	0.0561798	0.237469	0.0283019	0.00186282	0.0288552
20:37056146-37065473	-	RBL1	ENSG00000080839	exon	0.410526	0.181159	0.582355	0.00187819	0.0289895
3:47046487-47067118	-	SETD2	ENSG00000181555	exon	0.0774411	0.181633	0.28298	0.0018808	0.0289895
15:101010450-101010837	+	LRRK1	ENSG00000154237	exon	0.319653	0	0.0506329	0.00190051	0.0292209
2:230440476-230450255	+	SP100	ENSG00000067066	exon	0.0540057	0.127437	0.0836333	0.00191903	0.0293697
1:9931891-9934860	-	LZIC	ENSG00000162441	exon	0.497156	0.331445	0.126914	0.00191962	0.0293697
17:61984171-61985090	-	MED13	ENSG00000108510	exon	0.253005	0.244716	0.110865	0.00193737	0.0295478
2:68490190-68538227	+	APLF	ENSG00000169621	exon	0.589134	0.766789	0.703956	0.00194382	0.0295478
11:86012281-86031611	-	PICALM	ENSG00000073921	exon	0.454867	0.474441	0.288545	0.0019455	0.0295478
8:67251299-67259926	-	ARFGEF1	ENSG00000066777	exon	0.136054	0.232487	0.0890433	0.00196338	0.0297469
14:22926133-22927660	-|+	PRMT5|PRMT5-AS1	ENSG00000100462|ENSG00000237054	exon	0.202041	0.35	0.0885204	0.00197203	0.0297628
2:147972739-147975975	-	ORC4	ENSG00000115947	exon	0.273395	0.226667	0.16129	0.00197808	0.0297628
2:32114638-32128479	+	SPAST	ENSG00000021574	exon	0.36875	0.248183	0.145102	0.00198093	0.0297628
3:51541498-51552063	+	RAD54L2	ENSG00000164080	exon	0.696915	0.845014	0.477273	0.00198355	0.0297628
3:170122591-170126007	-	PHC3	ENSG00000173889	exon	0.239842	0.0810811	0.00787402	0.00199122	0.0297706
17:42838731-42839380	+	PSME3	ENSG00000131467	exon	0.0833333	0.140351	0.038322	0.00199439	0.0297706
1:231537213-231542611	+	TSNAX|TSNAX-DISC1	ENSG00000116918|ENSG00000270106	exon	0.0190138	0.0671835	0.0541667	0.00199924	0.0297706
1:21272699-21290156	-	ECE1	ENSG00000117298	exon	0.0210831	0.0990412	0.0648855	0.00200319	0.0297706
4:51863437-51886638	+	DCUN1D4	ENSG00000109184	exon	0.431639	0.58466	0.335616	0.00201137	0.0298209
2:197007806-197009031	-	AC013264.1|ANKRD44	ENSG00000065413|ENSG00000283224	exon	0.0132981	0.0530452	0.0228118	0.00201648	0.0298256
4:48369849-48383784	+	SLAIN2	ENSG00000109171	exon	0.414278	0.432732	0.228485	0.00203248	0.0299903
6:111654024-111655556	-|+	CircClust_6:111620374-111655556	.	intergenic	0.592593	0.5	0.153846	0.00203724	0.0299903
1:235780865-235801097	-	LYST	ENSG00000143669	exon	0.180851	0.466667	0.124252	0.00205166	0.0301313
19:48913011-48913564	-|+	NUCB1|NUCB1-AS1	ENSG00000104805|ENSG00000235191	exon	0.0218391	0.0656934	0.0346857	0.00208152	0.030498
12:69755384-69756663	+	RAB3IP	ENSG00000127328	exon	0.0502101	0.112137	0.0756283	0.00209694	0.0306517
7:38242428-38256585	-	TRGC2	ENSG00000227191	exon	0.5	0.0430817	0.236695	0.00212415	0.0309768
15:44328685-44338317	+	CASC4	ENSG00000166734	exon	0.3711	0.0933395	0.0412116	0.00213675	0.0310878
4:2875896-2884666	+	ADD1	ENSG00000087274	exon	0.0244845	0.0655172	0.0454663	0.00215983	0.0312061
15:50449400-50462322	+	USP8	ENSG00000138592	exon	0.0526508	0.0230179	0.00661301	0.00216197	0.0312061
2:70179532-70181997	-	C2orf42	ENSG00000115998	exon	0.173497	0.397268	0.234355	0.00216525	0.0312061
20:35716740-35732135	-	RBM39	ENSG00000131051	exon	0.0296698	0.0474721	0.0261097	0.00216709	0.0312061
11:85974708-86031611	-	PICALM	ENSG00000073921	exon	0.328403	0.502788	0.260057	0.00216995	0.0312061
15:50471633-50477499	+	USP8	ENSG00000138592	exon	0.0418561	0.0471392	0.00763359	0.00217937	0.0312357
2:227491547-227524915	+	AGFG1	ENSG00000173744	exon	0.0194986	0.120332	0.0644081	0.00218591	0.0312357
1:224952670-224974153	+	DNAH14	ENSG00000185842	exon	1	0	0.8125	0.00219008	0.0312357
4:75648639-75655870	-	G3BP2	ENSG00000138757	exon	0.0100693	0.0359148	0.0142598	0.00219207	0.0312357
2:85368686-85371562	+	ELMOD3	ENSG00000115459	exon	0.399979	0.442106	0.141547	0.00222895	0.0316887
3:123223559-123259589	+	PDIA5|SEC22A	ENSG00000065485|ENSG00000121542	exon	0.078125	0.20166	0.28022	0.00224377	0.0317357
18:21765772-21849388	+	MIB1	ENSG00000101752	exon	0	0	0.619257	0.00225397	0.0317357
17:43095846-43124115	-	BRCA1	ENSG00000012048	exon	0.48	0	0.766667	0.00225565	0.0317357
11:77622500-77625818	-	CLNS1A	ENSG00000074201	exon	0.289482	0.200498	0.11992	0.00225762	0.0317357
2:85861181-85863485	-	ST3GAL5	ENSG00000115525	exon	0.333333	0.141467	0.186275	0.00225773	0.0317357
9:93471141-93498886	+	FAM120A	ENSG00000048828	exon	0.369195	0.310417	0.170975	0.00226636	0.0317852
6:159784666-159788143	-	TCP1	ENSG00000120438	exon	0.00849732	0.0172563	0.0246085	0.00227494	0.0318338
1:178877498-178894024	+	RALGPS2	ENSG00000116191	exon	0.0296628	0.226852	0	0.00230095	0.0321256
12:131725405-131728428	+	SFSWAP	ENSG00000061936	exon	0.0117647	0.00617284	0.058968	0.00230767	0.0321474
18:24064140-24083081	-|+	RP11-403A21.3|TTC39C	ENSG00000168234|ENSG00000265204	exon	0.58044	0.318481	0.350474	0.00231942	0.0322184
12:29339851-29341816	-|+	ERGIC2|FAR2	ENSG00000064763|ENSG00000087502	exon	0.38319	0.22318	0.0625	0.00232433	0.0322184
12:82895818-82896646	+	TMTC2	ENSG00000179104	exon	0.142857	0.425	0.114339	0.0023283	0.0322184
2:8888018-8958642	-	MBOAT2	ENSG00000143797	exon	0.795455	0.736842	0.180556	0.00233414	0.0322277
11:34086064-34092056	+	CAPRIN1	ENSG00000135387	exon	0.154773	0.128878	0.0547165	0.00234508	0.0323072
2:159729009-159752571	+	MARCH7	ENSG00000136536	exon	0.0441176	0.0504202	0.0896099	0.00236005	0.0323452
1:117460489-117502970	+	MAN1A2	ENSG00000198162	exon	0.00591716	0.0642021	0.0425098	0.00236059	0.0323452
6:25966335-25969420	+	TRIM38	ENSG00000112343	exon	0.0172911	0.0436242	0.0433604	0.00236619	0.0323452
13:19993063-20006586	+	ZMYM2	ENSG00000121741	exon	0.0287917	0.0632184	0.0730994	0.00236901	0.0323452
11:85981129-86031611	-	PICALM	ENSG00000073921	exon	0.307692	0.482969	0.254896	0.00237382	0.0323452
16:14627106-14627336	-	PARN	ENSG00000140694	exon	0.0772782	0.142938	0.040201	0.00238895	0.0324803
X:13666317-13668383	+	TCEANC	ENSG00000176896	exon	0.715367	0.735942	0	0.00239759	0.0325268
13:21413652-21425678	-	ZDHHC20	ENSG00000180776	exon	0.147535	0.0629946	0.009889	0.00240475	0.0325529
8:91008743-91024366	-	TMEM55A	ENSG00000155099	exon	0.0357143	0.203883	0.0436624	0.002419	0.0326749
4:39737420-39774933	+	UBE2K	ENSG00000078140	exon	0.352681	0.29035	0.106507	0.00243225	0.0327646
1:151024611-151025673	+	PRUNE1	ENSG00000143363	exon	0.512798	0.441831	0.27069	0.00243617	0.0327646
1:66946150-66959743	+	MIER1	ENSG00000198160	exon	0.0992148	0.170703	0.172782	0.00245155	0.0328986
6:111405470-111472140	-	REV3L	ENSG00000009413	exon	0.236111	0.292929	0.0865133	0.00245669	0.0328986
11:34090179-34092056	+	CAPRIN1	ENSG00000135387	exon	0.126633	0.123332	0.0560582	0.00247297	0.0329873
11:77624963-77629899	-	CLNS1A	ENSG00000074201	exon	0.204801	0.266946	0.112426	0.00247391	0.0329873
9:121161856-121162271	+	CNTRL	ENSG00000119397	exon	0.291835	0.468679	0.442029	0.00249305	0.0330467
13:112516440-112527484	-	TUBGCP3	ENSG00000126216	exon	0.271849	0.151786	0.276304	0.00249382	0.0330467
7:33349068-33388144	+	BBS9	ENSG00000122507	exon	0.522976	0.542297	0.15625	0.00250316	0.0330467
10:94350113-94352403	-	NOC3L	ENSG00000173145	exon	0.0529254	0.388889	0	0.00250384	0.0330467
1:155675010-155679512	-	YY1AP1	ENSG00000163374	exon	0.417787	0.348883	0.224896	0.0025049	0.0330467
21:33345246-33349543	+	IFNAR1	ENSG00000142166	exon	0.130732	0.23687	0.0426357	0.00251092	0.033056
21:33856736-33867331	-|+	AP000304.12|ITSN1	ENSG00000205726|ENSG00000249209	exon	0	0	0.833333	0.00252786	0.0332088
20:37066724-37068186	-	RBL1	ENSG00000080839	exon	0.443182	0.214575	0.631086	0.00253704	0.0332138
19:14402597-14404562	-|+	ADGRE5|CTC-548K16.5	ENSG00000123146|ENSG00000267379	exon	0.0359321	0.129609	0.0361051	0.00254357	0.0332138
11:77675036-77693611	-	RSF1	ENSG00000048649	exon	0.549781	0.514352	0.288952	0.00254424	0.0332138
9:33953285-33956146	-	UBAP2	ENSG00000137073	exon	0.475496	0.586667	0.524476	0.00255541	0.0332898
5:74715510-74716673	+	HEXB	ENSG00000049860	exon	0.118224	0.080228	0.0272218	0.00257273	0.0334455
7:75165124-75166877	-	NCF1C	ENSG00000165178	exon	0.0822795	0.625	0.00641975	0.00262924	0.0340404
17:67945409-67964404	+	BPTF	ENSG00000171634	exon	0.180851	0.464531	0.451473	0.00262943	0.0340404
7:5902661-5910116	+	CCZ1	ENSG00000122674	exon	0.202743	0.147892	0.0428135	0.00266262	0.034395
11:32927157-32935435	+	QSER1	ENSG00000060749	exon	0.16	0.4	0.461257	0.0026707	0.034395
7:151395776-151400241	-	WDR86	ENSG00000187260	exon	0	0.75	0	0.00267339	0.034395
1:41008794-41010254	+	CTPS1	ENSG00000171793	exon	0.0505853	0.0776416	0.316692	0.00268218	0.0344369
7:44050225-44052941	+	DBNL	ENSG00000136279	exon	0.0218722	0.0519785	0.085752	0.00271035	0.0346871
3:170113360-170122744	-	PHC3	ENSG00000173889	exon	0.350097	0.232077	0.156503	0.0027128	0.0346871
21:43998254-43998544	-|+	CircClust_21:43998254-43998544	.	intergenic	0.484211	0.864865	0	0.00272178	0.0347306
7:136025657-136031033	+	AC024084.1	ENSG00000230649	exon	0.392647	0.550621	0.307692	0.00274752	0.0349874
15:40641379-40650819	+	KNL1	ENSG00000137812	intron	0	0	0.560911	0.00275901	0.035062
8:134812610-134813169	-|+	CircClust_8:134800654-134825754	.	intergenic	0.74191	0.690559	0.0833333	0.00279327	0.035425
5:154029489-154034967	-	FAM114A2	ENSG00000055147	exon	0.47	0.670028	0.348459	0.00281698	0.0356532
17:62033787-62035608	-	MED13	ENSG00000108510	exon	0.130035	0.110874	0.0571596	0.00284301	0.0359096
2:48346201-48346751	+	FOXN2	ENSG00000170802	exon	0.0852018	0.192412	0.124644	0.0028545	0.0359818
5:50399107-50428227	-	EMB	ENSG00000170571	exon	0.159145	0.189765	0.355766	0.0028666	0.0360612
8:6724870-6747828	+	AGPAT5	ENSG00000155189	exon	0.0410628	0.157323	0.296296	0.00287582	0.0360842
15:44331988-44338317	+	CASC4	ENSG00000166734	exon	0.327119	0.0973447	0.0309323	0.00288002	0.0360842
5:77046347-77048272	+	AGGF1	ENSG00000164252	exon	0.50356	0.353959	0.316541	0.00289138	0.0360963
1:151024611-151028944	+	PRUNE1	ENSG00000143363	exon	0.556701	0.32437	0	0.00289257	0.0360963
20:35858302-35863400	+	PHF20	ENSG00000025293	exon	0.118599	0.201659	0.0855856	0.00291764	0.0363363
10:74380929-74398579	+	ADK	ENSG00000156110	exon	0.0668696	0.0177928	0	0.00293577	0.0364861
9:136224007-136226874	-	QSOX2	ENSG00000165661	exon	0.0553675	0.219128	0.25	0.00294139	0.0364861
6:35312214-35312772	+	DEF6	ENSG00000023892	exon	0.078428	0.175433	0.0121212	0.00297148	0.0367438
8:91018390-91021404	-|+	GS1-251I9.3|TMEM55A	ENSG00000155099|ENSG00000253358	exon	0.131579	0.363636	0.0859835	0.00297616	0.0367438
5:76697987-76701213	-|+	CTD-2384B11.2|IQGAP2	ENSG00000145703|ENSG00000225407	exon	0.0930233	0.117363	0.00293255	0.00297986	0.0367438
6:24848025-24852618	-	AL078584.1|FAM65B	ENSG00000111913|ENSG00000283467	exon	0.00565102	0.0286533	0.0368098	0.00300668	0.0370012
15:65178934-65180204	-	CLPX	ENSG00000166855	exon	0.287098	0.230676	0.0456317	0.00303775	0.0372766
3:40461407-40462248	+	RPL14	ENSG00000188846	exon	0.000782714	0.00243754	0.00172161	0.00304103	0.0372766
9:124971370-124976186	-	SCAI	ENSG00000173611	exon	0.258936	0.0517241	0	0.00305955	0.0374299
7:73203423-73204604	+	GTF2IP4	ENSG00000233369	exon	0.103701	0.0545508	0.00974659	0.00307271	0.0375172
3:119500695-119513719	+	TIMMDC1	ENSG00000113845	exon	0.418243	0.529344	0.185644	0.00308084	0.0375219
12:57280358-57284056	-	R3HDM2|RP11-123K3.4	ENSG00000179912|ENSG00000258830	exon	0.138796	0.123621	0.0492525	0.00308567	0.0375219
5:139614586-139614966	+	UBE2D2	ENSG00000131508	exon	0.215323	0.146562	0.0862003	0.00310353	0.0375219
2:229858772-229860531	-	TRIP12	ENSG00000153827	exon	0.0714953	0.147106	0.0870143	0.00310792	0.0375219
1:24514314-24514567	+	RCAN3	ENSG00000117602	exon	0.525724	0.23941	0.147052	0.00311009	0.0375219
1:117402186-117405645	+	MAN1A2	ENSG00000198162	exon	0.489387	0.677408	0.607907	0.00311682	0.0375219
20:35858302-35871829	+	PHF20	ENSG00000025293	exon	0.138752	0.2674	0.10559	0.00312016	0.0375219
1:23030469-23050520	-|+	KDM1A|RP1-184J9.2	ENSG00000004487|ENSG00000240553	exon	0.465998	0.388772	0.197313	0.00312366	0.0375219
8:58623220-58643073	-	NSMAF	ENSG00000035681	exon	0.0144928	0.124031	0.0487401	0.00312733	0.0375219
2:230442937-230449150	+	SP100	ENSG00000067066	exon	0.0593923	0.163704	0.106889	0.00315319	0.0376297
4:128936655-128970468	-	SCLT1	ENSG00000151466	exon	0.309508	0.466846	0.212805	0.00315407	0.0376297
17:67945409-67975958	+	BPTF|RP11-855A2.2	ENSG00000171634|ENSG00000279880	exon	0.22324	0.485716	0.546616	0.00315444	0.0376297
4:152411303-152469988	-	FBXW7	ENSG00000109670	exon	0.642973	0.779045	0.414642	0.00317302	0.0377789
12:123586747-123590449	+	TMED2	ENSG00000086598	exon	0.0543279	0.072201	0.0326573	0.0031795	0.0377839
2:210104104-210154611	-	KANSL1L	ENSG00000144445	exon	0.0425532	0.326087	0.450905	0.0031987	0.03789
6:125993757-126013101	+	TRMT11	ENSG00000066651	exon	0.0272434	0.0554957	0.21978	0.0032006	0.03789
5:141582312-141583615	-	DIAPH1	ENSG00000131504	exon	0.168846	0.256205	0.0719697	0.00321924	0.0380384
9:33953285-33963791	-	UBAP2	ENSG00000137073	exon	0.440269	0.575873	0.613824	0.00323103	0.0381054
2:135602500-135605016	+	R3HDM1	ENSG00000048991	exon	0.482028	0.496966	0.160981	0.00324877	0.0381229
19:23358430-23362725	-	ZNF91	ENSG00000167232	exon	0.403226	0.63225	0.675752	0.00325153	0.0381229
X:53403566-53403893	-	SMC1A	ENSG00000072501	exon	0.445329	0.155338	0.104762	0.00325459	0.0381229
20:51516784-51524110	-	NFATC2	ENSG00000101096	exon	0.16129	0.600909	0.583333	0.00325701	0.0381229
20:35653528-35659014	-	CPNE1|RBM12|RP1-309K20.6	ENSG00000214078|ENSG00000244462|ENSG00000272897	exon	0.00660066	0.0278494	0.0122073	0.00327855	0.038303
10:124038515-124046724	-	CHST15	ENSG00000182022	exon	0.0801282	0	0.167338	0.00330101	0.0384932
9:137752331-137758011	+	EHMT1	ENSG00000181090	exon	0.0789747	0.25974	0	0.00331126	0.0385397
5:134158455-134174022	-	CTD-2410N18.5|SKP1	ENSG00000113558|ENSG00000272772	exon	0.0307329	0.0542744	0.0132642	0.00331737	0.0385397
18:35322388-35327063	-|+	CircClust_18:35322388-35327063	.	intergenic	0.25	0.753788	0	0.00332532	0.0385601
15:80970462-80982182	-	MESDC2	ENSG00000117899	exon	0.0754005	0.111335	0.292683	0.00337099	0.0390171
2:60891683-60921999	+	REL	ENSG00000162924	exon	0.0401348	0.0205768	0.0120259	0.00340602	0.0393494
6:154199668-154214276	-|+	IPCEF1|OPRM1	ENSG00000074706|ENSG00000112038	exon	0	0.0985376	0.266225	0.00341678	0.0394006
9:132296887-132311856	-	SETX	ENSG00000107290	exon	0.0559174	0.0971615	0.0967948	0.00342695	0.0394447
16:47641035-47669417	+	PHKB	ENSG00000102893	exon	0.0625	0.251355	0.0801688	0.00344688	0.039601
9:132296887-132300803	-	SETX	ENSG00000107290	exon	0.0365847	0.0830646	0.0632689	0.00347412	0.0397976
2:23875829-23885829	-	ATAD2B	ENSG00000119778	exon	0.159002	0.176471	0.077074	0.00347678	0.0397976
2:40428473-40430301	-	SLC8A1	ENSG00000183023	exon	0	0	0.521969	0.00348625	0.0398148
17:42500707-42501304	+	ATP6V0A1	ENSG00000033627	exon	0.43629	0.708333	0.0869565	0.00349106	0.0398148
1:51405905-51408332	-	EPS15	ENSG00000085832	exon	0.0818049	0.158461	0.0692529	0.0035547	0.0404105
5:55652529-55664863	-	SLC38A9	ENSG00000177058	exon	0.370145	0.549554	0.15	0.00356063	0.0404105
2:197110766-197122792	-	AC013264.1|ANKRD44	ENSG00000065413|ENSG00000283224	exon	0.0150969	0.0428571	0.0439431	0.00356697	0.0404105
3:67495798-67498295	-	SUCLG2	ENSG00000172340	exon	0.191668	0.203166	0.0378788	0.00357508	0.0404105
20:58438945-58441083	+	VAPB	ENSG00000124164	exon	0.722277	0.575	0.453823	0.00357707	0.0404105
17:32173831-32176213	+	RHOT1	ENSG00000126858	exon	0.155171	0.148584	0.0459173	0.00358224	0.0404105
10:1072116-1096246	+	WDR37	ENSG00000047056	exon	0.161836	0.29197	0.526054	0.00360273	0.0405254
9:33944365-33948587	-	UBAP2	ENSG00000137073	exon	0.37337	0.464261	0.559441	0.00360544	0.0405254
16:18797925-18798834	-	ARL6IP1|RP11-1035H13.3	ENSG00000170540|ENSG00000260342	exon	0.0139099	0.0430454	0.0140252	0.00362559	0.0406785
1:35392212-35399576	+	ZMYM4	ENSG00000146463	exon	0.026087	0.148705	0.080292	0.0036342	0.0407017
12:66203711-66211597	+	IRAK3	ENSG00000090376	exon	0.126316	0	0.322988	0.00365623	0.0408749
17:36952886-36953907	+	AATF	ENSG00000275700	exon	0.0715764	0.180615	0.0848799	0.00367396	0.0409996
8:69755424-69761875	-	SLCO5A1	ENSG00000137571	exon	0.509231	0	0	0.00369052	0.0410379
5:176943335-176951577	-	UIMC1	ENSG00000087206	exon	0.266355	0.359425	0.103639	0.00369687	0.0410379
9:14639896-14662326	-	ZDHHC21	ENSG00000175893	exon	0.323955	0.415248	0.282683	0.00369717	0.0410379
6:131145285-131169273	+	AKAP7	ENSG00000118507	exon	0.378571	0.594203	0.319316	0.0037095	0.0410672
15:25405461-25411971	-|+	SNHG14|UBE3A	ENSG00000114062|ENSG00000224078	exon	0.457665	0.44125	0.243418	0.00372043	0.0410672
9:37424845-37426654	+	GRHPR	ENSG00000137106	exon	0.226653	0.153534	0.0564739	0.00372601	0.0410672
19:5039836-5047669	+	KDM4B	ENSG00000127663	exon	0.258065	0.355051	0.171156	0.00373389	0.0410672
8:116655856-116658980	-	EIF3H	ENSG00000147677	exon	0.00895362	0.0408679	0.033928	0.00374698	0.0410672
3:50099982-50105709	-|+	RBM5|RBM5-AS1|RBM6	ENSG00000003756|ENSG00000004534|ENSG00000281691	exon	0.0172542	0.0846586	0.0527709	0.00375843	0.0410672
8:47407861-47440542	+	SPIDR	ENSG00000164808	exon	0.207503	0.302323	0.0648329	0.00375948	0.0410672
16:30728966-30729572	+	RP11-2C24.9|SRCAP	ENSG00000080603|ENSG00000282034	exon	0.582839	0.724065	0.744498	0.00376861	0.0410672
4:51863437-51891851	+	DCUN1D4	ENSG00000109184	exon	0.542752	0.638193	0.383117	0.0037688	0.0410672
6:77271340-77273307	-|+	CircClust_6:77151201-77273307	.	intergenic	0.571429	0	0.801587	0.00377694	0.0410672
2:178535732-178542361	-|+	AC010680.1|TTN|TTN-AS1	ENSG00000155657|ENSG00000237298|ENSG00000283186	exon	0.030796	0.110672	0.144104	0.00377821	0.0410672
11:108267171-108268609	+	ATM	ENSG00000149311	exon	0.0671592	0.15655	0.0362694	0.00377895	0.0410672
17:1534099-1558559	-	PITPNA	ENSG00000174238	exon	0.095692	0.263889	0.0738653	0.00379442	0.0410819
12:96323948-96334865	-	CDK17	ENSG00000059758	exon	0.0963938	0.0518719	0.0294118	0.0037991	0.0410819
13:60439688-60460540	+	TDRD3	ENSG00000083544	exon	0.432801	0.562145	0.216667	0.00380009	0.0410819
3:152455578-152456062	+	MBNL1	ENSG00000152601	intron	0.0746676	0.0155443	0.00515464	0.00382592	0.0412863
11:73707420-73718718	-	RAB6A	ENSG00000175582	exon	0.296603	0.151533	0.0592593	0.0038356	0.0412863
3:120750523-120751000	+	GTF2E1	ENSG00000153767	exon	0.127945	0.245	0.116923	0.00384113	0.0412863
17:46170855-46172232	-	KANSL1	ENSG00000120071	exon	0.0895722	0.170558	0.146221	0.00384552	0.0412863
3:138570318-138572984	-	CEP70	ENSG00000114107	exon	0.714286	0.700986	0.952198	0.00385954	0.041289
1:21050866-21111383	-	EIF4G3	ENSG00000075151	exon	0.50576	0.478812	0.0846154	0.00386542	0.041289
10:7283904-7285954	-	SFMBT2	ENSG00000198879	exon	0.446809	0.570202	0.3	0.00386575	0.041289
18:54187714-54205157	-	MBD2	ENSG00000134046	exon	0.0512621	0.0252845	0.00793651	0.00387229	0.041289
3:182884753-182887713	+	ATP11B	ENSG00000058063	exon	0.121896	0.0426269	0.0325655	0.0038915	0.0414045
10:27169944-27171083	+	MASTL	ENSG00000120539	exon	0.0559441	0.0432432	0.194507	0.00389643	0.0414045
12:105111125-105122238	+	KIAA1033	ENSG00000136051	exon	0.0214133	0.0494243	0.0502431	0.00392245	0.0416101
17:43378752-43379262	-	LINC00910	ENSG00000188825	exon	0.640902	0.820574	0	0.00393793	0.0417032
3:37281958-37302332	+	GOLGA4	ENSG00000144674	exon	0.0238663	0.0902953	0.071224	0.00394811	0.04174
9:85669485-85712566	-	AGTPBP1	ENSG00000135049	exon	0.307411	0.349994	0.170659	0.00396972	0.0418973
8:51831444-51861246	-	PCMTD1	ENSG00000168300	exon	0.520225	0.535888	0.211066	0.00398681	0.0419775
10:31908172-31910563	-	ARHGAP12	ENSG00000165322	exon	0.255686	0.386207	0.288979	0.0039908	0.0419775
1:113825142-113834439	-|+	PTPN22|RP5-1073O3.2	ENSG00000134242|ENSG00000231128	exon	0.375916	0.334471	0.116751	0.00401214	0.0421309
1:155672560-155679512	-	YY1AP1	ENSG00000163374	exon	0.373618	0.250577	0.204473	0.00405876	0.0424866
12:89609937-89635251	-	ATP2B1	ENSG00000070961	exon	0.0504521	0.106487	0.0412234	0.00405967	0.0424866
14:67269701-67303599	-|+	ATP6V1D|MPP5	ENSG00000072415|ENSG00000100554	exon	0.0212766	0.426525	0	0.00409761	0.0428118
18:9524594-9525851	+	RALBP1	ENSG00000017797	exon	0.558174	0.295527	0.054878	0.00411033	0.0428728
8:17268258-17286427	+	VPS37A	ENSG00000155975	exon	0.182985	0.341193	0.199496	0.00412812	0.0429862
X:2719661-2726373	+	CD99	ENSG00000002586	exon	0.0130196	0.0432961	0.0224539	0.00415575	0.0431579
10:12081472-12091684	+	DHTKD1	ENSG00000181192	exon	0.279324	0.536722	0.333333	0.00415864	0.0431579
4:177351380-177353728	-|+	NEIL3|RP11-376O6.2	ENSG00000109674|ENSG00000249084	exon	0	0.695	0.807206	0.0041714	0.0431579
16:69695136-69695379	+	NFAT5	ENSG00000102908	exon	0.489087	0.206884	0.102799	0.00417232	0.0431579
17:3705081-3705645	-|+	CircClust_17:3705081-3705671	.	intergenic	0.740435	0.6	0	0.00419968	0.0433688
16:11846501-11847806	-	RSL1D1	ENSG00000171490	exon	0.0919806	0.0603451	0.0443722	0.00424902	0.0438057
12:109938380-109939247	-|+	GIT2|TCHP	ENSG00000139436|ENSG00000139437	exon	0.17375	0.136	0.0303403	0.00426701	0.0439185
9:26907632-26907998	-	PLAA	ENSG00000137055	exon	0.0368925	0.145251	0.00917431	0.00429991	0.043987
10:15816835-15847943	-	FAM188A	ENSG00000148481	exon	0.566128	0.747117	0.518229	0.00430476	0.043987
12:56666204-56673065	-	PTGES3	ENSG00000110958	exon	0.118643	0.0760518	0.0107045	0.00430609	0.043987
15:58912563-58916999	-|+	RNF111|SLTM	ENSG00000137776|ENSG00000157450	exon	0.464941	0.42727	0.221562	0.00431189	0.043987
16:50675770-50677535	-	SNX20	ENSG00000167208	exon	0.0327381	0.092074	0.031746	0.00431486	0.043987
3:152455578-152456061	+	MBNL1	ENSG00000152601	intron	0.0744289	0.0282505	0.00220674	0.00431606	0.043987
22:50372020-50394135	+	PPP6R2	ENSG00000100239	exon	0.145972	0.421366	0.237291	0.00433568	0.0440394
20:36911218-36912552	-	SAMHD1	ENSG00000101347	exon	0.378788	0.143898	0.0605912	0.00434155	0.0440394
12:14423909-14425473	+	ATF7IP	ENSG00000171681	exon	0.0199336	0.108205	0.115085	0.00434424	0.0440394
4:102722871-102736435	-	MANBA	ENSG00000109323	exon	0.104396	0.208556	0.0404347	0.00434974	0.0440394
5:103146527-103159328	+	PPIP5K2	ENSG00000145725	exon	0.044368	0.0607512	0.0125993	0.00435669	0.0440394
3:149872029-149921227	-|+	ANKUB1|RNF13	ENSG00000082996|ENSG00000206199	exon	0.320932	0	0.173358	0.00436856	0.0440394
X:47846105-47895940	+	ZNF81	ENSG00000197779	exon	0.265476	0.714822	0.264286	0.00437392	0.0440394
1:213117317-213129889	+	RPS6KC1	ENSG00000136643	exon	0.229375	0.390161	0.105165	0.00437777	0.0440394
15:43756649-43763206	+	PDIA3	ENSG00000167004	exon	0.0153974	0.0120846	0.00324048	0.00440344	0.0442076
16:66608309-66610003	+	CMTM3	ENSG00000140931	exon	0.181818	0.194244	0.0467033	0.00440869	0.0442076
10:7243558-7285954	-	SFMBT2	ENSG00000198879	exon	0.42954	0.613304	0.25	0.00442579	0.0442092
16:4650365-4657363	+	MGRN1	ENSG00000102858	exon	0.0687102	0.275362	0.0918367	0.00442614	0.0442092
1:28683583-28697084	+	GMEB1	ENSG00000162419	exon	0.107824	0.266775	0.0763629	0.00443015	0.0442092
5:137985257-137988315	-	FAM13B	ENSG00000031003	exon	0.636046	0.536146	0.388671	0.00443858	0.0442224
3:47056821-47067118	-	SETD2	ENSG00000181555	exon	0.102254	0.146609	0.241223	0.00447989	0.0445415
12:66145841-66153448	-	RP11-745O10.4|TMBIM4	ENSG00000155957|ENSG00000228144	exon	0.0790935	0.165194	0.0583658	0.00448491	0.0445415
12:116205053-116237705	-	MED13L	ENSG00000123066	exon	0.202948	0.414364	0.0850662	0.00449676	0.044569
2:161179614-161204793	+	TANK	ENSG00000136560	exon	0.0351704	0.0760832	0.0795574	0.00450294	0.044569
5:65988635-66014725	+	ERBIN	ENSG00000112851	exon	0.341438	0.259462	0.134589	0.00450915	0.044569
3:47037666-47067118	-	SETD2	ENSG00000181555	exon	0.101898	0.153057	0.264474	0.00451774	0.0445831
2:218238664-218239484	+	ARPC2	ENSG00000163466	exon	0.0218528	0.044795	0.0322418	0.00455429	0.0447764
10:74314667-74398579	+	ADK	ENSG00000156110	exon	0.126991	0.140437	0.0773626	0.0045586	0.0447764
2:127763062-127771004	-	WDR33	ENSG00000136709	exon	0.0302594	0.0641593	0.142739	0.0045589	0.0447764
1:180984677-181005463	-	STX6	ENSG00000135823	exon	0.578413	0.492145	0.241623	0.00459564	0.0448848
2:214752447-214797117	-	BARD1	ENSG00000138376	exon	0.224719	0.59375	0.586939	0.00460351	0.0448848
10:48401612-48410168	+	MAPK8	ENSG00000107643	exon	0.298041	0.431827	0.212038	0.00460754	0.0448848
7:18666213-18666476	+	HDAC9	ENSG00000048052	exon	0.142602	0.601852	0.112069	0.00461375	0.0448848
7:149018992-149021147	-	PDIA4	ENSG00000155660	exon	0.0905282	0.194032	0.0518672	0.00461458	0.0448848
12:103263326-103270308	-	C12orf42	ENSG00000179088	exon	0.622498	0.767714	0	0.00461987	0.0448848
3:187038742-187051346	+	ST6GAL1	ENSG00000073849	exon	0.0237007	0.125	0.0638298	0.00462428	0.0448848
6:107921797-107929514	-	SEC63	ENSG00000025796	exon	0.309777	0.296875	0.0721199	0.00462759	0.0448848
3:51541589-51552063	+	RAD54L2	ENSG00000164080	exon	0.401705	0.554318	0.181818	0.00472441	0.0457526
17:47618350-47619164	-|+	NPEPPS|RP11-580I16.2	ENSG00000141279|ENSG00000263766	exon	0.160677	0.255711	0.0735294	0.00475195	0.0459314
1:84179177-84214317	+	PRKACB	ENSG00000142875	exon	0.0455805	0.135109	0.165876	0.00475763	0.0459314
12:109934022-109939247	-|+	GIT2|TCHP	ENSG00000139436|ENSG00000139437	exon	0.157895	0.107186	0.0178571	0.00483759	0.0465527
9:85677436-85712566	-	AGTPBP1	ENSG00000135049	exon	0.216679	0.31397	0.176087	0.00484384	0.0465527
5:176289654-176290955	+	SIMC1	ENSG00000170085	exon	0.0882353	0.192929	0.381579	0.00484441	0.0465527
16:68266593-68275249	+	SLC7A6	ENSG00000103064	exon	0.16491	0.32195	0.318182	0.0048968	0.0469214
6:36515338-36540207	-	STK38	ENSG00000112079	exon	0.0521327	0.178706	0.0831829	0.00489785	0.0469214
3:183070999-183071357	-	MCCC1	ENSG00000078070	exon	0.307752	0.274725	0.0208333	0.00492035	0.0470161
7:151484737-151498180	-	RHEB	ENSG00000106615	exon	0.0808824	0.207438	0.039296	0.00492284	0.0470161
4:15625252-15630791	-	FBXL5	ENSG00000118564	exon	0.0134409	0.0177187	0.0515482	0.00493385	0.0470492
7:158911550-158918869	+	WDR60	ENSG00000126870	exon	0.285714	0.533206	0.107143	0.00498342	0.0473796
6:130022227-130071127	+	L3MBTL3	ENSG00000198945	exon	0.0785163	0.139419	0.19855	0.00499017	0.0473796
11:77698487-77702495	-	RSF1	ENSG00000048649	exon	0.0497533	0.121258	0.15873	0.00499133	0.0473796
15:25354353-25411971	-|+	SNHG14|UBE3A	ENSG00000114062|ENSG00000224078	exon	0.45472	0.420248	0.189601	0.00502977	0.0476718
16:10428868-10440462	+	ATF7IP2	ENSG00000166669	exon	0.227907	0.529762	0.55	0.0050468	0.0477235
1:224317694-224326464	-	NVL	ENSG00000143748	exon	0.0263736	0.0301205	0.155172	0.00505126	0.0477235
1:151638888-151668635	+	SNX27	ENSG00000143376	exon	0.396226	0.574347	0.27798	0.00505949	0.0477235
19:11513056-11514221	-	ECSIT	ENSG00000130159	exon	0.113761	0.208939	0.0964052	0.0050678	0.0477235
16:17258988-17259498	-	XYLT1	ENSG00000103489	exon	0.138679	0.345823	0.151454	0.00507354	0.0477235
18:9182382-9211784	+	ANKRD12|RP11-21J18.1	ENSG00000101745|ENSG00000265257	exon	0.197224	0.397954	0.382438	0.00508169	0.047728
15:90486954-90492711	+	IQGAP1	ENSG00000140575	exon	0.0789823	0.118485	0.0470369	0.00509289	0.047734
18:56756583-56758953	+	WDR7	ENSG00000091157	exon	0.136283	0.442444	0.164783	0.00509765	0.047734
3:196391813-196403019	-	UBXN7	ENSG00000163960	exon	0.473766	0.320538	0.276286	0.00510635	0.0477436
7:24641716-24668660	+	MPP6	ENSG00000105926	exon	0.325774	0.460751	0.529412	0.00513704	0.0478937
3:119500695-119517315	+	TIMMDC1	ENSG00000113845	exon	0.43038	0.49909	0.179447	0.00513778	0.0478937
2:112299849-112325197	+	ZC3H6	ENSG00000188177	exon	0.244898	0.57301	0.477273	0.00517861	0.0482021
12:82369387-82456820	+	METTL25	ENSG00000127720	exon	0.110548	0.414994	0.170213	0.00522019	0.0485166
7:38245183-38249572	-	TRGC2	ENSG00000227191	exon	0	0.125592	0.472727	0.00524721	0.048695
6:100798713-100805880	-	ASCC3	ENSG00000112249	exon	0.0283551	0.101234	0.104689	0.00525639	0.0487077
13:40908159-40914105	-	SUGT1P3|TPTE2P5	ENSG00000168852|ENSG00000239827	exon	0.505132	0.462833	0.130435	0.00529632	0.0490047
11:121045674-121053732	+	TBCEL	ENSG00000154114	exon	0.31957	0.477471	0.424967	0.00530938	0.0490527
19:18175040-18175697	+	AC007192.4|IFI30	ENSG00000216490|ENSG00000268173	exon	0.0971421	0.291667	0.026573	0.00534048	0.0492411
10:46794727-46798168	+	BMS1P1	ENSG00000204177	exon	0.509259	0.541667	1	0.00535972	0.0492411
2:233388257-233390483	+	DGKD	ENSG00000077044	exon	0.210556	0.330504	0.237578	0.00536054	0.0492411
1:77711747-77714783	-	USP33	ENSG00000077254	exon	0.187296	0.18232	0.0526316	0.00536154	0.0492411
1:13715541-13773188	+	PRDM2	ENSG00000116731	exon	0.15953	0.335626	0.147059	0.00536931	0.0492411
20:47642213-47647366	+	NCOA3	ENSG00000124151	exon	0.0101103	0	0.0513834	0.00537773	0.0492458
2:33523879-33534400	+	RASGRP3	ENSG00000152689	exon	0.0403203	0.223558	0	0.00538975	0.0492834
8:132722040-132751997	-	TMEM71	ENSG00000165071	exon	0.182609	0.331718	0.119907	0.00540931	0.0493897
12:57946995-57953689	+	ATP23	ENSG00000166896	exon	0.26087	0.148148	0.0919228	0.00544202	0.0496156
14:60282684-60291454	+	PPM1A	ENSG00000100614	exon	0.0287356	0.104849	0.0877625	0.00545711	0.0496804
2:86159536-86162079	-	IMMT	ENSG00000132305	exon	0.08	0.108824	0.0345543	0.00548168	0.0498313
2:239990074-240007370	-	NDUFA10	ENSG00000130414	exon	0.153104	0.268211	0.0964051	0.0054955	0.0498841
6:42573734-42594304	+	UBR2	ENSG00000024048	exon	0.0388386	0.0909091	0.00888889	0.00550488	0.0498965
